# Supplementary material for: The Effects of Selective Inhibition of Histone Deacetylase 1 and 3 in Huntington’s Disease Mice
Source: Front Mol Neurosci. 2021 Feb 17;14:616886. doi: 10.3389/fnmol.2021.616886 (PMC7925995; doi:10.3389/fnmol.2021.616886)
Supplement: Supplementary file 6 [file Data_Sheet_1.xlsx]

## Sheet: INFO
	Sample
WT-vehicle	CH.FY.KH.019
	CH.FY.KH.020
	CH.FY.KH.021
	CH.FY.KH.031
	CH.FY.KH.032
R6/1-vehicle	CH.FY.KH.022
	CH.FY.KH.023
	CH.FY.KH.024
	CH.FY.KH.033
	CH.FY.KH.034
	CH.FY.KH.035
WT-RGFP109	CH.FY.KH.025
	CH.FY.KH.026
	CH.FY.KH.027
	CH.FY.KH.036
	CH.FY.KH.037
	CH.FY.KH.038
R6/1-RGFP109	CH.FY.KH.028
	CH.FY.KH.029
	CH.FY.KH.030
	CH.FY.KH.039
	CH.FY.KH.040
	CH.FY.KH.041
	CH.FY.KH.042
Dataset_S01_Table_01	Significant differentially expressed genes (FDR, q<0.1; log2 FC >|0.5|); R6/1-vehicle / WT-vehicle
Dataset_S01_Table_02	Significant differentially expressed genes (FDR, q<0.1; log2 FC >|0.5|); R6/1-RGFP109 / R6/1-vehicle
data tables include FPKM values for each sample; log2 FC (Cuffdiff2) and q-values (Cuffdiff2) for the respective comparison
Dataset_S01_Table_03	Genes shown to be restored by HDACi 4b in R6/2 mice in Thomas et al 2008 paper

## Sheet: Dataset_S01_Table_01
GENE	CH.FY.KH.019	CH.FY.KH.020	CH.FY.KH.021	CH.FY.KH.031	CH.FY.KH.032	CH.FY.KH.022	CH.FY.KH.023	CH.FY.KH.024	CH.FY.KH.033	CH.FY.KH.034	CH.FY.KH.035	CH.FY.KH.025	CH.FY.KH.026	CH.FY.KH.027	CH.FY.KH.036	CH.FY.KH.037	CH.FY.KH.038	CH.FY.KH.028	CH.FY.KH.029	CH.FY.KH.030	CH.FY.KH.039	CH.FY.KH.040	CH.FY.KH.041	CH.FY.KH.042	log2FC(R6/1-veh. / WT-veh.)_Cuffdiff2	q-value_Cuffdiff2
Tmprss6	2.47578	0.808203	1.21982	1.66732	0.831947	0.0813803	0.0520658	0.053012	0.146247	0.0856041	0.289999	0.966941	1.10593	0.905529	1.31475	1.17847	0.872349	0	0	0.141263	0.0463817	0.0904171	0.125879	0.132138	-3.68718	0.0006909
Avp	1.42847	1.13248	51.6528	0.327083	0	2.92684	1.02139	1.29994	0.286896	0.559772	0	29.462	0.29318	23.4386	0.314535	1.00514	2.74955	0	0	0.277119	0	67.8454	0.24694	0	-3.49858	0.0006909
Ptpn7	4.06719	1.09924	2.17891	3.80979	1.92941	0.529777	0.0254207	0.0776481	0.485546	0.557274	0.437641	1.94867	2.24741	1.79303	2.34848	2.72679	2.43382	0.352208	0	0.386235	0.339683	0.198655	0.368757	0.335481	-3.00962	0.0006909
Scn4b	464.719	145.105	227.849	459.449	262.76	39.2295	8.20352	35.6652	51.2565	57.8985	61.5863	194.324	275.626	218.777	343.927	322.05	316.842	38.3706	5.11438	57.5351	39.456	19.4965	51.9398	43.4381	-3.00081	0.0006909
Fst	1.66295	0.914645	0.867343	1.79272	1.26398	0.103216	0.132073	0.119224	0.259687	0.180958	0.300943	1.23669	1.3273	0.933124	1.38194	1.10401	1.24703	0.142961	0.24191	0.0953099	0.205898	0.401383	0.383181	0.402235	-2.94631	0.0006909
Egr2	4.82255	4.37303	2.35033	6.24293	3.60121	0.851312	1.18322	0.315522	0.538093	0.308792	0.513534	2.60484	3.59039	1.27935	6.48926	3.13278	3.20293	1.24416	0.4386	0.489183	0.627407	0.146769	0.790085	0.743575	-2.89962	0.0006909
Sec14l3	1.61274	0.64855	1.52797	1.68583	1.04313	0.261218	0.58493	0.06381	0.0938856	0.0686938	0.0846228	1.10611	1.70297	0.867943	1.59542	2.28195	1.20005	0.10854	0.363499	0.0680147	0.0744389	0.0906951	0.101013	0.0636214	-2.86103	0.0006909
Trh	4.71593	6.1339	54.1926	4.21808	2.63088	1.37253	2.37094	2.07874	2.29389	2.38222	2.86792	29.1464	4.91512	5.40896	3.97513	3.8239	3.78309	1.65389	0.603145	1.7154	2.46412	25.1044	2.03811	2.60746	-2.77513	0.0006909
Arhgef39	4.23209	1.21564	3.32048	4.63454	2.40886	0.456984	0.219278	0.39071	0.615926	0.600877	0.888253	1.51629	2.45473	1.74794	3.17374	3.07501	4.19865	0.712062	0.502041	0.832912	0.781357	0.333197	1.16632	1.33562	-2.6959	0.0006909
Ptprv	13.4082	4.06697	7.30951	10.3299	5.01202	1.31084	0.635612	0.822437	1.41341	1.88688	2.17244	5.81842	7.03939	7.31854	7.73157	9.39557	9.19168	1.24988	0.181906	1.96883	0.849333	0.689875	1.66477	1.18296	-2.66386	0.0006909
Slc4a11	4.09456	1.23744	1.8984	2.82594	2.17731	0.216363	0.493141	0.528529	0.437423	0.426736	0.420551	1.57938	3.96344	1.50469	2.87739	3.75467	2.88875	0.427034	0.190157	0.338014	0.439304	0.180292	0.627506	0.368877	-2.65644	0.0006909
Ryr1	8.81188	4.16131	4.81146	7.88533	4.3993	1.27328	1.03711	0.946179	0.646077	1.25496	1.11787	4.20757	5.72984	4.51431	6.11558	7.27061	5.86194	1.01812	0.851052	1.13668	0.603728	1.34632	0.983103	0.85999	-2.6384	0.0006909
Plekhg4	1.88892	1.34951	1.99675	1.55906	1.13709	0.388663	0.530039	0.239854	0.242622	0.258212	0.298206	2.01682	1.39746	1.59331	1.71688	1.81597	2.11446	0.458986	0.431479	0.319574	0.314783	0.664778	0.246802	0.398575	-2.38728	0.0006909
Ankk1	1.47254	0.590658	0.752068	1.08377	0.500715	0.163265	0.0626726	0.159529	0.281664	0.343478	0.095203	0.594345	0.8635	0.726668	1.0422	0.894298	0.600032	0.217085	0	0.306074	0.195407	0.190464	0.181828	0.0954345	-2.36957	0.0006909
Ddit4l	10.9252	6.68105	7.27491	9.30178	9.38139	2.15735	2.44117	1.35289	1.90953	1.52417	1.78372	6.37368	8.83432	5.82214	11.6474	11.4643	9.65202	2.24772	2.77333	1.878	2.0095	1.69036	1.34476	1.88217	-2.33641	0.0006909
Fgf3	4.74133	1.39218	2.95965	5.3277	3.76184	0.408867	0.156952	0.479412	0.793546	0.516105	2.38418	2.29465	4.05464	2.12311	4.15665	4.55643	5.16513	0.407736	0.143738	0.766504	1.04863	0.476982	1.13838	0.716993	-2.32353	0.0006909
Tnfrsf25	2.12293	2.6638	2.04432	2.37007	2.97718	0.345398	0.426834	0.651883	0.794374	0.175444	0.756444	1.5607	3.28526	0.841145	5.17127	5.11533	2.57853	0.941528	0.586344	0.474377	0.492161	0.469076	0.361182	1.00954	-2.32141	0.0006909
Krt80	0.277017	1.81184	0.113184	1.58574	2.32427	0.361193	0.198073	0.201673	0.389455	0.108554	0.351031	0.195666	0.79597	0.143537	0.792953	1.267	0.474081	0.986245	0.0906985	0.107481	0.661685	0.0429966	0.191552	0.301615	-2.29515	0.0006909
E130012A19Rik	15.1018	23.564	11.4126	18.2268	28.9687	5.29814	5.04792	5.51209	5.4661	1.28302	3.2228	12.2857	18.8994	11.1332	27.8458	19.1506	21.9756	8.07727	10.8538	4.32709	6.28904	2.19154	4.95247	8.28084	-2.28196	0.0006909
Myl4	2.94196	27.5066	7.0554	9.66517	25.1179	4.40773	4.34432	3.84126	3.59657	0.751865	2.77863	6.41469	9.71343	9.16839	17.3213	11.4756	9.16591	5.34593	6.38663	3.47402	5.39769	1.98534	3.53793	6.49923	-2.2371	0.0006909
Cpne9	5.71138	9.6453	4.14243	5.30068	13.2425	1.98289	2.11437	2.1528	2.68104	0.364189	1.28474	4.94121	8.70484	5.4868	12.6503	7.78792	7.80809	2.9295	5.5048	2.58968	1.91045	1.5474	2.01555	2.60639	-2.21353	0.0006909
Cplx3	4.85107	14.1298	2.14277	6.41696	9.74255	1.98424	2.37296	1.70021	2.63323	0.481668	1.21638	5.57959	8.44272	5.49142	5.08819	5.33352	6.45106	4.61709	3.43416	1.49431	3.49707	0.432437	1.52989	2.14128	-2.20971	0.0006909
Sebox	0.402118	2.07217	0.492895	1.84149	4.3789	0.224703	0.287523	0.51231	0.646094	0.157577	0.800731	0.113611	1.98074	0.138906	2.39064	2.8295	0.946217	0.933674	0.394974	0.390048	0.960502	0.249655	0.556114	0.364854	-2.17733	0.0006909
Robo3	4.71627	5.49407	3.06744	3.79069	6.03104	1.20119	0.705417	1.03356	1.58515	1.03723	1.20224	2.06674	3.53605	2.27751	5.51028	4.46995	3.66519	1.93685	1.6387	2.07263	1.33345	0.43324	2.14641	2.21821	-2.14328	0.0006909
1700001O22Rik	7.21735	4.13343	3.17765	12.9679	8.56827	2.60982	1.00613	1.36245	2.5081	1.58145	2.09406	3.69034	5.07806	3.27889	7.91107	7.94558	8.48633	1.30684	0.793162	1.56443	1.83351	1.70001	1.59683	2.40105	-2.07008	0.0006909
Vip	5.12716	17.4577	14.3015	7.14929	16.311	4.04046	6.28631	2.93109	3.43248	0.901551	0.832954	10.818	9.78099	9.99083	12.4474	9.59747	10.6165	4.42611	8.9853	2.10408	4.76264	1.78545	2.32947	4.1749	-2.06922	0.0006909
Nrn1l	5.66824	2.93351	4.75201	8.89287	7.71232	1.1812	0.755388	2.11652	1.90975	1.65133	1.72215	7.14413	6.89393	8.52095	5.81994	5.76546	9.04582	1.13737	1.03828	1.84574	1.84536	1.14827	2.35894	3.23816	-2.05867	0.0006909
Ackr2	3.06653	0.767717	1.02212	2.69776	2.3626	0.480998	0.201947	0.381867	0.940031	0.47434	0.645733	1.07159	1.55687	0.919905	2.16781	2.83916	2.14068	0.524639	0.158523	1.06455	0.565415	0.400808	0.864916	0.878636	-2.04598	0.0006909
Penk	1407.09	631.008	753.342	1489.71	1046.18	224.109	130.922	260.445	278.076	376.142	448.378	741.589	1066.27	944.428	1125.32	1274.47	1308.07	233.818	98.2173	314.612	239.906	278.137	334.043	290.763	-2.01294	0.0006909
Cd4	40.9708	10.7993	18.5726	42.6328	23.4576	7.00909	0.430493	4.57493	9.76432	11.1183	12.0707	15.841	19.8019	17.9119	31.651	31.7999	28.4004	5.94125	0.492811	11.68	6.90292	1.75217	13.5824	8.38535	-1.98378	0.0006909
Ssc5d	1.15888	0.723092	1.16182	0.982793	0.766227	0.459704	0.306898	0.253887	0.150857	0.147171	0.252522	1.28847	1.1452	0.85253	0.968717	1.22694	0.895266	0.415247	0.491855	0.291433	0.23922	0.449683	0.259695	0.350496	-1.97995	0.0006909
Adora2a	168.706	67.2984	93.2182	193.479	108.611	34.7808	8.10154	30.8174	37.9756	48.5564	48.6687	84.2051	106.116	102.42	126.1	129.827	139.616	30.0825	6.14331	44.7001	34.1801	26.5343	44.5957	38.6217	-1.97601	0.0006909
Cort	9.71474	19.2544	12.6295	11.7962	24.1745	6.58012	4.47297	4.55426	6.50373	0.865205	2.66458	8.10944	15.4071	6.60994	18.7981	15.018	14.7955	9.11377	14.4578	4.56881	14.2979	2.74155	11.1959	12.0198	-1.96152	0.0006909
Abcc12	1.09137	0.360513	0.516106	1.43459	0.703553	0.244697	0.0361276	0.165529	0.365321	0.237597	0.347572	0.456813	0.601465	0.296712	0.48952	0.871048	0.886353	0.281561	0.0827149	0.411684	0.144826	0.141163	0.227098	0.220053	-1.93632	0.0006909
Col5a1	1.09388	7.35664	2.78796	3.91513	4.97674	0.998987	1.58518	1.3917	1.20513	0.395364	1.32655	2.03288	3.91256	2.48548	3.02831	7.17399	2.8741	2.80291	1.9733	1.54522	1.9533	0.519244	1.61561	2.0043	-1.90879	0.0006909
Rspo1	5.17652	2.06253	4.79699	6.35414	4.42998	1.04374	2.14639	1.45693	0.857451	0.836501	1.54571	2.86476	3.72399	2.94953	4.28901	5.02246	6.39311	1.1978	1.22309	0.983525	0.807317	4.05873	1.29156	0.919996	-1.90693	0.0006909
Acvrl1	13.0538	5.20019	8.24333	16.7222	8.21701	3.42083	1.80065	2.35554	3.639	2.83631	3.87283	5.09531	5.73356	3.35356	10.8999	8.20026	8.24872	2.97378	1.71204	2.91848	2.14049	1.26384	2.63461	2.63989	-1.89873	0.0006909
Clspn	4.31792	1.24579	2.34486	4.33857	2.47185	0.797497	0.179122	0.63003	1.04285	1.23156	1.30276	1.63433	1.83225	1.22723	2.96863	3.30111	2.55295	0.662743	0.149128	1.20171	1.07345	0.240366	1.14958	1.00837	-1.88653	0.0006909
Abi3bp	10.578	2.21591	2.36735	4.44035	7.82694	0.903059	2.0003	2.5847	3.11115	0.671826	0.406742	4.24931	7.63497	4.55454	9.22314	5.82445	13.5044	1.79371	1.21957	0.69585	3.47752	0.844795	1.63552	3.21871	-1.88013	0.0006909
Lrrc10b	210.369	54.4084	97.5962	178.148	90.6735	31.4498	7.80488	25.3196	47.7641	49.5095	64.8718	78.9703	85.6564	85.1199	134.903	104.344	118.494	32.2113	5.43687	47.4881	28.7728	15.14	52.8354	38.5626	-1.85949	0.0006909
Hipk4	39.8446	22.6301	26.6638	36.8722	25.4085	10.5605	9.46609	6.98674	9.88442	8.4472	9.33686	23.0543	26.5452	25.535	30.6895	25.4186	26.4895	7.43532	8.44353	9.81493	6.36368	7.18049	8.67799	7.50194	-1.84356	0.0006909
Ier5l	17.0725	13.8021	12.3908	21.9708	13.4629	4.48315	3.61399	4.20534	5.54291	4.96734	6.15792	11.1522	11.5921	9.47806	16.9588	15.8631	16.2014	4.71912	2.73183	4.48244	4.85472	3.53649	5.54763	5.29937	-1.81688	0.0006909
Dio3	0.418216	1.55418	4.27189	0.179551	0.419958	0.486873	0.280344	0.713597	0.104994	0.563357	0.331222	0.812348	0.751054	1.35437	0.51799	0.643732	0.447331	0.687829	0.599063	0.304248	0.332985	1.0954	0.271114	0.284595	-1.81604	0.0006909
Kcnh4	19.5718	9.68567	11.6722	18.6495	11.48	3.73614	1.82534	2.80989	5.44455	5.71644	6.7339	8.96424	14.2463	11.5479	15.4179	15.7604	16.3318	4.19624	1.93037	4.88169	3.19405	3.18874	5.33775	4.58842	-1.814	0.0006909
Gucy2g	2.26755	2.52801	1.66477	1.35211	2.10833	0.725947	1.05557	0.73083	0.877628	0.161981	0.213795	2.23563	1.89066	2.42739	2.52247	1.05955	2.57708	0.548439	1.10203	0.297848	0.733457	0.366618	0.530823	0.750101	-1.7633	0.0006909
Ccdc155	1.90839	2.36399	1.59491	1.04277	2.70997	0.888672	0.891602	0.907806	0.479103	0.127472	0.392577	1.19478	1.91388	1.31096	2.14879	2.40337	2.69075	0.469962	0.852038	0.378636	0.759732	0.370258	0.524846	0.354178	-1.75105	0.0006909
Hrh3	101.253	67.4548	58.4105	92.3847	83.6233	27.7425	16.8936	26.7594	27.596	23.8103	33.72	53.2345	90.4394	59.1323	92.5459	94.6316	89.0694	29.8867	24.2265	29.0779	27.9322	16.2231	38.2208	33.0551	-1.74119	0.0006909
Rgs11	26.5527	22.4382	14.6461	31.0627	28.6994	6.8343	6.77446	6.89757	8.53259	7.18901	11.7546	14.4925	27.1493	18.8865	28.7017	40.0002	29.2791	9.00499	8.29848	9.13157	9.95563	10.8278	8.8465	12.3089	-1.73896	0.0006909
Col6a4	4.29594	0.846676	1.4627	1.30879	1.76151	0.560357	0.795887	0.394225	0.290017	0.742695	1.02383	0.458979	1.61769	0.665084	1.94749	0.582129	1.0941	0.912719	0.600833	0.700336	0.172459	0.896518	0.676073	0.185611	-1.72818	0.0006909
Nrtn	5.72909	2.20791	3.25112	5.83029	3.78795	1.28452	0.758598	1.35167	0.958865	2.4945	1.34441	2.09826	2.50411	3.02352	2.80331	2.98613	4.76589	0.821132	1.73683	1.33783	1.01367	2.30541	1.10043	1.25141	-1.72453	0.0006909
Car12	19.2474	19.9388	32.0612	21.0056	14.882	4.22997	9.90138	5.36814	7.58074	6.19558	8.80383	11.1232	19.8366	10.189	15.714	18.996	14.6255	5.62984	1.82096	6.01311	5.99063	3.06504	5.07737	5.67006	-1.7145	0.0006909
Wnt4	2.62155	4.69533	5.10992	1.98253	4.48673	2.08314	2.17111	0.919246	1.23175	0.376991	0.609537	3.72035	2.83832	2.05624	4.55436	3.27891	2.75268	1.86145	4.72472	1.2831	1.32131	0.634611	0.956267	1.33115	-1.71349	0.0006909
Tmem40	5.0648	3.79057	1.09245	3.16313	5.42562	0.582277	2.05108	1.79337	1.87733	0.46474	0.697028	2.62856	4.2161	1.86535	4.18346	3.36584	4.18798	2.1882	1.38675	0.672275	1.78131	0.580518	0.862361	1.80718	-1.68566	0.0006909
Npas4	17.2479	12.8264	9.54667	28.9552	13.3476	6.11944	6.73333	3.78867	7.30927	3.88442	5.81909	5.3612	11.9452	6.40806	16.0893	11.7578	11.3603	3.92367	5.37824	4.69764	10.1699	3.03316	9.37578	7.24658	-1.65864	0.0006909
1810020O05Rik	3.91705	2.24733	4.0011	5.19261	4.69244	0.672015	0.644916	0.938052	1.86325	1.71674	2.42583	1.96584	3.80812	1.78038	3.97202	5.62126	4.74077	0.558464	0.168748	2.49966	1.31317	0.79997	0.890976	1.02881	-1.65471	0.0006909
Col20a1	1.33242	1.407	1.82955	1.50044	1.2478	0.427204	0.605205	0.417428	0.63611	0.513574	0.434956	1.23427	1.07593	1.41475	1.10621	1.69068	1.47195	0.608604	0.446977	0.550871	0.573917	0.491594	0.52864	0.772933	-1.63696	0.0006909
Ddn	500.647	413.906	413.079	457.014	410.818	175.513	137.151	141.57	157.581	147.92	158.254	289.989	428.613	336.61	473.465	476.636	410.056	161.65	184.034	168.185	167.745	92.2289	174.124	171.794	-1.63017	0.0006909
Gsg1l	56.4599	34.9898	27.557	58.4245	50.7924	15.4284	10.791	15.8632	19.1967	14.9455	19.7595	31.7317	45.8616	37.7254	52.2161	52.7676	52.934	17.8377	15.0536	15.8191	19.0768	8.7524	18.485	18.4488	-1.62679	0.0006909
Syndig1l	152.532	43.4349	69.6726	169.985	85.4187	34.8525	6.3031	27.0507	42.4911	52.002	57.517	55.1145	80.5794	62.2444	114.75	102.113	100.577	31.1056	4.93449	50.2007	34.2031	18.0372	56.1383	44.3435	-1.62515	0.0006909
Prima1	21.5598	8.47256	12.7831	24.1158	9.84326	4.15436	2.76864	5.52515	6.22141	8.01162	5.71976	14.0031	12.7154	13.5896	15.2786	14.2769	13.3848	5.46628	2.3327	7.0911	4.93276	5.57727	6.10466	5.28397	-1.62377	0.0006909
Serpinb8	0.846309	3.81213	1.74903	0.968981	2.35399	0.531122	0.867005	0.896396	1.10527	0.166018	0.521308	0.480379	1.60178	0.730398	1.26819	1.2792	1.08311	1.92403	0.918089	1.18845	0.944676	0.282299	1.34751	1.16819	-1.61156	0.0006909
Itga9	4.07289	2.84187	2.94694	4.72622	2.20207	1.59363	1.12605	1.00336	0.998691	1.18324	1.25065	3.87944	2.90561	3.91275	3.40706	2.86103	3.01268	1.21823	1.03133	1.42409	0.93397	1.01627	1.26937	0.984465	-1.60523	0.0006909
St8sia2	3.43432	1.81847	1.65083	4.24024	2.53951	0.909376	0.481493	1.21029	0.777662	1.18747	1.32569	1.84311	2.72961	1.93361	2.50214	4.30893	2.80918	1.28993	0.427175	1.24105	1.50125	1.33263	0.945832	1.05396	-1.59654	0.0006909
Ovgp1	2.47438	3.49237	3.36996	2.70409	3.61409	1.36173	1.37384	1.26234	0.941208	0.918212	0.848348	2.99233	3.88577	3.56141	2.97182	3.46241	4.01012	1.27672	1.10474	0.836404	1.22386	2.24033	1.2962	1.42869	-1.59028	0.0006909
Nxph3	7.82956	23.6878	3.01084	15.8713	27.6666	5.53328	4.65154	8.17286	8.46374	1.62432	5.21086	8.62071	13.3282	6.12514	11.9665	19.2419	13.0546	13.4385	8.06745	5.71826	15.4381	1.89436	7.80252	11.7843	-1.58409	0.0006909
Col24a1	1.73293	4.21863	0.820922	1.33703	2.46591	0.678321	1.13358	0.959916	0.84489	0.356764	0.59104	2.39483	2.02318	1.25796	2.77886	2.42992	1.75963	1.37038	1.32595	0.962266	1.48975	0.662688	1.11797	1.48119	-1.57938	0.0006909
Prss23	2.79353	6.05044	2.64755	3.3631	7.48045	1.60931	1.95625	1.28419	2.51608	1.12855	1.27729	7.18068	4.43309	2.58656	4.56575	4.05292	4.65156	2.76392	2.00371	2.29066	1.49046	0.670504	1.24464	2.43014	-1.55886	0.0006909
Ctgf	8.07572	26.2058	2.38574	10.1521	17.2434	9.25401	3.85662	5.11553	5.52572	1.00833	3.4398	13.4774	11.4966	9.67486	9.37039	11.9081	10.2047	9.16101	11.179	4.26226	8.6993	1.65899	4.10604	6.57307	-1.55133	0.0006909
Aqp1	0.136185	7.08528	10.7112	0.155914	0.151947	0.095125	5.50778	1.30127	0.410272	0.0667081	0.493059	6.18031	3.59864	0.147009	0.149933	0.299457	0.218502	0.184454	0.0278678	0.0660486	0.108431	0.13211	0.0882836	0.308912	-1.55013	0.0006909
Hkdc1	0.583953	2.26216	0.921837	0.546997	2.32185	0.840504	0.640544	0.38648	0.559755	0.130019	0.360378	1.38738	1.87948	1.05444	2.45472	1.47083	0.880152	0.616308	1.36877	0.592173	0.655151	0.123596	0.688283	0.650257	-1.54732	0.0006909
Trpv6	1.05428	2.0579	0.652665	1.5362	2.16724	0.535573	0.256988	0.377951	0.609561	0.75116	0.780757	0.654407	0.950762	0.717334	1.51244	2.50091	1.46942	0.8407	0.601455	0.774723	0.686797	0.297523	0.579897	0.869617	-1.54658	0.0006909
Cartpt	18.7729	9.0242	29.442	11.3129	10.0098	5.30905	5.76288	12.5313	4.28186	4.66614	2.1878	16.1377	20.742	21.0796	21.686	6.07537	26.6601	7.73006	7.88435	3.19854	10.8858	25.9493	4.30977	6.42452	-1.54413	0.0006909
Rgs9	297.555	97.4011	131.619	313.018	167.144	64.622	19.4161	54.7076	86.016	103.661	122.639	120.952	183.402	135.096	194.404	236.454	223.703	65.7842	12.6851	93.9925	64.3112	57.4792	95.9148	77.6088	-1.5407	0.0006909
Hrk	17.0835	14.3726	14.9867	15.7162	13.2465	7.41334	7.89819	4.45057	5.18216	4.34513	4.45718	10.9707	13.3949	10.8937	15.299	18.7639	13.6374	5.99101	8.77926	4.17131	5.90804	2.48667	4.99978	5.46262	-1.52972	0.0006909
Pde10a	192.799	77.125	95.3696	186.883	111.829	50.1418	16.3804	40.7711	56.0108	71.3566	64.6767	111.669	138.31	116.845	140.704	158.501	142.977	47.1726	12.5541	64.9375	48.9441	32.9627	61.5571	46.3149	-1.52954	0.0006909
Pgam2	10.3934	11.6485	7.70954	15.0156	12.0381	4.26369	4.86588	5.4047	4.22455	2.78796	4.14373	7.60339	10.1578	9.29619	12.6686	8.05336	12.3071	4.11783	5.36771	3.12045	4.23615	3.26479	3.74315	5.50099	-1.51776	0.0006909
Gpr6	80.2512	23.3735	27.7909	78.8801	50.5788	17.5914	1.74943	15.6748	21.5231	26.654	35.7874	30.6232	53.1283	37.272	50.6411	54.3167	52.9657	19.6939	2.00268	26.9601	22.1299	11.7725	31.8911	21.1339	-1.51717	0.0006909
Gabrd	103.608	52.6498	56.6556	105.716	78.6659	24.9578	10.5368	26.7498	34.89	38.6675	44.9388	48.091	76.638	55.2099	87.309	85.9683	97.8227	26.4082	12.4128	36.6228	31.5501	21.8046	38.4701	38.027	-1.51548	0.0006909
Igfbp4	35.977	41.1166	26.3447	37.1772	47.0014	15.4043	12.1105	15.0093	12.9968	12.4046	17.1701	23.1346	33.5154	21.6678	37.397	36.9865	35.9331	16.5262	14.6859	14.1855	16.5918	11.3858	14.2965	16.0672	-1.51365	0.0006909
Cwh43	1.28329	1.37484	0.247993	1.98541	2.78623	0.613736	0.247995	0.631254	0.835904	0.169892	1.00458	0.857432	1.74402	0.479236	1.64195	2.59303	1.81784	1.47641	0.652957	1.07656	1.49121	0.1615	1.22913	1.22731	-1.50991	0.0006909
Rasgrp2	133.503	43.2186	65.7709	134.364	80.7048	28.884	14.0747	28.024	38.8313	46.8818	54.1631	60.8052	81.653	70.754	101.856	101.303	103.87	29.3526	10.6698	42.8118	29.7084	28.6514	44.1611	34.2915	-1.49894	0.0006909
Wnt9a	1.09001	4.90239	2.22679	1.72789	3.59237	1.50973	1.39889	0.966497	1.34719	0.246427	0.683031	1.73723	2.52395	1.18268	3.32321	3.61368	2.48132	1.88194	2.5851	1.13862	1.71348	0.368733	1.06294	1.59761	-1.49876	0.0006909
Cck	124.201	402.144	262.999	159.942	410.176	130.644	139.033	109.919	136.323	13.2644	89.5207	215.949	200.607	159.851	322.737	261.549	231.331	180.96	257.47	100.055	153.387	14.9319	116.488	182.657	-1.49738	0.0006909
Arpp19	156.537	97.8592	92.7749	147.137	155.124	46.4267	31.3027	42.9061	54.5912	53.4656	70.2808	95.7912	129.566	101.5	164.242	149.244	146.939	54.0556	40.2853	60.992	43.8868	29.1137	61.788	56.2788	-1.49579	0.0006909
Arc	65.9883	86.2976	36.2291	100.688	70.8372	26.2738	22.8371	20.2552	42.0389	20.7328	33.3188	40.3215	53.6023	19.987	107.295	58.7152	56.6214	35.6631	16.5265	20.1392	34.8155	12.2792	33.2953	32.1475	-1.49491	0.0006909
Itga5	8.92831	3.33608	3.58815	10.0542	4.38593	2.23947	0.523274	1.67446	2.89763	3.17507	3.50126	2.68795	4.65623	2.38354	7.32043	7.28288	6.21769	1.86106	0.616138	2.96115	2.53052	0.973622	3.12664	2.78885	-1.4947	0.0006909
Tcf7	5.64642	1.61084	2.53423	6.36648	4.58176	1.15532	0.611714	1.82957	2.14779	1.67625	2.16819	3.11204	3.86291	2.51197	4.99198	5.71885	5.94805	1.48982	0.735279	1.41073	1.90726	1.26148	1.51591	1.47485	-1.49408	0.0006909
Chat	13.4241	4.79842	8.42514	10.9341	4.41138	2.30143	2.47724	4.13286	2.2803	5.07075	3.20389	7.878	8.94404	13.9288	9.41171	7.87158	9.17975	2.32608	2.05001	3.69259	1.64845	5.70139	2.91523	2.6663	-1.48826	0.0006909
Coch	39.7628	22.0623	23.403	40.642	24.0817	15.3202	11.1245	6.0913	11.5822	11.1113	14.2704	18.2429	13.7317	17.4338	28.311	25.7547	24.0935	8.95625	13.9056	12.1792	8.60164	4.4807	12.7149	10.5733	-1.48528	0.0006909
Rdh5	1.64648	10.6873	15.1363	2.45052	1.69008	1.22674	6.62216	2.697	1.24006	1.20976	1.41577	2.55852	6.92746	1.91954	2.0846	1.52059	2.28936	1.5929	2.15631	1.51721	1.31094	1.98056	1.06736	1.34452	-1.48192	0.0006909
Gfra2	7.3003	16.6219	8.9378	8.04886	19.4435	3.93298	5.71731	6.59618	5.81718	2.13059	4.09558	8.88676	11.1161	6.54029	10.8946	14.1435	9.90854	9.20601	6.93758	4.68501	6.90232	7.61154	5.06145	6.48763	-1.45952	0.0006909
Tle2	11.2662	14.6161	14.47	12.0127	11.8838	5.81759	6.71651	4.49291	4.263	3.41726	5.48727	12.8646	11.4916	12.4336	12.8915	17.5862	15.4492	5.64504	5.7321	4.1997	5.38605	5.90998	4.58066	4.97683	-1.45703	0.0006909
Slc39a2	4.73855	4.41249	4.13088	3.64787	3.57327	1.59787	1.64297	1.37544	1.1486	1.8809	2.03358	4.47227	4.90463	4.55076	4.99205	5.82062	5.46174	1.99182	1.3709	2.37741	1.17088	2.34594	1.37703	1.70495	-1.4551	0.0006909
Rgs14	61.2954	40.5088	39.2349	54.7609	53.0877	21.7275	21.1405	17.3301	19.4892	18.7357	19.4328	36.8121	54.1467	42.459	55.5535	58.7141	62.4064	20.5596	27.1379	17.4132	20.6997	16.5049	20.4794	21.9746	-1.45243	0.0006909
Lmo2	42.1675	21.4711	26.5386	54.9113	35.03	13.6097	7.73627	12.829	15.8499	15.6458	20.3878	20.6748	37.9855	23.6785	41.296	41.9529	43.0798	13.3262	8.58441	15.9434	13.4696	11.4257	15.4255	17.0273	-1.4439	0.0006909
Camk2n1	475.629	435.669	394.087	480.082	563.854	198.717	166.675	167.171	208.497	171.562	205.074	374.725	460.057	417.297	611.429	510.44	499.47	191.52	229.402	208.896	195.62	107.195	223.111	223.155	-1.44375	0.0006909
Kcng2	0.999885	2.24599	4.66411	0.457896	1.63623	1.05539	0.983043	0.758263	0.736333	0.783647	0.392178	2.04813	1.2655	2.18751	1.61454	1.46577	1.14082	1.39298	1.58231	0.678912	0.769574	1.37089	0.921869	1.02819	-1.44066	0.0006909
Clec12a	3.10426	1.49542	1.01292	4.2944	4.23322	0.642467	0.30828	1.37324	1.1257	1.64729	1.7561	0.761333	3.22984	1.117	2.99043	3.71636	4.19662	1.16792	0.317616	1.25462	1.47611	1.10417	1.41612	1.33006	-1.42797	0.0006909
Pcp4	2093.47	1144.78	1388.56	2326.55	1895.36	598.648	315.368	710.463	838.798	783.504	1038.59	1221.61	1371.19	1446.97	2046.34	1422.59	2013.04	688.105	312.695	809.83	735.212	479.746	974.133	870.779	-1.42363	0.0006909
Tmem72	0.0833919	4.07693	5.53677	0.159122	0	0.155331	3.65216	0.657699	0.139571	0.0544644	0	0.176707	2.31058	0.0960217	0.0918104	0.0488989	0.0297332	0.0860565	0.0910116	0.053926	0.0663969	0.0647175	0.0720799	0.226992	-1.41778	0.0006909
Myo5c	1.85375	1.33483	1.43036	1.34362	0.845176	0.43472	0.953578	0.558272	0.401773	0.470348	0.482845	0.847789	1.45069	0.806197	1.18929	1.43108	1.05564	0.443839	0.502144	0.543314	0.467211	0.320845	0.368873	0.665526	-1.41537	0.0006909
Kcnk4	1.36351	6.41833	3.30782	1.82122	5.37534	1.95774	2.84358	1.49933	1.08399	0.55658	0.925617	3.49121	3.4981	3.04191	3.69035	4.19752	3.5853	1.93473	2.9762	1.04705	1.85462	1.36681	1.03123	1.44335	-1.40442	0.0006909
Itpka	124.404	107.107	101.537	131.065	130.888	50.3044	33.5896	41.1585	53.0424	53.0747	62.4367	77.3753	105.014	85.3291	131.291	118.102	125.698	48.6039	45.9427	48.3418	46.7189	29.0816	58.6863	52.8952	-1.39262	0.0006909
Myh7	3.85105	4.88224	8.24347	3.77671	2.72146	2.24449	2.7069	1.43806	1.25462	1.80041	2.06343	4.18994	3.36302	4.44075	3.2999	3.94512	3.42906	1.46566	1.41999	1.56323	1.15817	2.11019	1.77464	1.64802	-1.39174	0.0006909
Rgs4	281.364	148.064	206.205	282.702	218.164	97.9296	69.6258	76.2731	116.544	92.141	111.435	201.679	184.29	191.031	250.573	217.805	223.483	85.9842	75.7619	102.025	89.5687	52.0907	111.087	98.81	-1.38574	0.0006909
Slc4a5	0.141547	3.75228	5.81953	0.0607702	0.031586	0.032957	3.68466	0.772867	0.0888392	0	0.176163	0.0499898	2.21516	0.0763992	0.0389592	0.0778123	0.113555	0.0547763	0.0289652	0.102974	0.0422627	0.0137312	0.0305867	0.240807	-1.38137	0.0006909
Wnk4	4.12707	2.42769	4.44106	3.25947	1.98964	1.89101	1.38079	0.923868	1.17463	1.62159	1.07871	5.15986	3.17075	5.1079	3.59609	2.91178	3.44664	0.597846	0.993567	1.81964	0.843462	1.07904	1.2781	0.821014	-1.37907	0.0006909
Ldhd	6.72923	7.35256	6.12457	6.32132	7.70058	2.53097	3.23854	3.45442	2.81564	2.74685	2.34263	6.88586	7.34821	7.86014	8.45335	7.62611	6.50567	3.10488	3.77797	2.55233	2.54154	5.08841	2.79636	2.70057	-1.36915	0.0006909
Ppp1r1b	1585.5	569.257	745.519	1637.45	949.983	353.507	117.861	389.637	526.467	623.811	769.695	647.884	1006.14	799.794	1210.26	1149.39	1225.55	383.524	80.2218	558.747	402.455	337.845	624.824	494.506	-1.36263	0.0006909
Il17rc	3.73212	2.74277	3.24346	6.01524	3.22653	1.72293	1.84281	1.57267	1.53384	1.19525	1.71488	1.95558	2.45862	1.99374	3.59863	2.90684	4.00136	1.00928	1.67773	1.54859	1.13785	1.59773	1.56222	1.49561	-1.35853	0.0006909
Inf2	167.701	85.5377	89.6638	180.709	118.076	50.9434	22.8786	48.4624	62.7424	67.5516	76.944	88.5984	119.843	103.691	134.566	129.238	148.296	54.869	17.436	70.1098	54.223	40.96	69.1311	57.3184	-1.34056	0.0006909
Fam19a1	4.08319	8.63044	10.5874	1.30762	4.30728	3.88259	5.33384	2.39058	2.60932	0.33568	0.155069	5.64717	2.66648	4.78379	4.84119	2.48637	5.07004	1.50277	7.8764	0.498542	1.95518	1.46253	1.45615	3.31619	-1.3278	0.0006909
Traip	21.9209	10.1007	13.0853	19.5019	15.4226	5.00639	4.9917	5.52713	6.69507	8.03613	11.216	8.38276	17.1222	11.696	19.2917	20.601	21.0205	5.56528	4.00001	8.36299	6.44779	5.66165	6.93933	7.88614	-1.32685	0.0006909
Doc2g	5.17482	3.68363	5.13695	3.42119	4.29371	1.3576	2.41028	2.12245	2.19574	1.71367	1.38537	19.7686	5.53479	5.47599	5.45649	3.46176	9.90054	1.57949	1.96872	1.62604	1.62487	3.90286	1.19696	2.57909	-1.32575	0.0006909
Ido1	14.3586	5.42639	8.59514	18.427	13.1732	4.22922	0.854952	3.58417	5.49775	8.97545	8.16143	5.66015	9.31884	7.44013	13.2349	12.8063	12.5012	3.97951	0.441095	7.77292	5.37054	1.81541	8.25309	5.27128	-1.31916	0.0006909
C130074G19Rik	10.6768	18.6219	4.46302	11.0952	21.6405	4.89534	5.46136	7.17498	9.10521	3.37931	4.46026	8.67838	12.9793	6.86563	19.4584	14.0141	15.6371	9.33136	8.9275	6.21381	7.82083	3.51832	7.52479	9.2999	-1.3179	0.0006909
Cnr1	49.4397	32.5192	46.1678	48.0994	34.0748	20.4901	20.747	16.5995	19.3317	15.6324	16.5525	47.1904	23.6296	39.0191	43.6541	29.7783	31.7767	17.8576	22.485	19.1854	17.6408	12.6729	17.4183	18.6369	-1.31466	0.0006909
Crhbp	9.12757	21.8839	16.6618	7.68574	15.979	7.56846	12.1055	6.05555	6.56401	1.44226	3.19805	10.0242	10.394	11.188	12.1885	11.1878	13.2272	6.88211	13.1107	3.59857	8.11136	2.87913	5.08996	5.87736	-1.30925	0.0006909
Trpc6	2.42983	2.99367	2.24353	2.35334	3.09936	1.2877	1.01985	0.729475	1.42325	0.870664	1.57393	2.05475	2.37106	1.67596	3.39048	2.68253	2.30547	1.67863	1.45152	1.55575	1.3924	0.620485	1.55615	1.39668	-1.29615	0.0006909
Gm11549	5.3203	11.2324	2.40218	5.82623	13.9368	2.87244	2.37758	5.017	5.9234	0.717613	3.55933	3.81236	9.02037	2.6635	9.55008	9.4947	9.44336	8.05641	7.03713	3.58999	7.82746	0.508632	6.76462	8.39525	-1.28966	0.0006909
Rtn4r	13.6474	35.6695	18.1436	13.0602	32.0812	14.0686	19.414	9.38568	10.3571	1.12267	4.99765	15.6	18.9228	15.2045	29.1327	23.2744	19.6676	13.2234	25.7099	8.03363	11.0735	3.07228	9.00471	14.8404	-1.28546	0.0006909
Gm38413	10.7139	4.86631	6.01081	10.1753	6.04942	3.36388	1.63225	2.88065	3.05653	4.25411	5.03242	5.04506	7.99612	5.04678	8.2658	10.4587	8.50814	3.1724	2.05954	4.76317	3.32817	2.96054	3.82351	3.31401	-1.28277	0.0006909
Hbb-bt	28.9048	11.6998	17.8813	27.7323	25.2551	8.72056	6.73151	10.1882	9.60731	10.5691	13.8183	17.5408	11.4889	12.6567	18.1524	37.0611	28.5174	6.61686	7.66431	4.73869	8.9139	9.4783	4.57452	4.06322	-1.2806	0.0006909
Rasd2	344.486	111.092	159.566	353.065	203.997	91.3729	25.4589	75.3032	129.374	133.802	174.431	139.139	194.13	152.958	268.932	253.682	249.996	90.2259	19.6528	130.601	88.458	50.9238	135.024	104.683	-1.27819	0.0006909
Ecel1	26.5764	13.6883	43.714	23.4911	12.3261	8.34151	14.6712	13.3448	7.62408	11.2999	8.7006	24.2164	20.1241	31.3437	17.7492	17.0838	18.0457	5.68125	9.25732	8.56482	5.29576	28.8497	8.16384	6.50124	-1.27191	0.0006909
Camk1g	23.7943	21.9312	26.0832	14.7945	17.3707	9.83706	14.1087	9.68237	5.9056	8.30084	7.77431	25.9342	23.7031	27.2309	14.8659	19.5333	20.0298	8.35454	13.3326	7.9936	8.40977	14.0521	8.39386	6.9156	-1.27074	0.0006909
Ntng2	13.4397	16.8129	7.36222	8.95705	16.666	5.99087	6.25884	7.21795	7.63718	2.63028	4.18268	8.00646	13.9973	8.64251	16.5216	15.9445	13.1154	7.72177	10.9033	6.54482	8.53012	4.37561	7.1238	7.27115	-1.26853	0.0006909
1110032F04Rik	1.53948	3.88667	1.68483	2.51787	6.51074	1.22894	1.60528	1.96801	1.58276	1.04137	1.26072	2.20066	3.27248	1.80429	4.07581	4.12668	3.29336	2.07095	1.65014	0.853299	1.86779	1.73521	1.45738	2.12848	-1.26254	0.0006909
Ppp1r1a	132.441	109.215	92.4674	135.662	127.818	54.697	58.9727	49.1668	59.777	42.6249	59.2889	82.5151	107.453	94.4861	143.091	133.662	143.702	48.2301	69.3359	46.6094	54.7552	38.7135	56.4112	65.4343	-1.25385	0.0006909
Igsf21	28.8695	33.8416	15.7835	36.8783	47.3001	16.0601	13.6374	18.9104	19.0192	6.54865	14.2052	17.5517	29.9241	16.0631	35.4635	39.4521	36.7858	26.6928	24.027	14.6123	26.2256	8.4581	17.7939	25.0075	-1.25301	0.0006909
Drd2	141.474	48.3777	66.8389	134.21	75.2592	37.8176	8.26409	35.4223	49.9969	58.4671	64.9041	61.5642	84.0696	70.8036	93.6814	100.265	94.0569	38.2835	5.18668	54.126	34.4413	28.7027	51.0818	38.427	-1.25268	0.0006909
Fezf2	2.65169	10.0595	7.19468	5.92939	9.87431	4.59193	4.44379	2.71473	3.37016	1.33948	2.88765	3.9508	4.93212	3.97167	7.48091	9.76661	4.43176	6.31728	5.79927	2.65248	5.24522	1.31833	3.54543	5.60138	-1.24665	0.0006909
Cntnap3	7.65233	4.55003	3.90826	7.43612	4.78128	2.2945	2.50225	2.58169	2.21164	3.27298	2.68607	3.75719	6.60787	3.0141	5.0549	7.58435	5.3105	2.77352	2.4138	3.18631	2.8235	2.1727	2.3876	2.13376	-1.24287	0.0006909
Oprk1	8.70096	5.41923	2.49787	8.65529	7.59093	2.34116	1.55506	3.80123	3.30269	2.93604	4.15704	5.01721	8.77433	5.20933	9.36292	11.4007	7.45471	3.23478	1.76813	3.90749	3.55572	3.86632	3.87686	3.27625	-1.24179	0.0006909
Grm2	1.89748	9.34664	6.66968	2.49184	9.09106	4.88576	5.46189	2.36159	1.93349	0.601412	0.732451	10.6826	5.55525	5.3015	6.9737	6.60219	4.59652	2.61322	5.9385	1.19093	2.28839	1.75409	1.95364	3.39266	-1.24129	0.0006909
Folr1	0.472865	20.7504	25.8085	0.180403	0.633142	0.954262	18.821	3.37124	0.712314	0.154371	1.71621	0.501023	10.5952	0.340291	0.173482	0.257415	0.337155	0.91503	0	0.611584	0.878564	0.305802	0.272461	1.71636	-1.23364	0.0006909
Oprd1	7.6621	4.92645	4.0763	6.13527	4.39658	3.37684	1.93625	2.26197	3.11437	2.56913	1.79572	5.46031	5.92055	5.00206	5.14672	5.69631	4.24424	2.73566	2.3332	2.78705	2.48744	1.48657	1.93164	1.86216	-1.22756	0.0006909
Pcsk9	5.68313	2.94633	2.31128	4.51837	3.42877	1.83781	1.50502	1.74786	2.35151	1.2888	1.7861	3.60532	4.05002	3.70363	4.86643	4.11927	6.13522	1.28291	1.39985	1.50574	2.4091	1.30681	1.86482	2.14853	-1.22157	0.0006909
Gpr83	40.8269	21.6399	24.8221	28.4049	21.2355	13.0965	8.04986	11.7143	12.2441	15.8573	15.3044	31.7481	36.7086	34.6339	27.4555	29.3705	29.4917	10.4561	7.61554	14.5466	9.80945	12.166	14.1008	11.0244	-1.22088	0.0006909
Dkkl1	9.56808	14.7769	2.66546	9.81613	16.8589	7.17515	9.32917	5.20167	5.49047	0.365204	2.24944	6.49493	8.28858	7.51171	14.6381	9.07149	15.5494	5.86658	13.1207	3.857	9.59687	1.54295	7.08873	12.0638	-1.21742	0.0006909
Fhad1	0.546447	3.10875	2.39807	1.34391	1.7523	0.772811	1.86317	0.791962	0.528422	0.356893	0.751069	1.31517	1.57845	1.06616	1.29235	1.12148	0.887588	1.14348	0.844868	0.647835	0.741253	0.92669	0.489816	0.899801	-1.21186	0.0006909
Dio2	14.848	11.7007	10.1428	10.7998	11.8683	5.88107	5.15857	5.8312	6.83981	5.03112	4.56406	13.315	15.3485	14.0151	13.3064	11.1629	12.895	7.96143	6.68	5.94455	7.69606	4.27447	4.65347	5.4198	-1.20563	0.0006909
4833415N18Rik	14.0807	5.73298	5.90923	15.6208	13.3478	3.25305	2.43896	5.26456	6.57672	5.45363	7.90381	5.78236	13.3295	6.78695	13.6996	13.921	16.1107	4.13954	3.48445	4.02332	5.12756	1.44006	7.45337	5.44708	-1.20483	0.0006909
Dok3	6.28593	4.68803	4.36879	4.74826	6.30488	2.83662	1.50592	1.76917	2.27766	2.79339	3.6953	5.67582	7.11565	5.54038	7.41992	8.3788	8.45629	3.51089	1.75043	3.14292	2.37345	4.47595	2.63261	2.46952	-1.20204	0.0006909
Cited4	9.1553	5.23117	7.32974	11.4259	8.98177	4.37854	2.80132	3.4527	4.30701	5.33303	3.5088	5.65106	6.85595	7.33658	8.08179	5.65862	9.26302	3.128	2.22791	2.72016	4.72831	4.28866	5.06172	4.19086	-1.19954	0.0006909
Klhl40	1.62353	3.02627	1.85579	1.81448	3.89891	1.08004	1.24378	1.44227	1.00927	0.871004	1.25958	1.72013	3.0148	1.83604	3.5323	2.89	3.22508	1.40615	1.26563	0.899888	2.15444	0.539985	1.90448	1.85889	-1.19235	0.0006909
Trpc3	9.32734	4.67108	6.80169	8.90836	5.27578	2.94982	2.58567	3.949	3.5062	4.00692	2.91197	6.50012	6.85889	6.7412	8.15475	5.11103	6.6691	3.08835	2.83749	3.58025	2.85938	4.39349	3.16879	2.64751	-1.1887	0.0006909
Pmepa1	25.3276	14.633	14.8157	23.8378	18.1719	9.21804	5.28622	8.31143	10.9696	9.49939	11.9813	15.0336	16.7632	15.9658	20.8192	19.8177	19.8616	9.68456	6.40548	10.4982	8.92169	6.63521	11.598	9.61933	-1.18518	0.0006909
Fam43a	4.57727	4.92655	3.2202	4.82394	4.81617	2.39968	2.22164	1.93099	2.52657	1.81151	1.8383	4.43209	3.98174	3.90052	4.43863	4.5859	3.72877	2.41651	2.4564	2.14644	2.17218	2.16429	1.59827	2.33784	-1.18442	0.0006909
Dmkn	27.5395	13.5906	10.8666	30.255	19.6904	9.42803	1.18633	5.24839	13.3778	9.31409	20.1346	9.30604	15.6026	7.3805	28.4254	26.9484	21.1525	7.71377	1.08751	7.54986	7.57148	3.10723	10.5058	9.18947	-1.17821	0.0006909
Adcy5	305.576	127.18	145.794	300.486	175.42	91.5084	56.3986	89.4634	113.484	127.536	128.379	144.55	218.106	166.562	217.592	253.131	219.25	93.5558	48.2754	119.424	97.7712	78.4088	113.019	95.1195	-1.17698	0.0006909
Chrm4	54.338	25.5956	29.1906	53.0786	33.2937	15.7099	12.2553	17.2962	20.177	22.5435	24.5147	27.5689	40.3323	31.0102	50.1082	45.0173	42.2936	20.2004	13.0848	20.7734	17.3489	18.7275	21.3567	20.8789	-1.17589	0.0006909
Slc5a7	7.19019	2.28845	5.70045	6.10879	3.37291	1.62931	2.26723	3.04077	1.70409	3.51344	2.02684	5.17752	6.44504	8.52088	5.29662	5.21633	4.21042	1.47586	1.90451	3.2072	1.5322	3.55711	2.29844	1.71431	-1.17471	0.0006909
Btbd17	12.8648	10.4424	10.2447	13.7596	10.652	5.24189	4.87922	6.4313	6.75695	4.85062	5.13271	9.65478	9.25004	9.79428	10.6227	9.00768	12.81	4.55268	4.95337	5.04896	6.33451	7.02817	5.41356	5.98993	-1.17265	0.0006909
Htr2a	5.37823	5.73496	3.30903	3.16871	5.0813	2.46052	2.58619	2.17525	2.52671	2.06442	1.22412	7.46434	6.84246	6.95329	5.5749	3.92824	4.94537	2.96978	2.75462	2.50163	2.12856	1.87945	2.80008	1.96906	-1.16793	0.0006909
Rasl11b	29.3094	48.3355	32.4379	34.5107	40.6072	22.2726	24.9037	18.0177	19.3798	9.37143	12.4338	32.88	32.3603	32.4676	35.7584	26.1708	34.9785	22.3401	26.6765	15.2668	23.4248	9.62497	20.1419	20.6893	-1.16632	0.0006909
Slc26a10	6.44644	2.22949	3.22609	5.15138	3.47559	1.57146	1.00539	1.41738	2.17233	2.96696	2.78037	3.08648	5.86058	4.633	4.85849	5.59393	5.55325	1.74124	0.920748	2.76976	1.55014	1.51093	2.35594	1.92351	-1.16505	0.0006909
Cabp1	81.2283	69.4756	36.9871	74.9673	112.448	31.3209	39.282	44.7727	45.2075	26.6709	30.2786	52.1583	79.4308	59.4682	95.1095	69.0195	114.856	46.6172	43.1843	35.4686	46.965	33.2799	42.8334	56.9911	-1.15984	0.0006909
Actn2	45.2352	16.8143	21.2003	45.1582	28.8085	14.8399	6.71506	11.4236	15.9697	18.0023	24.8213	23.5487	29.0409	22.4115	33.6377	38.3554	33.9201	14.9249	6.68781	21.2556	13.9081	10.6896	21.5384	17.9227	-1.15765	0.0006909
Sema7a	41.2065	42.3237	27.8192	42.6986	42.1686	19.1093	16.3123	20.8126	22.8813	17.5191	17.2634	31.8078	36.8768	31.8164	43.6814	29.7128	36.2856	24.7199	16.7252	21.2219	22.0906	15.1537	19.8416	20.5711	-1.15728	0.0006909
Arhgap25	1.26615	4.52113	0.886815	2.52099	4.57386	1.17578	1.02053	1.63284	2.11015	0.701098	1.35318	1.03927	2.17483	0.78443	2.21194	3.373	1.59165	3.28033	1.41934	1.49516	3.26604	0.38447	1.66536	2.25628	-1.15311	0.0006909
Hs3st2	13.0132	23.2878	6.28056	16.4413	30.5611	8.07975	6.88821	10.8458	14.7173	3.21811	8.38609	8.92392	17.6759	6.03727	20.8644	18.8913	18.6041	17.9271	13.7886	9.15038	17.5368	2.61465	11.3936	14.7496	-1.15148	0.0006909
Pamr1	7.22465	10.6742	5.5012	6.27867	12.3697	5.35226	4.28525	4.75163	4.84768	1.9303	3.32907	6.10041	9.43594	6.04061	10.1956	9.44514	10.0461	6.20162	7.92958	4.04542	6.30137	3.03277	3.86032	5.15473	-1.14826	0.0006909
Dhrs3	15.9713	15.2519	14.1229	16.997	13.4354	8.38593	11.0101	6.48255	6.07649	6.4339	5.83411	10.6188	13.0369	10.7388	19.0532	12.6475	15.1788	6.3354	9.20466	5.54591	6.11648	6.85147	5.7722	6.87137	-1.14725	0.0006909
Hpca	1341.11	606.19	738.749	1459	1006.77	444.133	258.258	420.41	564.935	603.322	737.346	665.649	879.851	744.821	1164.39	1032.35	1098.74	464.488	235.583	613.309	457.314	353.534	688.2	579.123	-1.14566	0.0006909
Tesc	168.796	79.2051	95.2268	182.874	138.584	51.9634	35.3495	47.9892	77.7791	73.3418	104.519	77.9877	118.137	81.4242	147.607	148.57	157.874	56.0287	36.9981	70.219	55.483	39.7376	73.9672	69.2078	-1.14448	0.0006909
Col12a1	0.756145	3.27458	1.76872	1.93049	2.91569	1.85211	1.27055	1.10097	0.949156	0.251863	0.780227	2.00818	1.83126	1.23417	1.22374	3.10591	1.08382	1.88444	1.38021	1.09284	1.51113	0.434245	0.921541	1.3447	-1.14232	0.0006909
Ciart	13.9443	13.9634	11.2606	13.8749	12.3163	5.64348	7.04722	8.2383	5.2053	4.72051	7.53321	10.6744	19.4792	17.7165	16.4773	16.4388	15.149	6.21553	7.64906	8.9936	5.1153	5.66581	6.68899	7.22032	-1.14062	0.0006909
Fam101b	3.50039	5.34673	3.25289	4.82105	5.23868	2.3531	2.11708	2.34716	2.27293	1.67594	2.23926	4.31282	4.15928	3.31837	4.78098	3.98162	4.58873	2.56659	2.17581	1.8636	2.13742	1.94038	2.25211	2.19694	-1.13945	0.0006909
Rem2	39.1274	13.8811	17.898	40.7719	26.6665	12.3715	5.45126	10.3951	15.1562	18.6343	19.8364	15.3701	25.6192	19.3723	31.3548	31.2781	31.347	11.4412	3.21538	16.2441	10.7411	10.2689	16.7089	14.2569	-1.13838	0.0006909
Ankrd35	4.56692	4.07767	6.1429	5.38384	4.62125	2.7794	4.22326	2.67465	1.83899	1.48398	1.55524	4.74283	3.99055	4.66634	4.97817	4.15609	5.32031	2.18727	3.79367	1.44738	2.23212	2.64939	2.07142	1.96929	-1.13547	0.0006909
Fam198b	1.59941	0.980548	0.636875	1.52076	1.76637	0.732166	0.302863	0.78942	0.680565	0.783446	0.564346	0.698889	1.15448	0.655498	1.76087	1.53792	1.44985	0.660904	0.443783	0.907175	0.71227	0.431279	0.656078	0.76249	-1.13339	0.0006909
Htr3a	1.35566	4.67905	5.96894	1.76619	2.33668	1.74149	2.96657	1.19113	1.54914	0.778521	1.22709	4.48351	1.5351	2.70489	2.16164	2.59044	1.5501	1.26632	3.8265	1.58704	1.56329	0.798119	1.41425	1.48457	-1.12358	0.0006909
Nr4a2	9.22368	21.6521	3.11804	6.39218	13.6974	4.72815	4.08675	8.27209	9.50439	0.785514	4.68982	7.53868	11.4666	5.4583	20.2789	15.9259	8.39353	11.5476	11.6205	9.07565	10.6066	1.37131	11.4205	9.41356	-1.1222	0.0006909
Dnah1	1.90391	1.73691	2.4292	2.08531	1.75463	1.11384	1.14878	0.894447	0.58669	0.875368	1.26914	1.62638	1.43184	1.76291	1.4756	2.07361	1.69835	0.73944	0.753886	0.946719	0.990534	1.41888	0.778267	0.941694	-1.12153	0.0006909
Igfbp5	28.6283	41.166	27.8732	35.0513	30.2982	20.7933	15.2312	14.5405	14.4672	13.2382	18.6044	34.0972	31.7027	30.3383	23.1044	31.8752	26.601	23.4094	14.3398	17.1128	24.033	13.5122	15.329	16.9301	-1.12132	0.0006909
Npy	207.793	247.206	157.761	244.585	286.374	94.633	114.429	113.041	119.894	109.499	129.449	219.618	224.447	198.753	252.542	240.412	245.301	111.869	114.152	108.417	125.399	78.659	135.254	128.841	-1.1206	0.0006909
Cdh24	3.27536	4.23669	3.38086	2.96043	3.60059	2.11926	2.4344	1.97664	1.52339	1.38484	0.936199	4.11558	3.25504	3.51338	3.26439	2.75958	3.31906	1.94796	2.00368	1.83935	1.70197	2.91649	1.19203	1.47028	-1.11781	0.0006909
Kcnh3	71.0669	57.6891	55.3581	66.8536	64.8132	33.7292	29.1	26.3706	31.5572	33.2844	34.5289	46.5763	57.3335	50.6285	69.9038	70.0522	68.1091	30.1631	32.0264	31.0065	30.9888	23.3084	37.5151	35.8515	-1.11673	0.0006909
Fbxl16	721.354	433.562	443.275	680.58	540.346	286.131	233.325	256.868	297.326	290.036	323.483	353.334	564.821	423.035	617.13	625.298	552.228	275.706	277.874	310.33	286.341	215.879	323.567	301.262	-1.11638	0.0006909
Lbp	1.53712	7.95071	8.99933	0.64383	0.97045	1.2919	6.73517	1.15999	0.752966	0.404013	1.45916	1.08571	4.19355	0.809412	0.330203	0.890334	0.32081	0.986558	0.521682	0.9455	0.925355	0.203666	0.12962	0.918443	-1.11504	0.0006909
Them6	67.7265	41.6792	42.0612	72.5758	61.238	25.5458	21.7917	29.6453	28.7008	32.5114	32.7962	41.0445	50.2493	51.0599	62.0369	47.06	64.5442	29.6685	19.9016	28.1169	27.2317	29.1183	32.1967	31.4012	-1.11499	0.0006909
Ier2	3.29909	5.62331	4.04385	4.53245	6.47843	2.45804	3.0666	2.34175	2.91541	1.22817	2.26944	3.54199	2.70843	2.16528	6.10199	3.77228	4.72847	3.42153	2.48437	1.92004	3.62491	1.12653	2.33829	2.81377	-1.11494	0.0006909
Cyp26b1	0.425933	7.4445	8.00957	0.709301	1.41709	3.94896	4.25695	0.828089	0.486053	0.625919	0.420574	11.3913	1.33118	9.84821	1.59867	0.664136	0.559151	0.674312	5.51503	0.732413	0.5087	0.721218	0.502036	0.456731	-1.11405	0.0006909
Fam78a	4.75566	2.33375	2.68575	3.95259	2.89793	1.68221	1.00132	1.6021	1.69903	1.97111	2.02808	3.03609	2.62784	2.36938	3.8513	2.83552	3.30159	1.57492	0.786015	2.04033	1.63838	0.762981	1.66003	2.24046	-1.11339	0.0006909
Scube1	5.50978	5.69342	1.3277	3.073	5.07555	2.91404	3.59103	2.61409	2.10439	0.49615	0.732529	5.42172	4.8534	4.61985	6.14318	3.80004	6.07199	2.53283	4.99456	1.51994	2.8324	1.30749	1.87434	2.93714	-1.10289	0.0006909
Col8a1	0.195183	3.07721	4.44053	0.121887	0.237571	0.561866	2.96565	0.565156	0.285097	0.173832	0.208787	0.413592	1.62059	0.367762	0.0586055	0.156069	0.0569396	0.288396	0.421193	0.223747	0.353194	0.302949	0.214718	0.40249	-1.10198	0.0006909
Pde1b	590.498	242.903	280.248	594.789	382.585	190.011	82.2585	178.024	241.969	273.801	302.829	281.396	413.53	321.983	458.15	475.461	494.613	183.129	76.7749	266.608	194.991	143.038	266.397	222.567	-1.10103	0.0006909
Arpp21	501.579	229.099	244.661	451.562	388.389	154.634	102.6	163.203	199.855	223.059	260.805	242.384	398.8	270.76	425.594	454.953	453.712	170.59	111.182	212.761	182.07	139.527	234.127	202.907	-1.09644	0.0006909
Necab3	29.6812	39.9877	14.6058	20.3391	48.9737	16.0411	20.9613	19.5679	19.5262	7.64089	9.06952	29.3431	35.9615	30.2163	36.3747	28.7743	46.2887	21.1277	24.3836	12.9767	24.236	14.88	16.2451	23.0484	-1.09596	0.0006909
Lynx1	124.571	100.457	89.9292	115.471	123.877	48.3187	63.4738	71.4747	62.011	48.87	43.7853	97.7976	110.747	109.944	121.524	100.335	120.404	59.6922	61.1333	52.1938	58.3934	68.0546	51.7489	56.5767	-1.08633	0.0006909
Tac2	9.27555	21.448	44.9578	4.7891	11.526	8.63863	14.4674	19.6955	4.7486	4.81076	3.12776	37.7682	8.21212	39.1089	8.00935	8.15842	8.36383	5.91207	15.1846	2.29339	3.76501	52.365	2.67244	5.61066	-1.08352	0.0006909
Camkk2	71.2752	58.6456	47.3521	64.1789	66.4388	35.2911	23.841	32.0885	33.388	31.6898	31.9724	49.4143	61.4162	49.4948	70.4063	62.7309	64.1151	33.2813	29.6749	39.5183	33.8246	25.2919	40.0623	37.1826	-1.08341	0.0006909
Ace	7.94831	14.8018	20.8676	9.23213	4.79229	5.03755	17.342	4.54088	2.69365	2.82579	2.40679	4.90904	9.52872	4.51648	5.38822	5.03707	4.29998	2.30583	6.48575	2.10992	1.83153	5.66717	1.75608	2.45604	-1.08261	0.0006909
Fibcd1	4.97751	3.11137	5.51452	4.97533	3.53722	2.24654	2.03618	2.63068	1.74946	2.83202	2.02738	4.97618	4.14528	4.16626	3.87815	4.41171	4.01364	2.25218	1.61403	1.93125	1.93583	2.74858	2.34973	2.15391	-1.0819	0.0006909
F5	0.192695	5.7521	9.39254	0.124094	0.075249	0.224329	7.4693	0.920621	0.290258	0.141583	0.218017	0.20416	3.27513	0.135207	0.0530369	0.201266	0.0901769	0.121175	0.0924774	0.128502	0.134246	0.130851	0.083278	0.371531	-1.08179	0.0006909
Ccdc3	1.38295	6.25505	4.60008	1.74569	5.60231	3.53371	3.67646	1.1617	1.5312	0.416872	1.54061	4.63364	2.29253	3.30729	3.5136	3.86749	1.89648	2.30538	4.17963	1.41023	1.72225	0.412791	1.13405	2.54176	-1.08145	0.0006909
Dusp1	20.4719	25.7437	15.645	26.8187	20.909	11.2812	9.48418	10.3398	13.8729	9.31683	12.8666	15.2024	17.2073	9.29351	26.6164	17.3019	18.7919	15.031	9.79188	7.67109	12.8724	8.66237	11.7245	13.6245	-1.07858	0.0006909
Ppp1r9b	351.684	287.969	263.011	344.207	308.298	169.308	173.512	169.254	160.142	136.863	145.163	227.007	307.121	263.082	336.599	334.007	307.781	175.316	194.511	163.566	169.603	138.691	168.018	175.837	-1.07718	0.0006909
9230110C19Rik	5.01268	5.2159	5.24824	3.65854	4.75392	3.55971	3.02415	2.50891	1.82474	1.84154	1.87157	5.31093	4.50102	4.59945	5.38075	4.24363	2.41272	2.90973	2.76954	3.09967	3.04322	3.98742	2.49131	3.29742	-1.07547	0.0006909
Cckbr	8.22787	21.9496	11.5185	10.1768	22.1635	10.0575	12.344	6.0502	7.93051	2.66288	6.21717	13.4394	13.9091	9.6749	17.5913	17.3169	15.2836	9.66584	14.0708	4.84556	9.47564	3.7628	6.38155	9.46507	-1.07358	0.0006909
Kcnip2	197.487	101.626	136.906	195.586	134.641	73.8861	46.8794	61.3815	77.5203	97.7866	116.104	117.616	141.308	123.206	163.178	165.951	160.417	68.4626	40.4788	91.1568	63.6085	62.2338	95.194	87.671	-1.07153	0.0006909
3110035E14Rik	33.3185	111.083	28.7883	51.7736	125.131	40.5681	38.2803	42.4807	54.0554	8.60333	30.9499	44.5332	62.6646	30.7136	80.1417	81.3478	57.3906	78.0621	70.0671	38.7143	69.1316	9.30592	42.4419	57.1529	-1.07008	0.0006909
Prss12	4.70759	13.0266	3.32903	9.45252	17.8745	6.10435	4.95196	6.36011	6.76381	0.957855	4.68709	5.57598	10.5909	3.81524	11.6414	13.25	9.45107	10.1177	8.24014	5.02293	12.2537	1.18033	6.76083	11.3684	-1.06728	0.0006909
Otof	6.9929	16.6495	24.0131	5.12773	3.72993	8.54342	8.71242	5.66867	2.69216	6.66411	2.23165	25.6827	14.4044	32.731	7.64976	5.62304	13.5366	2.62511	6.13766	3.93586	2.13199	12.8544	2.62102	2.05339	-1.06714	0.0006909
Dbp	114.879	77.7233	89.5602	127.98	103.13	47.0679	40.5383	56.4809	48.1586	55.3876	70.3325	64.2982	114.177	92.9368	115.043	105.938	122.229	49.1579	39.2351	66.6732	40.8741	46.3931	60.8115	58.7785	-1.06651	0.0006909
Ntrk1	6.13211	1.98945	3.72838	7.77268	2.83447	1.52974	1.33756	3.55415	1.3562	3.75466	2.47784	3.9188	4.49484	6.17822	5.02318	3.62782	4.09945	1.63851	1.1652	2.23052	1.56934	4.9572	2.24001	2.05333	-1.06278	0.0006909
Trank1	114.946	87.1539	86.2554	104.349	92.2564	52.5323	51.9076	44.8169	46.2007	50.7028	55.7143	72.7904	103.875	83.2163	102.075	130.752	114.648	52.7685	52.8569	56.0961	49.789	48.4183	53.9848	60.8735	-1.05725	0.0006909
Myo3b	2.51737	0.655745	0.734679	2.58562	1.37387	0.61627	0.437136	0.628349	0.924509	1.14149	1.19786	0.772202	1.7419	0.9317	1.72625	2.30275	1.58486	0.523271	0.329686	0.976724	0.744467	0.602837	0.758453	0.743959	-1.0538	0.0006909
Dgkz	115.436	169.742	103.211	116.275	177.253	78.7672	79.6469	76.6544	73.8017	55.7907	59.6122	113.369	135.315	118.218	165.311	153.582	141.655	81.9121	98.5466	72.2361	86.8064	64.2535	85.6965	92.1927	-1.0537	0.0006909
Mcam	12.4321	17.261	12.2028	22.7583	14.2756	8.74416	4.16684	7.98428	11.3465	8.97598	8.05858	11.6168	12.5253	11.3234	11.4773	11.0203	13.5403	11.9023	4.87603	7.34846	14.9251	7.00998	6.63214	9.37069	-1.05185	0.0006909
Mei1	1.42504	1.68552	0.774761	1.63148	1.62074	0.749216	0.554661	0.564741	1.08481	0.652999	0.85296	1.50982	1.769	1.42914	1.51828	1.67795	1.57346	0.587042	0.507963	0.735721	0.64051	0.321073	0.556266	0.750762	-1.05152	0.0006909
Rassf3	9.43327	10.4733	9.66328	11.883	11.3152	6.74647	4.90414	4.99326	6.05291	5.64023	4.69731	7.21668	9.90234	7.8897	11.5759	10.0802	10.2059	6.08767	7.10192	5.97774	5.87521	4.27922	5.63046	5.95949	-1.04606	0.0006909
Tacr1	10.0194	4.25788	7.70802	8.70134	4.94695	3.27858	2.87208	4.25498	3.57138	4.58065	3.83995	6.98773	7.91056	7.17152	7.27438	7.30417	7.20277	2.7246	2.24608	4.23767	3.30597	4.42722	3.57333	3.39065	-1.04571	0.0006909
Sept5	411.694	424.874	345.849	411.834	469.665	223.52	233.84	219.899	234.599	174.835	208.903	320.437	392.407	340.712	484.93	417.395	467.786	209.084	280.437	199.577	231.404	172.627	233.949	251.277	-1.04272	0.0006909
Nr4a1	33.2814	45.3924	23.3939	42.0492	39.7571	18.6191	20.3671	15.4048	24.9988	15.6083	20.4525	34.8964	43.1929	15.3133	64.8073	40.4568	40.3509	36.2518	16.0504	17.0514	27.6575	15.7825	17.9751	26.3401	-1.04255	0.0006909
Fam212b	30.6616	23.6063	16.9457	28.7433	30.0811	13.7828	9.83143	11.258	16.9892	13.5779	16.4518	22.7856	25.9427	19.4414	35.3301	28.2971	29.0313	14.6393	12.613	14.8895	14.5338	6.92659	15.075	16.892	-1.04216	0.0006909
Olfm1	318.321	647.133	446.629	289.179	587.022	297.999	417.175	255.89	232.879	91.518	133.611	400.384	392.881	401.248	503.262	388.136	466.815	275.653	486.943	167.863	273.539	150.669	203.86	294.957	-1.04212	0.0006909
Rbp4	22.0163	20.651	14.9268	29.1999	28.1018	12.3749	4.81592	11.5456	15.3912	11.1358	17.3521	10.0571	22.5923	11.1597	25.0382	33.2575	24.1856	14.172	9.50348	11.6347	15.3405	7.71162	16.4527	18.1361	-1.03755	0.0006909
Car11	283.381	168.162	166.361	287.546	223.806	111.518	76.4619	114.152	124.483	130.471	157.923	150.369	208.791	169.57	237.864	243.868	261.265	106.505	80.1019	132.183	107.773	110.507	134.268	129.773	-1.03665	0.0006909
3300002P13Rik	15.3652	22.5006	21.6929	11.6527	22.2756	9.297	16.7071	10.5092	9.63134	4.79389	7.88386	17.2126	14.1609	21.8899	21.9804	14.2893	21.8771	9.0895	15.7811	5.6958	10.5974	10.5572	6.42897	10.9222	-1.03257	0.0006909
Junb	50.7249	55.4843	37.0948	77.5531	50.1649	30.0089	26.7078	23.6126	33.3715	25.4719	32.5335	31.735	42.0142	25.2547	67.4947	45.8316	46.8627	38.3539	28.7244	22.6414	37.2122	20.0955	33.9631	36.1343	-1.03193	0.0006909
Ccno	4.31825	2.32013	3.45432	6.01601	3.39004	1.79282	1.11602	2.65136	2.35107	1.93684	2.59002	1.91092	2.66952	2.20157	3.83771	3.66089	3.72849	1.93282	1.70343	1.91769	2.4026	1.33242	2.60824	2.4547	-1.02555	0.0006909
Ctxn1	370.088	314.745	316.95	414.355	441.259	187.904	166.11	181.514	195.261	193.49	264.302	258.281	320.255	263.557	411.944	410.205	392.927	192.427	205.526	184.482	214.48	140.603	222.325	228.441	-1.0177	0.0006909
Cecr6	18.455	19.953	15.1532	21.9404	22.0858	10.827	10.3738	8.60946	12.9484	8.82966	11.1642	15.1442	17.9045	13.8103	21.263	22.1409	18.7025	10.8462	12.2039	9.79218	12.3613	6.69047	11.9193	11.8348	-1.00836	0.0006909
Tmem200b	11.8566	4.65557	5.17955	14.3427	8.25349	4.37531	1.26633	3.52873	6.21533	5.33294	7.96446	3.68698	6.65756	4.82983	10.3443	9.18243	8.77352	2.88572	0.976601	5.42488	4.09672	3.06716	5.41418	5.75106	-1.0082	0.0006909
Rxrg	85.1122	24.9432	41.0689	95.3228	49.7315	27.3057	12.1663	23.7658	35.9223	43.8317	48.9188	35.5633	39.5953	29.688	64.8385	57.3087	56.4206	26.3077	10.7446	36.3384	27.3078	23.7542	40.1658	32.246	-1.00787	0.0006909
Papln	4.19852	2.12237	1.7111	4.44401	2.73841	1.48114	0.970146	1.75599	1.74609	1.99427	1.90083	1.5277	4.09024	2.14252	2.80509	4.21956	3.0847	2.26481	1.12817	2.03703	2.31299	1.69558	1.85816	1.92468	-1.00744	0.0006909
Inppl1	11.5817	11.0756	9.34803	13.2846	11.2628	6.30709	6.76778	6.48975	5.63065	5.67343	5.60648	7.84371	11.4457	9.18444	12.0024	10.5506	10.9154	7.25139	5.53871	6.22955	6.9423	6.20182	5.38977	6.27787	-1.00505	0.0006909
Plxdc1	11.5828	10.1365	7.96048	13.3091	12.4342	5.0727	5.42724	5.79183	6.97821	5.43981	7.0833	8.0964	9.16376	7.26906	11.583	10.8532	11.4162	5.70499	4.78426	5.32304	5.73962	4.23365	6.08156	6.51128	-1.00483	0.0006909
Shank3	69.5759	42.0172	42.9237	62.7026	42.2546	29.127	24.8854	25.5435	30.8381	28.9394	28.3758	34.4405	51.9077	40.4257	53.9865	56.5969	46.1461	28.6223	27.3586	31.6283	28.8042	23.9687	30.3678	26.734	-1.00472	0.0006909
Slc30a3	34.9049	66.4941	55.5329	16.9047	40.1006	39.7671	57.8944	15.9041	17.7932	0.616559	4.64481	40.6234	30.5037	36.6655	44.0782	24.3138	45.5684	17.9476	67.7216	7.98298	24.3994	5.89859	17.4911	25.2572	-1.00378	0.0006909
Dusp14	34.8808	36.3749	29.6791	34.1489	47.7977	20.2627	22.4565	15.9669	22.8348	13.6137	22.8053	26.075	39.756	26.668	50.1468	41.2974	44.74	22.2164	23.4957	15.7937	18.1609	13.5621	18.0168	23.8159	-1.00338	0.0006909
Spata2l	48.6221	29.7975	32.1448	45.8713	35.6205	20.2219	14.5459	17.2446	22.286	21.8982	28.1945	29.1195	36.6028	27.2113	44.0235	43.3642	44.7386	21.1377	17.2489	21.9126	19.3573	15.392	23.468	23.0738	-1.0026	0.0006909
1500015O10Rik	1.90468	33.2203	50.7139	1.30837	1.1334	3.193	35.0686	10.5153	2.42274	0.995178	3.79276	1.34534	20.8489	1.31589	0	1.11685	0.407422	3.24314	1.35116	2.09385	4.85283	0.0985435	1.64631	4.26283	-0.997523	0.0006909
Drd1	81.9389	30.4867	33.6192	72.4324	53.3564	23.3281	8.68557	26.9174	34.4137	42.399	41.8047	42.8445	64.2366	44.7787	68.8592	67.0068	62.0884	27.0987	7.11541	38.1881	28.5445	22.0166	36.1273	30.0612	-0.996029	0.0006909
Abca4	0.766298	3.04982	4.51969	0.509408	0.518509	0.805766	3.00472	0.978536	0.446819	0.496444	0.246116	0.811891	2.51133	0.896587	0.748405	0.587038	0.793239	0.30611	0.910506	0.479547	0.511721	0.738575	0.459373	0.650429	-0.994931	0.0006909
Hbb-b1	155.944	60.544	84.4019	115.065	123.594	62.3942	38.0956	46.7385	65.0278	63.2324	76.8185	94.659	57.2972	63.8193	106.17	180.034	141.145	47.6051	48.025	40.7507	68.5473	62.3902	25.965	30.9157	-0.992396	0.0006909
Adamts2	1.92543	2.45729	3.32853	2.83996	1.86994	2.21415	1.66247	1.17058	1.27975	0.850207	0.872961	2.53851	1.94244	1.67037	2.3884	2.29713	2.15173	1.75293	1.61121	1.07415	1.90545	1.44068	0.87131	1.1042	-0.990814	0.0006909
Krt9	18.0554	10.2348	10.9983	19.4971	16.8679	8.04964	5.49918	7.63214	9.52537	7.28342	11.4696	7.78636	15.4842	8.53945	15.4831	16.5251	18.5683	8.16343	6.59502	9.02316	9.01035	5.96865	10.1931	9.90242	-0.989969	0.0006909
Npas2	21.6734	14.0584	11.7177	21.1791	17.0788	9.66443	5.2635	8.228	11.278	9.47972	12.1271	12.1387	18.0851	10.9088	17.8117	20.4303	17.7034	10.5222	7.43661	9.91688	10.6328	6.72799	11.2401	11.6202	-0.989709	0.0006909
N4bp3	7.27592	9.24513	4.50426	8.61309	10.988	3.5935	4.69665	4.88246	4.28059	4.73359	4.32392	5.52855	8.45971	4.71418	8.65299	9.08229	7.91154	5.57442	4.41825	3.88521	5.69553	5.10474	3.95406	4.97842	-0.988924	0.0006909
Syt2	11.8981	7.88773	9.86243	11.0227	7.25101	3.99939	7.23621	8.91095	3.26858	5.51997	2.35193	12.7896	12.5467	15.8496	8.76295	8.44429	9.91811	4.33975	3.24632	5.25315	3.81111	5.62514	3.21528	2.55619	-0.988064	0.0006909
Adra1b	2.20405	4.51209	2.28073	2.78898	5.51366	1.67458	3.11042	2.32222	2.12595	0.880746	1.12849	2.45809	3.98792	2.95507	4.15069	2.67813	3.10204	2.82796	3.48929	1.82847	2.40141	2.07041	1.37846	1.42069	-0.988006	0.0006909
Chrna4	5.57278	10.4949	5.94441	7.10996	10.6643	4.59641	4.35593	6.531	5.18322	2.03472	3.22003	5.57754	8.10339	5.2388	8.51253	9.11591	7.45668	7.91007	6.39618	3.84969	9.00512	3.76628	5.51004	7.25802	-0.98621	0.0006909
Pstpip2	4.52369	4.9019	5.13897	7.40556	4.7548	3.14995	2.49392	2.73161	3.14169	3.10635	2.83173	4.95708	4.03483	5.03843	5.44582	3.94168	3.48203	4.81003	2.94145	4.3059	3.56811	3.14976	4.38511	3.37565	-0.98605	0.0006909
Igsf9	2.94499	1.96361	2.30703	3.77726	1.87763	1.48481	1.42481	1.24933	1.06731	1.49679	1.72361	2.08014	2.83957	2.39029	2.46218	2.94087	3.07907	1.23392	1.19622	1.46052	1.55146	2.31988	1.45458	1.34608	-0.983207	0.0006909
Zfpm1	10.1202	7.91483	6.78915	11.4298	9.08207	5.04382	4.37595	5.22709	5.21874	5.38599	4.53056	5.17766	8.84164	6.54299	9.60612	7.79473	8.68932	5.44056	4.07469	4.85519	5.46622	3.96944	4.61014	4.61603	-0.980623	0.0006909
Ramp3	6.40758	12.1112	6.19667	9.58828	13.7299	5.1744	3.12872	6.45612	6.43763	4.1869	6.11196	5.06201	8.6838	4.2075	9.31272	12.1776	6.30695	8.66631	5.37972	7.21318	10.9473	4.17908	6.50152	10.4699	-0.979919	0.0006909
Cdkn1a	14.6855	8.3883	5.93774	12.6098	11.1965	5.60381	5.46899	5.98601	6.1959	7.29339	4.23806	12.5699	10.8841	7.75025	12.6874	11.7956	12.0536	9.47172	5.5094	5.83638	5.56213	5.50059	12.429	7.40257	-0.979427	0.0006909
Nrep	32.9348	26.9153	23.1611	32.3561	35.7994	17.1606	14.5296	18.2767	15.7828	13.405	20.2934	23.0832	27.9172	23.7776	30.4539	32.4205	28.079	16.9285	13.8471	18.2825	19.4078	17.2324	15.2453	16.5922	-0.978356	0.0006909
Stac2	21.933	39.1357	17.7479	25.8109	43.1134	13.7319	19.7399	21.24	20.2128	8.7207	13.2071	22.5141	35.1898	23.247	34.2842	31.7487	32.1313	20.4793	16.8511	14.6282	23.7225	11.3001	13.8019	18.929	-0.97803	0.0006909
Arl4d	49.0108	31.5261	19.9043	58.2237	36.697	22.9602	10.8192	15.9864	23.2001	28.6351	27.4585	26.8497	36.6608	20.9076	45.4259	31.1624	34.895	30.6203	13.7146	26.6337	25.3881	12.9458	22.521	30.6729	-0.977425	0.0006909
Efhd1	21.624	25.5212	23.3645	28.8	20.9988	15.6863	7.47833	14.6351	14.2948	14.2649	12.7369	20.8767	20.6852	19.8004	19.1413	16.4391	21.6765	20.5629	9.7394	15.8103	19.8559	12.7338	14.6051	15.4792	-0.976473	0.0006909
Tmem44	23.5454	16.4316	15.9456	25.2038	22.5753	11.0245	8.32524	10.6545	13.0131	12.2304	13.4662	16.4329	20.4672	16.7398	24.2606	25.2991	28.299	10.6136	10.6952	11.2939	12.3949	10.0902	11.4431	14.301	-0.968906	0.0006909
Rec8	4.37107	4.61116	5.185	4.08955	3.02058	1.9698	3.40267	3.37897	1.69915	2.4404	1.14863	6.04207	4.87146	6.25076	2.43204	4.42339	3.87103	2.10986	1.69275	1.45888	0.972977	5.28897	1.38126	2.04697	-0.967953	0.0006909
Plxnd1	31.5484	19.5128	22.3282	27.1673	18.5375	16.3301	12.0381	8.68739	14.2037	14.1366	13.7781	18.7333	21.9122	19.7859	26.1679	23.4077	25.716	10.0122	16.202	13.4299	11.7167	5.1205	15.2006	13.3402	-0.96261	0.0006909
Gpd1	57.588	47.9808	40.3637	62.2252	54.1713	27.225	19.7687	28.8725	34.5356	30.0584	34.1191	34.1271	44.3227	31.9708	52.7851	54.5964	50.5986	37.7862	20.8917	36.8254	32.617	18.0547	36.6328	33.9879	-0.961945	0.0006909
Id2	93.8551	99.0595	68.6797	83.4082	101.575	50.7177	59.2947	50.8905	58.6098	36.0452	41.0388	82.1043	84.7031	79.4354	100.104	69.6639	94.8137	56.0082	71.9592	40.6632	61.7654	41.3147	54.5282	65.2162	-0.960757	0.0006909
Nrgn	966.467	974.848	874.017	1146.97	1224.23	640.392	582.531	426.457	642.238	464.337	694.707	642.441	707.918	627.386	1143.22	888.336	888.13	553.995	712.273	578.923	530.949	220.997	695.771	671.695	-0.959311	0.0006909
Mobp	247.874	256.14	205.521	341.756	211.439	158.341	68.2741	142.434	144.856	160.088	170.486	179.495	199.383	190.853	192.929	183.17	202.517	235.779	52.6826	189.046	204.724	84.9429	183.552	162.822	-0.954992	0.0006909
Blvrb	12.7443	13.0201	10.6021	18.1153	18.0601	6.72997	7.63288	7.7716	7.3885	8.88126	10.1082	10.2082	9.8424	10.552	11.8616	12.7117	15.8787	7.11811	11.0769	5.98975	8.47334	9.99239	7.6087	11.2057	-0.95456	0.0006909
Zcwpw1	5.49641	4.62862	4.83298	5.1004	4.90257	2.86895	3.05031	3.01433	2.45815	2.43159	2.84551	3.64179	4.67713	5.6247	4.1618	5.20456	5.03965	3.3141	2.34757	3.54394	2.86403	3.78329	2.54038	4.00216	-0.954401	0.0006909
Chrdl1	3.65499	2.97773	1.6131	2.32315	4.02003	1.66087	1.3112	2.16947	2.05444	1.1769	1.38601	2.55201	3.62615	2.52736	3.45313	3.77997	3.23608	2.19055	2.94512	1.87795	2.14215	1.21512	1.73773	2.62985	-0.954063	0.0006909
Prr18	26.0175	30.8028	27.596	41.2631	27.7404	18.6301	10.4956	16.3712	19.4319	18.0734	19.5349	22.0849	25.6974	22.341	25.8031	21.1499	26.6519	24.4388	7.92687	20.1966	25.2154	13.8639	18.1272	17.901	-0.953693	0.0006909
Fxyd5	7.44997	11.8876	12.784	10.885	14.1217	9.53627	6.0414	4.03794	6.81471	5.21174	6.41173	7.87797	8.18442	8.13356	9.69286	20.5399	8.64049	5.92697	7.8484	6.5227	6.37738	4.85477	5.81331	6.47427	-0.952451	0.0006909
Aifm3	24.2266	35.0921	31.8884	26.5385	31.356	19.0229	23.2788	17.3271	14.1456	13.4019	12.2091	25.9955	32.0678	28.0679	29.0795	32.2426	30.2152	17.0381	20.0922	14.806	16.0388	20.618	13.0501	18.1563	-0.951853	0.0006909
Car2	118.027	172.347	143.584	160.681	135.407	83.6674	70.4898	79.0078	87.0747	84.1951	84.4409	128.884	121.288	133.613	120.884	109.938	137.917	109.007	59.8863	86.8207	122.314	70.8679	72.2932	92.459	-0.948063	0.0006909
Sec14l1	106.775	71.1939	67.1012	93.4137	82.0065	46.5642	38.4227	44.3502	50.2131	49.8488	54.2353	68.6507	91.1862	70.4798	90.8769	89.6455	91.9638	46.3814	40.0872	50.2452	48.1491	32.9417	53.0185	51.9098	-0.943167	0.0006909
Extl1	15.6055	18.5534	15.5537	15.5725	20.268	11.4239	10.1077	10.1293	9.67987	8.13482	8.01961	13.4284	17.4079	15.4377	19.2886	18.3666	16.4305	11.4578	12.1904	8.81018	10.4931	8.29274	8.56268	9.8368	-0.942737	0.0006909
Klk6	6.49559	8.15076	10.2993	13.6873	6.799	6.38168	2.10957	4.15423	6.90296	4.70532	6.35557	7.09846	5.8597	8.00469	8.04675	5.02245	9.47023	4.40296	1.55934	5.0956	3.93289	4.6954	3.51974	4.662	-0.940259	0.0006909
Tmod1	42.6824	29.8215	30.3722	43.6099	37.4016	17.8973	11.3988	19.3304	25.9079	22.5844	27.1917	32.3493	40.3039	32.0868	41.1758	37.9674	42.7413	25.9812	13.5086	22.9496	25.2341	14.4712	23.0319	22.3835	-0.940173	0.0006909
Acy1	25.332	13.3215	14.9122	25.586	14.836	9.52674	7.09395	9.8928	10.5671	11.6172	14.9858	13.7162	16.1057	15.0831	17.7592	19.7465	21.2995	9.49665	5.79481	12.5209	10.8781	10.867	12.0039	12.9137	-0.939721	0.0006909
6530402F18Rik	2.8727	4.92181	2.44151	2.51121	3.28077	2.19734	2.03419	1.94456	2.26364	0.779529	1.56947	2.42724	3.59798	2.34166	3.91533	3.9506	2.95979	2.47608	2.93685	2.03487	2.46846	1.32222	1.84646	2.06869	-0.93828	0.0006909
AI593442	45.5598	27.9907	34.8275	49.6915	42.6935	21.6499	16.4965	18.2226	24.9531	26.4402	28.1703	34.7256	36.4492	33.6525	48.8511	40.1162	42.3852	21.8999	17.188	27.1967	21.0925	15.4018	27.8848	24.2726	-0.937659	0.0006909
Gm4980	6.66611	2.58762	3.89093	5.48649	4.0033	2.43185	1.53755	2.54393	3.20825	2.55807	3.08636	3.77547	4.5395	3.28959	4.53195	4.32314	5.06025	2.52023	1.73498	2.11561	2.98398	2.50322	2.62868	2.62003	-0.936106	0.0006909
Ttc9b	126.814	154.322	68.0626	131.69	192.383	81.0098	87.9463	80.2852	78.6261	57.4985	70.9811	79.1428	124.534	83.0469	151.364	126.711	171.065	89.2178	104.308	62.8276	94.9428	58.8374	89.7699	91.5316	-0.933336	0.0006909
Sowahb	2.35501	3.45401	1.82821	1.8334	3.69962	1.29404	1.55759	1.95023	2.08112	0.807496	1.21501	1.9961	2.27171	1.70836	3.62985	3.02421	3.04803	2.3695	2.58304	1.16501	2.75634	1.18796	1.4656	2.32908	-0.933034	0.0006909
Ppp1r16b	63.8526	38.5639	37.1053	56.5841	40.4829	27.1491	16.8372	26.3358	30.3471	30.6887	29.7471	36.257	45.527	38.7455	44.54	49.0895	42.8443	33.62	15.3966	33.4616	33.3138	20.2274	29.6053	26.1175	-0.930726	0.0006909
Kcnj4	151.629	92.548	82.1632	148.286	124.5	63.2255	49.9779	71.0049	82.0763	67.9947	73.6956	85.8068	113.895	97.4281	129.468	110.269	146.565	61.7026	57.7976	61.6473	74.4637	48.5948	78.8684	80.2371	-0.930685	0.0006909
Kalrn	57.6636	73.4393	41.1765	52.7835	72.8753	37.8176	31.3547	33.4078	36.2512	31.7394	31.9759	48.2798	65.0887	45.4105	67.9505	72.2502	57.2441	40.5948	39.7429	40.0054	40.1973	22.521	40.5666	38.7604	-0.927824	0.0006909
Socs2	3.82236	4.28261	4.95637	4.24637	5.00465	2.06688	2.51209	2.21822	3.22486	2.50966	2.62132	3.84226	3.74541	2.72113	5.39119	4.87126	3.32528	3.77775	3.32978	2.43168	3.13776	1.74355	2.32103	3.04256	-0.926639	0.0006909
Tbc1d8	32.7775	13.1034	15.6656	32.927	23.6682	11.5481	6.2438	11.2877	15.4099	17.1993	19.2137	14.9563	22.0978	16.3406	24.643	31.16	24.1025	12.936	5.33715	16.575	13.9423	10.2198	16.9371	14.1735	-0.926375	0.0006909
Dlgap3	187.786	112.969	117.044	191.409	140.365	82.0617	67.3892	75.2125	100.183	86.6811	100.257	91.4252	122.37	102.157	161.563	150.773	146.372	80.9344	75.8162	85.6787	84.1379	60.577	99.373	85.7705	-0.926273	0.0006909
Epor	12.3655	6.89623	6.12402	13.973	12.5185	4.18778	2.20083	5.30979	6.77318	7.65654	9.39966	5.52028	8.02019	5.73228	11.9047	12.2416	11.7949	4.64022	2.01554	5.55582	4.38996	2.65875	7.58811	6.16835	-0.925914	0.0006909
Pdlim2	11.6172	17.3	16.274	20.1392	17.0651	9.45934	4.98243	10.0872	9.73108	9.16988	12.6782	11.3933	12.7391	14.1602	11.986	11.2107	14.982	13.5633	5.27072	11.2004	11.6797	8.96419	10.2709	10.7801	-0.92579	0.0006909
D7Ertd443e	4.34733	4.54243	2.39925	6.23044	4.16243	2.07918	1.85465	2.53129	2.95002	2.95532	2.48223	2.76721	4.70283	3.04497	3.57997	4.03096	4.56636	3.81996	1.12173	3.15353	3.05612	2.15868	3.42015	2.91385	-0.92123	0.0006909
Ano3	48.0588	29.6661	31.25	50.2623	42.8436	21.5852	12.2287	16.8592	24.8813	30.6019	33.3488	37.0611	38.1468	36.6606	44.5971	44.4671	40.1783	23.6087	11.5295	28.7322	21.1795	13.4496	26.353	21.4907	-0.911608	0.0006909
Camk4	34.5856	22.3276	22.7866	31.861	26.9102	18.6965	9.34351	13.7081	15.7901	19.6529	18.3525	27.9789	30.6952	29.5763	30.2119	32.1506	29.0923	16.4042	12.4709	22.7527	14.9548	11.2389	20.1073	17.0421	-0.911057	0.0006909
Ngef	312.171	194.619	169.611	340.35	289.453	135.307	77.3251	131.837	163.282	177.709	218.918	180.233	237.339	191.822	282.874	283.716	291.171	140.812	84.2621	166.904	154.434	114.022	200.772	172.273	-0.908536	0.0006909
Crocc	26.7971	21.849	24.6092	29.0423	21.9387	14.3534	13.6294	10.7583	13.0617	15.1725	18.848	19.4374	24.2893	19.732	21.4559	33.8658	27.8554	13.3831	10.5376	14.8727	12.8169	17.3943	14.3961	13.6204	-0.906648	0.0006909
Dusp6	17.4516	19.1568	12.5125	17.1365	19.2317	11.8774	10.8885	8.4293	11.1553	7.56204	9.08266	15.0527	17.8744	11.622	27.8224	16.2353	20.031	13.3251	13.1858	10.059	11.4634	7.05826	10.9071	12.8197	-0.905973	0.0006909
Rph3a	89.9648	127.325	83.672	100.724	119.096	70.1026	76.2502	67.7141	56.1506	45.4366	43.4252	108.354	104.109	105.814	103.687	105.441	87.8019	62.939	74.332	54.6014	71.4962	55.982	53.5443	57.7641	-0.905353	0.0006909
Nos1	10.4855	10.6365	19.1252	8.88525	6.01842	7.45867	8.39599	5.94393	4.68903	6.56063	4.87407	15.7326	10.6284	13.6342	7.6657	8.86761	6.81986	5.79367	7.15598	5.63263	5.52189	6.14399	4.74963	4.20339	-0.904315	0.0006909
Phospho1	12.0754	13.0294	8.15107	9.3866	15.9478	6.27162	8.4816	8.55785	7.65178	3.86367	5.79253	9.94196	11.5529	8.82337	15.607	11.4577	15.7638	9.1556	7.20113	6.41898	9.58131	6.52643	7.93759	8.31441	-0.899095	0.0006909
Synpo2	1.70041	1.19828	1.32518	2.09095	1.05682	0.926727	0.551627	0.65335	1.03718	0.85143	1.10587	1.42347	1.12453	1.17476	1.31738	1.39591	1.30689	0.935862	0.618593	1.1851	1.00287	0.449651	0.718545	0.708561	-0.898955	0.0006909
Rfc5	7.18186	6.5523	6.1133	6.46039	7.02099	3.66286	4.02461	3.94214	3.2626	3.01537	5.26233	5.5559	6.37567	5.66071	5.83603	7.26944	6.82827	4.54386	3.63911	4.03603	4.12983	3.27338	4.13844	4.49937	-0.8972	0.0006909
Hsd11b1	7.75893	9.79974	10.4631	7.05414	7.53663	7.08446	6.39086	4.91486	4.96522	2.90634	3.23601	8.70414	5.69846	9.65664	7.76508	5.95468	7.97342	5.29865	5.54148	3.61545	5.81429	5.13593	4.33947	4.83131	-0.895806	0.0006909
Rin1	35.6328	24.1275	26.7048	33.3686	28.3433	15.4501	11.5757	12.9228	20.5321	19.9661	22.9892	19.6736	27.4811	20.8554	30.3272	36.9118	30.7777	16.1129	12.0182	17.4305	15.1102	10.0341	19.0554	16.4438	-0.893146	0.0006909
9430020K01Rik	45.924	26.9255	22.426	43.7659	30.5263	20.0002	9.34649	16.4108	25.262	23.8738	23.7596	24.7498	36.7382	25.8483	36.5507	37.6008	31.6454	21.7928	11.0816	25.4491	21.9092	11.5212	22.4125	20.816	-0.892771	0.0006909
Pwwp2b	17.6803	10.0354	9.96866	19.3952	12.8582	7.34419	5.40368	7.8565	9.51351	9.47742	9.36591	10.485	13.6649	11.2049	15.3301	15.2239	14.9898	8.98087	6.2402	9.63324	9.03562	5.97569	10.4654	8.62345	-0.891741	0.0006909
C2cd4c	1.62339	4.60194	4.89294	1.86497	2.97868	2.5989	2.985	1.62256	1.30947	1.14347	1.40074	2.7831	2.07548	2.34657	2.56361	3.12552	1.82947	1.89487	3.25857	1.07215	1.62784	2.21783	1.18689	1.63546	-0.888323	0.0006909
Acvr1c	5.91017	3.18004	3.74721	6.00757	4.33281	2.46807	1.55137	1.29006	3.66006	3.14643	4.15561	3.92774	3.15295	3.29014	5.51546	5.10463	4.41611	2.49398	1.22005	2.87199	2.16333	0.758032	2.70265	2.50918	-0.886937	0.0006909
Slc17a7	209.104	413.905	207.028	181.606	418.46	202.478	338.562	166.67	201.519	9.0679	76.697	208.515	257.18	184.7	352.429	281.392	321.584	236.137	411.414	102.864	243.985	30.1155	164.711	246.033	-0.886237	0.0006909
Fa2h	27.2682	34.1456	27.8532	40.6669	25.9687	19.7641	10.1634	17.4083	21.3105	18.2191	22.3405	23.4509	25.0166	24.4681	20.977	25.69	27.4991	28.9931	8.71624	21.1008	24.4968	13.8423	18.0468	21.8082	-0.885899	0.0006909
Adcy1	33.2637	64.8972	45.1556	32.1697	46.0482	31.955	26.7347	28.0751	30.0524	18.0876	19.5489	36.0923	46.0993	34.4714	39.7868	45.5413	28.0631	40.8676	38.4966	31.6978	35.4566	12.6523	24.5059	26.2488	-0.885408	0.0006909
Rtn4rl2	9.76888	18.7923	10.9009	6.10897	15.3143	11.0859	13.1335	7.09697	7.50174	0.643381	2.89783	9.68329	9.68787	6.94753	15.1836	11.7693	11.9413	9.14916	17.7393	4.69802	9.34668	1.01933	5.10882	8.34222	-0.885162	0.0006909
6430411K18Rik	10.6695	6.72626	10.5085	14.3132	12.0184	5.38663	6.71841	5.19772	6.72507	5.4958	8.53281	7.35155	10.4924	6.41907	11.6402	12.7079	11.4123	4.81118	3.77211	5.641	6.23632	7.47515	6.4116	5.39488	-0.884528	0.0006909
Rps6ka4	29.5152	21.7087	24.046	31.8515	27.8838	16.3049	17.4008	15.0932	15.5763	15.2584	15.2005	20.0288	25.1032	22.5628	28.2734	29.2284	28.0099	15.4362	16.3493	14.0985	14.9804	17.6695	15.2093	15.2914	-0.882341	0.0006909
Col23a1	1.0043	4.36013	8.1579	2.06232	2.54698	3.83041	3.13454	1.62476	1.77691	1.0932	1.11102	6.76713	1.91399	4.43286	1.71995	4.17834	1.44939	2.28251	5.02361	1.66998	2.75426	1.41034	1.01963	2.14066	-0.880635	0.0006909
Shb	18.1923	7.97867	8.39894	19.7296	11.5289	7.11546	3.4602	6.48497	8.91078	9.36436	11.2257	7.28398	10.6178	7.81096	12.3341	12.7166	11.5802	7.7693	2.69215	8.14189	8.15621	7.33838	9.83155	8.33094	-0.879957	0.0006909
Hbegf	11.5427	7.26834	7.81929	10.0488	8.58575	4.44188	4.51351	5.65324	6.15785	5.14359	5.98563	7.81327	10.4056	7.06076	9.48683	10.9986	9.0026	5.24231	5.11768	4.31522	5.16956	5.28763	4.98847	4.87288	-0.879712	0.0006909
Rasl10b	223.817	119.389	132.12	204.337	158.29	91.2008	71.1675	104.655	105.805	106.29	112.41	125.672	168.411	140.05	188.076	181.747	188.496	93.4071	80.0023	111.19	105.142	93.9491	119.421	116.78	-0.879206	0.0006909
Spint1	7.69197	4.08208	5.36681	8.56571	5.29003	3.87549	2.81759	2.60104	3.29233	4.24135	5.05998	4.18615	5.77995	4.02918	6.47862	6.54374	5.21528	2.47241	1.47941	3.22091	3.44705	2.4465	4.43238	3.89003	-0.878843	0.0006909
Syt12	20.6669	16.1088	12.4107	22.5683	19.8531	10.286	7.62711	11.5207	11.4264	11.6064	12.1751	13.243	16.658	15.5544	18.9131	17.9107	20.4788	10.2261	7.30235	10.8144	9.67864	9.08286	11.2852	10.2964	-0.878818	0.0006909
Fam131a	92.8584	141.745	123.227	95.8294	142.045	73.0148	76.899	66.5933	72.9802	60.331	68.4836	84.4487	103.11	81.3428	122.787	107.778	113.259	78.0578	99.9521	61.7938	79.0955	54.1624	76.7331	84.8262	-0.877231	0.0006909
Arhgap33	100.637	73.2165	76.9411	97.5493	74.9938	48.3133	43.1721	40.0588	51.9064	54.3954	61.1027	63.2768	87.6375	69.5917	85.9415	103.456	90.0026	45.6554	41.9244	54.3341	49.1164	45.6364	51.5016	49.402	-0.875883	0.0006909
Chn1	338.957	287.954	234.433	306.535	367.348	178.381	174.398	177.292	190.32	168.235	195.854	257.124	303.909	263.621	351.862	300.155	366.531	189.701	204.715	176.706	181.09	131.554	212.169	211.532	-0.874594	0.0006909
Mesdc1	23.773	10.9626	12.6663	22.3208	16.7198	9.72408	7.17515	9.04496	11.6126	11.5864	12.1321	10.9188	14.6621	11.3483	19.0707	16.1815	17.2252	10.448	6.80574	11.7499	9.60676	9.99421	12.5974	11.7063	-0.87413	0.0006909
Dmpk	8.43956	8.41116	9.34364	10.0301	7.99793	5.82055	5.07526	4.9482	4.47105	5.15248	5.81463	8.1741	7.94926	7.41373	7.76183	9.41995	8.29591	6.4393	4.04808	6.25795	5.00648	6.00699	6.42364	5.89932	-0.870567	0.0006909
Crip2	114.345	94.3362	86.808	134.458	126.825	59.8043	52.0437	55.9369	72.6856	62.4944	92.0261	71.5653	101.156	70.777	113.873	129.061	117.559	65.666	51.0623	59.8277	72.318	54.0414	77.5341	76.6619	-0.869796	0.0006909
Slc10a4	7.3078	2.38343	5.05514	8.20764	3.42658	1.89534	2.19096	4.16693	2.55455	4.80304	3.18166	4.70437	5.88551	8.14829	7.02711	5.28858	6.38191	1.96885	2.08222	3.5891	2.17273	6.81995	3.4381	2.47598	-0.868755	0.0006909
Rhobtb2	37.8549	25.9817	28.4078	34.1399	30.4348	18.2406	17.2574	18.3748	17.4072	19.1704	20.9406	26.6158	35.0616	32.9752	37.1198	33.2805	38.8617	17.839	16.9668	20.2574	18.2551	17.3902	20.7456	20.1274	-0.867531	0.0006909
Moxd1	2.66014	5.33226	8.33691	2.18032	2.91406	4.05405	3.05302	2.22822	2.2767	1.98416	1.45014	4.80412	2.54372	4.25517	3.06181	3.35011	2.32805	2.47998	3.76097	2.11115	2.57531	1.61871	1.33255	2.00222	-0.867028	0.0006909
Egr1	104.811	88.0789	50.5852	101.825	98.1847	57.0873	50.8256	35.0978	60.1525	49.4077	63.0069	73.3882	94.2914	54.0879	138.911	86.9563	104.645	73.5809	42.7463	47.8891	57.2122	34.0054	68.0106	64.344	-0.86569	0.0006909
9030617O03Rik	4.63209	3.19329	3.99678	3.95266	3.23575	2.33118	2.88004	2.59202	1.82018	1.77571	2.10934	3.31244	3.21818	4.00022	3.10417	3.61871	3.10822	1.6478	2.30787	1.9256	1.80968	2.29978	1.84024	2.55825	-0.864876	0.0006909
Mapk11	8.1259	18.186	8.18111	11.3062	20.0241	7.93002	12.4405	7.4655	8.9019	3.92322	5.94734	10.0786	12.4085	10.0393	17.2504	18.193	14.7635	9.77979	13.5253	8.48542	10.5561	11.2546	7.93099	10.3009	-0.864352	0.0006909
Kctd17	173.948	103.144	120.672	166.487	132.731	82.6828	73.173	75.1928	89.3784	83.2024	93.1842	103.402	116.191	116.972	149.472	128.164	148.009	81.0022	74.2095	89.0724	82.724	73.7339	94.5021	95.1675	-0.863224	0.0006909
Cd34	7.4233	15.4114	6.37029	11.1448	21.5229	7.12926	5.51777	8.07938	9.62571	5.27333	8.39625	7.78297	11.7801	7.12769	14.4174	13.0244	10.4235	11.589	8.61477	9.54446	10.6819	5.83316	7.60303	9.44532	-0.861474	0.0006909
Sstr2	9.15772	20.9326	9.61173	7.52049	13.8876	7.41418	9.60787	7.94208	8.63129	3.83084	5.95317	13.4917	11.3797	8.9218	16.8352	12.8209	10.8634	10.3961	9.64826	6.58869	8.88105	4.21471	7.25513	7.25286	-0.859319	0.0006909
Neto2	17.3726	11.5249	12.2387	17.5085	16.9202	8.71555	6.36244	7.77368	9.49389	10.3433	11.3951	13.9544	14.1013	12.1431	17.6646	17.644	14.7156	9.90478	7.29328	11.2341	9.60349	7.18804	10.702	9.04249	-0.857838	0.0006909
Kirrel2	5.90537	3.931	3.56441	5.25848	4.12635	2.63883	1.91931	3.3384	2.4859	3.30172	2.64557	4.19222	4.71341	4.01803	4.62987	5.58763	4.94484	3.13937	3.80838	3.87661	2.82587	2.4072	3.68645	3.32853	-0.856847	0.0006909
Sdk2	1.3603	2.89829	1.47285	1.63524	2.25839	1.33024	1.26444	1.39883	0.956214	0.866219	1.04656	1.59497	1.95432	1.45668	1.36284	2.8117	0.960339	2.42149	1.11344	1.53059	1.97119	1.16125	0.905348	1.2219	-0.856257	0.0006909
Sik1	3.68004	4.70889	4.25469	3.68074	3.50135	2.1468	3.0542	2.50248	2.11172	2.2186	2.1047	5.22722	4.33671	3.45743	4.00702	3.6103	3.5038	3.52115	2.59845	1.68673	2.52758	3.59347	1.62538	2.58682	-0.856059	0.0006909
Sst	565.54	688.106	607.937	605.262	669.732	322.319	406.414	397.424	350.845	357.323	409.788	533.388	624.049	547.525	620.458	594.713	670.516	344.799	402.375	308.662	385.809	312.864	416.744	385.297	-0.853248	0.0006909
Adra2c	25.2605	14.7202	16.6276	27.5223	19.2781	10.7207	7.82021	11.9567	12.5228	15.5203	15.8391	15.6454	21.0302	16.2669	22.1141	21.8091	22.0138	11.519	6.51939	11.3348	10.5307	12.6556	14.623	10.6026	-0.852559	0.0006909
Pvalb	22.864	50.8573	42.5205	38.4109	55.6788	21.0625	20.3243	40.1434	24.5823	25.3208	19.0078	41.2516	43.4832	60.0937	50.6178	29.4004	49.9708	26.2553	23.4952	26.2758	28.6917	31.3412	19.3329	22.2109	-0.851141	0.0006909
Ier5	20.2962	21.8855	12.6999	26.2914	27.6177	12.9277	11.5692	12.4511	16.8468	9.95569	14.3882	14.5564	20.5949	13.4827	26.1891	21.0975	24.6246	17.532	14.2663	11.1514	15.7305	8.81183	14.0099	15.2732	-0.850668	0.0006909
Coro2a	4.89206	8.31417	5.91435	6.11487	8.60665	4.42407	5.53417	4.77448	4.15319	2.13005	3.18727	6.92753	6.1116	6.16361	7.64956	7.50404	5.43502	5.26787	7.75711	3.53027	5.98374	4.38346	3.86077	4.86758	-0.850643	0.0006909
Kl	0.832606	16.4319	22.836	0.365066	0.411119	1.71585	18.0341	3.96578	1.83232	1.64872	1.4912	1.50152	10.0895	1.60634	0.331557	0.670003	0.587419	1.19284	1.33402	0.910716	1.00144	1.51228	1.1484	1.78415	-0.85061	0.0006909
Id4	68.56	44.7962	49.7188	74.4666	58.113	38.7091	24.6559	31.0348	32.0909	42.0674	44.6049	48.5095	74.1627	57.9168	57.4756	68.9806	65.4191	35.8257	27.4208	39.7426	38.4729	29.6666	39.2363	33.3809	-0.847816	0.0006909
Gpr153	10.3775	7.99063	8.01234	8.28318	7.39291	4.74171	7.53337	6.22933	3.88959	4.60597	3.24125	11.6144	8.74953	12.3068	10.0842	6.51364	10.1362	3.65769	5.8822	3.16631	4.20889	9.26355	3.51634	4.22166	-0.847193	0.0006909
Trib1	3.14282	4.92001	2.97763	2.97237	4.47214	2.50281	2.19834	2.36264	1.80672	2.36498	2.04074	3.84457	4.04315	3.08778	5.64145	3.4053	3.53224	2.89072	2.6657	3.0264	2.41166	2.33299	1.98816	2.78959	-0.847174	0.0006909
Mgat4b	39.7717	32.9026	28.4016	44.7276	37.3499	20.5417	19.294	21.602	22.5025	22.1443	25.9813	24.5564	33.2289	27.6932	37.3715	39.866	37.145	22.7913	21.5748	22.1529	23.8198	20.8197	25.96	26.6831	-0.846274	0.0006909
Unc5b	9.10067	10.5116	10.7092	14.6959	8.74065	7.28743	4.39674	6.77093	7.68783	6.43072	6.13623	8.77348	8.20328	8.41681	6.34674	6.89586	8.30402	10.6844	3.01993	6.97851	9.27779	5.60721	5.48772	6.01166	-0.844881	0.0006909
Cldn11	116.976	143.417	116.556	176.793	120.239	86.5529	38.3151	85.7113	92.6445	89.2059	93.653	100.122	107.411	96.876	100.364	98.3009	106.265	151.646	33.2964	108.204	117.885	58.6456	93.3554	93.4076	-0.844428	0.0006909
Nrn1	35.6354	82.6027	64.906	22.7514	55.7322	44.0989	79.0498	23.2194	27.5319	3.72544	8.99356	65.5471	36.5062	53.0208	51.9278	33.8251	49.7933	25.8716	79.423	15.0519	25.8336	14.2799	20.1456	32.1662	-0.844226	0.0006909
Gadd45g	25.1981	25.0694	26.1441	27.8264	21.9603	17.7395	19.0635	10.6529	15.1426	13.0233	15.2649	21.442	19.3429	16.8775	19.1135	16.7534	22.4945	15.6634	15.1848	12.9907	16.0345	14.3201	12.0905	14.1319	-0.843081	0.0006909
Efhd2	46.2035	121.162	65.444	71.6124	120.69	48.5028	75.1253	60.4504	54.9068	29.1712	37.1896	70.0975	84.2052	69.2396	87.4345	84.9689	76.2258	68.086	76.8483	38.6525	66.701	44.2938	43.5635	60.7432	-0.842881	0.0006909
Zfyve28	30.7966	19.2344	17.7066	30.4551	23.4972	13.611	11.9084	15.3344	15.9723	14.7465	16.5038	19.001	29.0251	21.4795	27.8655	27.2903	28.0102	13.8446	12.7738	15.3833	15.6372	13.1308	16.8362	16.2302	-0.842634	0.0006909
Btg2	5.98532	10.7544	8.27516	7.44076	6.71852	4.5045	7.88923	4.67651	5.34266	2.42838	3.28333	8.73281	5.30458	3.83748	6.85578	6.67363	5.91714	5.63845	5.54248	2.66826	7.72593	3.77699	4.91213	4.82726	-0.842457	0.0006909
Fjx1	37.7721	32.5831	29.8665	35.4468	37.9774	20.6331	21.0605	22.6187	24.2129	15.9904	20.832	25.3526	36.6329	28.3942	38.3532	34.6344	44.7564	19.8732	24.7981	18.8317	23.6854	18.4994	19.9612	24.0435	-0.842058	0.0006909
Fam184b	8.95149	5.23428	5.41424	8.11082	6.89254	3.98085	2.69939	3.9394	4.14418	5.43278	4.88871	5.20898	7.85938	5.65062	6.45163	8.16899	8.11424	4.2393	2.79396	4.93399	3.99305	4.545	4.30054	3.96565	-0.84084	0.0006909
Slc8a2	102.981	94.6702	75.5677	102.844	106.472	63.6715	57.8423	50.9545	64.7936	54.6429	58.147	75.5756	93.0038	75.1334	104.248	103.17	93.4308	66.1995	62.7468	58.6689	61.6543	36.4993	64.729	62.109	-0.835292	0.0006909
Itpr1	146.331	96.2823	80.2838	126.557	99.8983	69.1346	44.6013	64.6365	80.4646	71.9557	68.8434	83.1594	123.609	84.324	111.138	131.272	98.3035	75.7121	47.0645	86.6369	81.4709	36.6455	69.8808	59.6107	-0.834716	0.0006909
Psd	193.063	161.521	132.425	203.508	199.78	104.247	101.559	103.362	107.745	107.282	123.675	116.156	181.471	136.018	200.99	206.951	190.59	115.978	116.68	108.528	110.141	102.256	123.294	117.629	-0.832735	0.0006909
Car7	10.7667	11.7407	7.3398	13.497	14.1412	6.45174	8.67279	6.23093	7.84165	5.95371	6.83945	9.09591	10.917	8.831	13.8504	12.0276	15.2236	8.33739	8.56923	6.51906	9.12893	6.22516	7.3923	8.25752	-0.825272	0.0006909
Itga7	3.78644	6.17098	3.63468	3.49933	5.06961	2.78291	3.38423	2.9268	3.50459	1.49719	2.06459	5.49396	3.81542	3.526	4.92205	4.55423	3.4402	3.28365	3.32335	2.76565	3.41432	2.97392	2.20816	3.02163	-0.822283	0.0006909
Pitpnm2	55.524	46.3044	38.3533	49.8714	47.9525	27.5424	28.6495	29.6549	28.8563	29.6247	30.059	40.1275	57.9727	46.0317	50.3676	57.261	55.1653	33.8349	30.1327	29.1583	29.1401	28.8009	31.8122	30.6945	-0.822155	0.0006909
Lypd6b	4.43193	10.317	4.31348	5.6484	9.77778	2.84259	5.19435	6.20191	4.87043	3.19493	2.87615	7.88509	8.19507	7.51029	10.0809	7.06081	6.21634	5.72771	8.14512	5.23169	5.49281	6.03528	3.83074	5.34899	-0.821601	0.0006909
Ephx1	27.0869	24.0111	31.5599	22.0826	20.1922	15.1916	21.3364	15.2774	12.9727	13.4139	13.0938	22.0758	21.9929	25.0885	23.4638	22.4632	23.0505	12.3943	14.0338	15.6489	13.3666	15.5695	12.8126	13.2337	-0.82082	0.0006909
Fgfrl1	7.13338	9.5804	8.73204	7.77442	7.84224	5.57929	6.21156	4.94626	5.33881	3.8755	4.0493	7.16525	9.05862	8.24304	9.10164	7.97431	7.90513	4.31238	5.07248	5.46345	4.04075	6.01377	3.04386	4.71162	-0.819999	0.0006909
Camkv	446.653	329.386	361.43	463.146	392.551	243.901	188.337	209.997	244.097	262.29	316.73	295.307	375.808	322.425	404.64	453.674	411.243	231.304	210.857	264.774	235.156	183.481	286.735	267.223	-0.818072	0.0006909
Lingo3	55.5033	23.1691	26.7669	54.8581	32.5155	20.4212	10.5563	20.615	28.6384	30.6271	31.5599	25.3884	36.4992	30.1579	39.5725	39.5187	42.9654	22.3638	9.49141	26.0184	19.4504	19.1881	29.2311	22.3116	-0.816923	0.0006909
5930403L14Rik	11.5002	13.1621	11.812	10.4893	8.66064	7.06629	8.08928	7.02039	7.29973	5.85917	5.42776	9.26895	13.4665	10.6045	11.015	10.409	9.56201	6.72174	7.53842	6.54183	8.08002	5.57961	6.25561	6.2203	-0.816862	0.0006909
Frzb	5.15874	4.22317	1.76738	2.38445	5.86305	3.64068	3.03566	3.46989	2.34889	0.973104	0.783055	13.4661	4.47187	4.39968	7.0553	2.53645	6.58046	3.1991	6.76661	2.23777	3.69921	1.81526	2.54798	3.80851	-0.816736	0.0006909
Grin2c	20.2084	16.9736	14.7659	17.846	16.514	11.13	9.37092	10.9428	12.0568	9.56247	10.3801	17.9963	18.9288	16.4421	18.6527	19.0476	20.2067	10.4127	10.8452	10.6019	10.5789	9.79288	10.2012	10.338	-0.816601	0.0006909
Lingo1	55.666	93.3917	63.4466	46.0652	76.5285	49.9555	61.1029	38.025	43.2046	24.5225	28.4929	62.3689	58.8582	54.6135	76.1342	60.973	61.6511	42.8656	68.1274	31.4904	43.1333	25.5662	37.796	44.7849	-0.814974	0.0006909
Fam163b	57.2875	55.9221	34.4616	45.4566	65.7239	35.2341	39.8555	37.1717	33.8159	23.1954	21.5741	47.122	55.5641	48.7602	59.0873	48.1546	70.9184	39.5976	46.4498	22.5351	45.663	26.626	30.2586	44.5203	-0.810931	0.0006909
Fcho1	58.4624	37.95	39.8851	56.4275	46.1076	26.7425	27.2468	25.052	29.1732	33.9908	34.3864	35.4862	45.7862	39.7573	49.3138	54.9603	52.9848	26.0466	25.3215	29.0748	28.1205	33.426	33.8359	32.3514	-0.810635	0.0006909
Slc9a5	19.6206	11.9826	15.3812	16.8821	12.3413	9.80716	9.7218	8.98283	7.49102	9.65335	10.6775	14.4713	13.3163	15.5658	14.3245	16.0674	15.6245	7.54583	8.9033	9.15407	7.38971	10.7975	10.4664	8.83036	-0.810028	0.0006909
Rasgef1b	36.2133	25.6199	25.7074	39.4555	36.8328	19.1417	8.61326	17.0841	26.6867	22.8414	26.8485	22.9506	27.3951	22.4076	35.2695	33.3301	36.1924	21.5553	11.9732	23.8655	24.321	11.6449	27.0681	24.6199	-0.81	0.0006909
Phactr1	270.581	153.069	155.082	269.973	212.456	122.587	80.8801	129.826	144.211	143.969	164.848	155.683	237.974	180.562	230.275	268.404	231.703	131.088	91.7092	152.949	135.433	105.758	155.202	149.179	-0.809787	0.0006909
Cacnb3	101.489	112.703	92.7045	100.655	112.494	73.2598	72.0332	67.6155	67.0015	50.6429	53.7671	86.7237	98.3252	86.6694	125.192	111.463	107.903	68.5169	88.1029	56.0244	70.5461	53.7703	70.8061	77.1516	-0.806129	0.0006909
Thrsp	12.7112	20.134	15.5382	15.1491	19.1579	11.0621	10.4298	12.8001	9.93971	5.81812	11.0338	13.5411	12.082	12.8668	13.8797	16.129	18.2757	11.1283	12.1102	7.27654	10.4525	6.06438	6.12388	12.4786	-0.805642	0.0006909
Git1	123.434	115.038	93.3172	125.788	125.146	71.7226	79.5534	80.0108	71.7545	65.6711	63.0291	90.8607	118.452	94.6433	133.086	127.14	122.872	79.8363	85.0534	69.2358	82.8743	69.958	72.306	81.8827	-0.804846	0.0006909
Car4	9.91558	19.1808	19.6895	10.8072	15.2938	12.8547	11.6274	7.50746	10.6742	6.21697	6.24653	17.7053	11.8849	15.0023	15.7199	12.0704	12.8115	7.61291	19.1542	5.6169	8.02113	6.27923	6.85644	9.21264	-0.80383	0.0006909
Krt222	13.2028	12.8794	14.4694	14.2495	16.7256	9.19011	10.018	10.732	8.01022	8.35345	6.65976	16.7811	15.3481	16.301	13.665	14.909	14.8209	7.63725	10.4973	8.10412	7.22706	10.8332	7.84564	9.39001	-0.803436	0.0006909
Opalin	45.4472	64.1788	50.9356	85.1289	69.1872	36.0951	15.5709	42.8514	48.3006	46.8732	43.9923	39.056	40.9378	45.0258	41.557	40.0847	54.2781	52.1755	15.7066	42.1239	59.4041	36.0537	33.9356	43.8702	-0.803084	0.0006909
Stard8	4.48149	3.98793	2.07395	2.8062	4.45729	2.29983	2.17439	2.18061	2.53488	2.06079	1.97022	3.24294	4.24226	2.79599	4.8332	4.40832	4.26537	2.42088	3.30889	2.25333	2.83997	1.78865	1.8024	2.37333	-0.802826	0.0006909
Wnt7a	7.61372	6.84865	6.01228	8.2809	6.32545	4.33636	4.81583	4.69016	4.61685	3.78685	3.79027	6.90842	7.3324	5.66472	6.12555	7.54671	8.3319	4.26091	4.41037	4.37431	4.89628	5.97691	3.64482	4.64973	-0.802243	0.0006909
Cpne7	13.5203	44.8182	83.1448	8.37314	17.0082	28.6815	51.7639	13.383	11.5128	8.40426	8.08684	53.8084	16.3087	46.3965	15.8427	21.9062	14.9691	14.2583	45.4319	10.3535	11.9295	18.224	12.3697	14.4195	-0.801745	0.0006909
Stard10	106.077	76.5224	64.9401	117.339	98.9761	50.8216	34.7815	56.423	62.1748	69.6513	72.1088	64.2393	88.036	68.9503	102.343	89.0704	107.751	54.7556	31.8532	56.9176	58.6266	58.4332	67.4239	64.6669	-0.79967	0.0006909
Nptx1	27.9494	76.5547	40.6094	37.1779	73.7256	36.1007	50.4206	31.7191	42.1262	6.8495	22.0096	32.7896	41.5718	29.198	48.8825	52.9949	38.1265	54.6698	57.7335	23.5368	44.6023	11.4504	30.7198	36.3831	-0.799054	0.0006909
Kcnip3	69.5658	61.2592	49.8905	63.5668	70.2869	39.6193	45.547	37.1036	46.9154	28.6229	36.1203	49.016	69.3175	57.6121	66.4193	58.2377	73.468	41.6727	45.9476	34.2274	43.976	28.7883	38.7731	44.7545	-0.798699	0.0006909
Stk32a	11.439	4.23888	6.31661	12.2008	8.48684	4.41622	2.29384	4.47086	5.89085	7.11182	7.7875	6.5087	7.7506	5.91029	9.41846	11.5663	10.301	4.69155	1.74059	7.23118	4.78744	5.6717	6.90848	5.76612	-0.796834	0.0006909
Pde8a	9.16186	10.5751	9.466	13.222	9.02377	7.06158	4.17277	6.70832	7.36736	7.15297	5.87795	9.32266	10.0503	8.30616	7.65202	7.87317	8.4857	9.59044	3.36173	7.5249	9.02754	5.14876	6.67507	6.30629	-0.795929	0.0006909
Ssbp4	104.064	80.3452	87.7072	110.602	95.9402	55.3728	54.9745	60.0206	57.3008	61.3971	68.306	77.0317	83.2	84.0783	101.99	94.6601	104.867	53.324	55.1623	55.0164	57.5254	66.5836	63.691	63.3817	-0.795106	0.0006909
Npnt	3.15834	2.54947	1.50589	2.28989	3.53713	1.60415	1.9089	2.20407	1.71312	1.15543	1.16284	3.01982	3.57909	3.3284	3.82584	2.03535	4.41549	1.74414	1.62046	1.30745	2.06155	1.3893	1.03764	1.93005	-0.793175	0.0006909
Tspan2	35.9412	44.0083	38.7699	48.8721	39.185	26.7363	14.2774	27.5876	29.4151	29.6047	26.8137	38.752	37.2435	39.7376	32.2556	31.4883	31.8831	44.929	14.1572	34.6717	42.4284	22.5159	26.7979	27.697	-0.792704	0.0006909
Fam84b	3.15092	3.06306	3.076	3.57862	2.26456	1.74647	1.56476	1.67248	2.09615	2.09904	2.13813	1.6436	2.7969	1.5104	3.53128	2.96369	2.48737	1.53739	0.75076	2.55611	2.1311	1.17278	2.57754	2.03291	-0.791038	0.0006909
Mal	163.835	203.97	169.526	226.143	172.28	128.371	52.9705	125.034	125.175	137.75	130.941	167.517	157.234	159.88	143.19	144.162	153.619	217.6	49.0643	155.636	181.552	79.8929	132.055	129.358	-0.790738	0.0006909
Lhx2	18.943	19.8753	22.0383	15.8741	19.2258	14.7353	16.4603	10.045	11.0512	9.33517	9.93644	14.9335	19.0236	13.7388	17.0301	19.1048	17.8155	13.583	20.3984	10.3578	13.7796	6.7614	11.0562	13.6672	-0.790316	0.0006909
Tmem132d	3.80314	7.13546	3.42643	3.76704	4.8822	3.66139	3.60923	3.63593	2.918	2.03037	1.31505	5.97623	5.74456	5.38781	4.37526	4.69818	4.388	3.58842	4.96678	3.04653	3.70854	3.21679	2.53008	2.61711	-0.78941	0.0006909
Ccm2	76.2059	45.2321	49.2666	72.9059	56.8803	36.1086	34.5427	39.1718	38.6645	35.2533	41.8155	49.6773	55.0017	58.7664	69.9576	57.6865	74.275	36.8388	33.9083	37.5997	35.892	39.455	40.3007	43.9578	-0.789255	0.0006909
Plekhg5	21.6565	22.6578	15.6287	23.5217	25.1437	12.2148	13.8859	12.0872	16.8758	11.1435	15.3169	14.3055	21.0577	15.0339	24.77	27.3169	22.4296	16.6741	17.072	13.5246	15.7992	11.5294	15.5182	18.3005	-0.785921	0.0006909
Ppp4r4	23.8674	13.3385	17.0196	24.8618	21.1698	12.023	9.794	11.6795	13.2903	14.6568	13.9945	16.982	20.1025	17.8893	22.338	24.9317	21.81	11.6954	9.48138	14.3663	11.653	10.6398	14.0776	11.8039	-0.785811	0.0006909
Egr3	33.2534	24.7229	22.2444	34.4415	28.5179	17.3303	13.2304	12.3575	21.1711	20.4421	23.2064	21.8049	27.8038	19.6951	32.6809	29.2372	25.9341	17.9977	13.3924	18.1662	17.992	8.358	19.3148	14.9372	-0.785183	0.0006909
Diras2	76.438	82.6186	45.5938	77.3394	99.8013	45.0728	36.384	47.9409	59.1675	43.4406	55.4784	58.0114	73.7202	52.0796	89.3809	85.2085	73.3141	58.445	43.6712	54.8082	58.9871	28.2992	57.7539	58.11	-0.78275	0.0006909
Serpinb1a	7.51153	9.45571	9.12429	10.5754	6.1158	6.0031	2.94856	4.80343	6.82959	5.66829	5.92608	8.2094	5.72918	9.11669	7.82281	5.93724	7.9259	5.53869	2.03562	5.16918	6.86973	4.52963	3.29017	4.92739	-0.781187	0.0006909
Map6d1	22.9062	24.4979	22.2394	29.8274	24.0138	16.4752	11.8582	15.5049	17.8213	16.1361	15.3189	22.1866	25.0774	25.4859	26.6856	21.9677	26.9274	17.7944	11.5095	15.4266	18.8023	11.6165	15.1923	15.1761	-0.778967	0.0006909
Inpp5j	29.8194	21.5562	22.0829	31.1218	23.2657	15.6712	15.7294	16.5241	16.5766	16.5368	15.5918	24.4098	25.9014	24.901	28.0811	28.9445	32.0956	17.8452	14.1872	15.9601	16.8528	16.9638	18.9166	15.8955	-0.777673	0.0006909
Egr4	22.209	22.0998	14.7643	29.7868	20.2741	15.0429	14.5593	10.1471	15.6209	11.8677	15.3673	12.7375	18.6	11.6899	26.9264	15.8211	19.8779	16.4432	13.5213	11.8394	15.6734	9.04513	16.0631	15.2797	-0.775186	0.0006909
Hras	97.0972	68.9029	72.5215	112.586	95.8629	51.4076	49.102	57.7045	58.4031	57.104	65.099	60.2059	76.5606	67.8585	98.1979	88.7862	99.2478	50.1682	49.7333	54.2107	55.843	58.2835	63.3587	63.9057	-0.774439	0.0006909
Ackr1	60.0411	47.0403	50.3478	60.7077	59.5288	27.2379	34.3642	32.833	39.5248	31.9541	44.6141	42.9238	50.7687	43.0386	67.8076	55.6948	69.1882	31.732	39.5251	27.2195	30.9753	34.9292	37.0915	40.0932	-0.772347	0.0006909
Kcns1	4.12898	5.94855	6.09598	5.36274	6.68963	3.91008	3.69039	3.0628	4.07666	3.12726	3.45461	4.0928	3.8811	4.16502	6.1502	4.9745	5.78971	4.21615	4.08971	3.02903	4.00578	1.53486	3.77882	4.15562	-0.771914	0.0006909
Kcnk13	4.87368	5.05843	5.50731	6.9749	4.86682	3.48943	2.43924	2.93815	4.40484	3.55102	3.85997	5.68161	4.04396	5.23481	3.82292	3.61697	3.71438	3.94149	1.88656	3.33878	4.34305	2.64764	3.42267	3.20588	-0.770665	0.0006909
Pitpnm3	20.3485	25.2242	20.4222	18.371	20.3835	17.3867	22.0327	10.8627	10.9586	8.31946	9.62112	21.9253	19.6825	20.6051	21.8076	23.8302	17.985	12.5544	23.2794	10.2328	12.0785	10.1114	10.6203	11.8095	-0.770665	0.0006909
Dpf1	39.4765	30.7229	32.4816	37.5108	36.7716	23.2081	18.2603	20.081	22.5385	23.9195	26.6561	27.2909	34.742	29.273	34.3167	36.1611	34.5968	23.1829	18.8176	24.741	23.5484	23.0179	23.9685	24.4752	-0.767395	0.0006909
Col19a1	2.18134	3.33017	2.30557	2.02489	2.84164	2.01587	2.31849	1.45623	1.35322	1.34491	1.12823	3.01012	2.6015	2.66203	2.8559	2.64459	2.10809	1.78606	2.55071	1.47866	1.70997	1.39874	1.5433	1.87222	-0.766204	0.0006909
Prkcb	187.587	142.571	111.133	175.874	161.78	101.789	67.8205	92.873	115.542	104.807	111.26	143.379	179.657	151.877	164.759	175.542	158.015	106.637	79.7018	120.28	106.808	63.7767	109.903	96.4819	-0.765901	0.0006909
6030419C18Rik	124.411	87.7332	90.7519	140.118	107.155	67.3349	67.2318	63.2163	76.6221	69.0237	76.3065	86.0017	87.6208	87.404	115.14	98.868	110.998	63.4043	63.5956	66.6841	66.7655	56.1091	73.2185	75.513	-0.76457	0.0006909
Sorcs2	31.9534	17.6232	22.5491	27.9111	19.4367	16.4447	16.6701	13.5268	14.9901	14.1138	15.425	20.9424	22.5081	18.8188	22.671	24.7601	25.9931	12.8844	15.3829	15.2752	14.5864	11.3886	15.3166	15.0903	-0.7641	0.0006909
Pxdn	24.8954	23.6885	22.4191	24.5836	21.9789	16.8613	13.6929	11.1114	15.6711	14.8358	17.3827	17.2774	19.3315	16.5849	21.9508	28.0731	19.1913	15.9569	13.8741	15.4928	14.058	12.5851	15.543	16.6732	-0.764068	0.0006909
Adra2a	2.78276	6.71437	7.56343	2.24398	4.31977	4.34951	4.19575	3.7435	2.42997	1.37495	1.75218	6.10176	3.72479	4.57645	4.26251	3.53307	4.29662	4.28879	5.74394	2.0655	3.71842	4.35676	2.48894	3.07377	-0.763504	0.0006909
Slc24a4	23.5011	16.3939	17.4627	18.0954	13.6967	12.4457	8.69021	10.6932	10.6431	13.9946	11.6368	18.8129	22.4145	18.7035	18.213	20.7923	15.6246	10.9847	8.75064	13.8115	10.9335	8.04634	11.8693	8.90561	-0.762328	0.0006909
Tmem178	12.009	37.2623	15.6013	18.4875	38.5577	15.9622	20.3726	20.5837	18.0308	7.36734	10.2893	16.5941	22.0749	16.3114	24.8382	24.3044	22.0734	25.4924	27.8191	14.8152	24.5075	10.2699	16.3259	24.1197	-0.762146	0.0006909
Mapk4	28.5225	20.2847	22.9447	25.039	21.3538	14.9641	12.7376	12.7715	15.2826	17.0363	17.5803	23.0324	24.2261	22.4498	24.5782	23.8373	22.9928	14.0397	12.6669	15.8149	13.5787	11.5196	17.4707	15.4023	-0.760016	0.0006909
Ugt8a	16.5614	25.3043	20.9234	23.6275	18.5126	13.538	8.18019	13.1582	16.3222	14.1653	14.8278	19.3757	17.1532	19.3501	14.9592	14.5217	15.6308	20.973	7.1977	17.5813	19.6773	8.77408	10.9024	13.1426	-0.757637	0.0006909
Litaf	15.1073	17.1766	14.3823	25.1355	16.5407	11.5589	6.88517	9.93125	12.3774	12.2846	14.6812	13.4216	12.385	14.3401	13.3813	14.4547	15.2894	14.3093	5.04439	13.9067	17.5146	11.0268	12.4662	13.2802	-0.757389	0.0006909
Cbr3	35.9233	16.1898	22.2193	35.9608	25.7002	13.3658	8.30922	17.3311	18.581	22.283	24.7541	21.2936	25.8423	23.54	34.5812	26.6747	32.9199	17.9534	6.72309	21.5374	14.7323	18.0021	22.5466	19.8187	-0.757065	0.0006909
Rhbdl3	14.0221	9.48977	14.1233	11.6346	8.28584	7.43966	5.98247	6.98042	6.72162	9.04633	7.91579	13.3897	12.7099	13.6704	11.5648	11.7961	11.9676	7.56278	5.93869	8.05647	7.19658	10.2943	7.68585	8.06803	-0.756637	0.0006909
Lzts3	145.963	83.7021	88.4393	140.401	108.565	61.0157	36.9808	62.4914	79.0701	89.0251	107.545	79.8559	120.608	89.678	125.906	142.754	123.483	72.5571	38.9171	89.3653	63.5083	60.9122	87.9403	75.6298	-0.756545	0.0006909
Camkk1	51.7064	50.6562	46.628	52.0776	49.6219	31.9042	35.9842	31.5644	30.9013	29.5949	32.341	40.5357	50.5856	46.7827	52.2045	50.0764	50.8061	33.069	40.6777	31.7983	28.3209	32.5347	31.3473	33.125	-0.753784	0.0006909
Igfbp2	10.7615	48.2588	54.8036	7.80003	13.4063	24.0107	42.556	14.584	12.4394	4.85419	3.57386	16.5148	33.2892	14.7091	15.2573	9.66965	16.396	9.04803	28.7704	5.85755	8.07516	10.7549	5.28657	10.1857	-0.753555	0.0006909
Foxo1	24.5145	10.5821	11.0737	25.2892	16.2585	9.8541	5.77589	9.61379	12.7665	14.0971	15.6176	9.46253	16.6209	9.06703	17.8136	22.7074	15.7054	11.1497	5.31625	14.0841	11.5608	9.17134	14.3231	12.6279	-0.753372	0.0006909
Hs3st4	28.6501	32.5862	19.654	32.6516	39.8704	16.4645	18.1285	21.9243	22.5915	16.4579	22.3075	25.0427	28.7994	24.2077	29.1767	36.0239	29.6702	26.3066	21.1325	22.7059	28.9289	12.2289	24.1728	26.3496	-0.753133	0.0006909
Adamts3	13.3279	6.3524	8.00567	15.5696	10.9265	5.29879	3.1223	6.42423	7.84725	9.18268	9.95854	8.32162	12.817	9.14466	10.6184	12.688	11.1248	5.73785	2.2321	7.78651	6.56066	5.88128	7.96847	6.75837	-0.752181	0.0006909
Zbtb18	31.2626	48.0355	43.1649	31.208	37.826	32.6902	38.9103	21.0607	22.1826	14.2959	17.2382	36.4662	30.1385	34.1104	38.8209	33.9729	27.6967	27.4996	44.2619	23.126	22.1113	12.1075	21.2864	23.3019	-0.752127	0.0006909
Lpcat4	90.3208	78.6931	67.5064	100.121	94.5668	54.4887	51.2842	50.4912	57.5175	55.7609	62.1372	60.3588	72.9197	66.6296	93.9113	78.4965	85.6492	53.4895	52.1663	52.9735	52.4566	51.2491	60.3562	62.7066	-0.75211	0.0006909
Neurod6	4.55325	22.163	5.3805	8.99479	24.9031	10.4352	9.73511	8.04337	13.5379	0.918377	7.79812	9.67985	10.9026	6.24515	18.5772	18.336	11.4117	16.8602	16.406	8.96308	17.1314	0.485006	10.1863	13.609	-0.75114	0.0006909
Plch2	17.9611	17.9118	13.8291	13.7482	16.6531	11.8971	13.6453	10.2289	9.84662	8.13084	7.77707	14.6412	15.8145	15.5104	18.745	16.82	19.6796	10.2196	17.7479	7.67852	10.5774	9.87039	8.92682	10.7935	-0.750527	0.0006909
Mchr1	32.4787	17.2441	16.2967	29.2554	22.3001	13.1036	6.22883	12.2054	20.8192	18.4641	20.114	17.2133	24.4238	16.087	24.9964	25.4443	28.5984	14.3157	7.4265	16.7935	15.0411	11.2932	18.2607	17.2996	-0.748628	0.0006909
Spry2	31.6951	24.3127	22.2756	34.5942	29.8579	16.9969	14.7423	16.8603	20.0436	19.7802	21.8716	19.3197	27.8317	18.5137	35.7595	31.1695	32.3699	20.0968	13.3877	20.705	21.0789	14.0916	19.2489	24.1886	-0.7467	0.0006909
Tmem132a	61.0656	92.8107	64.9207	69.7935	84.4213	49.7189	43.3344	45.8083	50.8124	43.9412	53.9562	53.8579	64.0831	56.0324	71.8429	75.9427	68.0081	59.3016	53.7169	45.2044	50.6898	42.808	50.037	54.8566	-0.744919	0.0006909
Mdga1	3.08656	4.46507	5.00097	2.73491	2.28003	1.87236	2.99124	3.17474	1.87635	2.08539	1.50926	7.51772	4.63586	7.40422	3.41117	3.35972	3.47868	1.84887	2.66196	2.0533	1.87375	4.50623	1.6457	1.27687	-0.743854	0.0006909
Gng7	502.78	168.782	233.259	448.439	282.448	179.717	55.2429	180.25	248.035	288.429	323.29	180.843	337.533	222.145	358.552	388.665	364.81	182.547	51.4783	287.655	214.384	169.469	285.465	236.091	-0.74091	0.0006909
Nov	12.8442	42.6545	49.148	12.0775	30.9797	31.0119	33.5041	15.7557	20.4189	2.87953	9.43906	20.818	16.6929	15.9949	25.5334	24.5778	26.0129	23.1229	55.0387	9.95918	24.9735	4.37465	17.61	28.934	-0.740677	0.0006909
St3gal1	3.74432	5.28758	4.82863	4.35822	7.3388	2.55729	2.50994	4.77038	4.85676	2.18564	2.86661	4.48503	7.01243	4.59434	6.02888	5.96922	6.30811	5.80802	4.00983	3.38981	6.43451	3.08745	3.16899	4.50148	-0.740388	0.0006909
Lypd6	8.67448	10.7463	6.32128	7.59977	9.46686	4.11331	5.95662	7.48482	6.16141	5.57043	3.90443	8.96768	10.6112	8.72449	10.6275	9.90936	8.884	6.16109	7.85797	5.64362	6.50657	7.38873	5.28046	5.25508	-0.737923	0.0006909
Hlf	32.0577	27.2508	25.7926	33.5082	35.8855	18.87	11.0421	20.7448	21.8192	22.8947	24.7022	23.0938	39.1959	28.6346	38.7339	36.6796	33.5917	23.0719	14.8359	26.132	18.5183	17.0725	22.7764	23.3014	-0.737907	0.0006909
Samd1	13.8863	14.3154	14.4699	21.6064	17.7188	11.4572	9.12105	9.75327	10.3884	10.0432	12.9064	11.7832	11.381	11.5092	15.596	17.4191	15.5011	11.1442	11.8241	9.35636	13.1711	11.3191	10.8749	12.0921	-0.737653	0.0006909
Smpd3	66.1164	32.3154	41.2045	62.9144	41.7898	31.0424	16.3195	27.1594	35.8053	40.1744	39.9226	38.7779	46.2022	41.2226	50.7501	50.1622	49.4206	29.7355	16.1994	41.0411	30.1413	25.5118	41.3352	33.5174	-0.737078	0.0006909
Sirt7	34.6536	31.0327	28.988	37.3014	31.0856	19.6754	21.9175	21.3205	18.9604	19.1739	25.791	24.5989	31.4265	27.8385	31.1806	33.6697	33.0637	23.8356	22.7579	21.9437	20.1206	23.6769	22.7881	24.4957	-0.735553	0.0006909
Cadps2	7.06626	19.9136	16.6103	5.87668	13.1574	11.0024	11.8577	9.48031	8.5393	3.44389	3.9117	14.464	9.93525	10.8975	12.0363	10.929	8.94582	10.5763	16.0803	7.53243	9.42258	8.56523	6.93091	8.60942	-0.73553	0.0006909
Tns2	6.82394	5.1341	5.82508	6.75021	4.76236	4.78902	3.52468	3.16653	3.49426	3.90129	3.95439	5.31152	5.27685	5.2253	4.10758	5.49198	4.81792	4.56332	3.65516	3.88147	3.95565	4.60571	5.14638	4.49021	-0.732384	0.0006909
Mast3	85.95	60.5058	57.0618	84.7829	70.9018	48.0604	36.6128	40.5675	47.1007	54.977	53.1746	53.9491	70.1089	57.4459	73.4034	76.1207	71.6074	53.4411	35.3777	52.8862	48.5183	40.2982	55.0766	49.4239	-0.731967	0.0006909
Sec14l2	20.5558	23.4503	21.5705	20.4474	21.6566	13.809	17.1007	14.5834	14.4007	12.1414	11.726	18.6185	19.9033	19.1745	22.8783	21.571	23.5491	13.852	16.1206	11.9125	13.5643	13.7152	11.7155	13.5211	-0.731273	0.0006909
Kcnab1	117.89	60.5398	73.1397	128.04	84.8041	56.5778	22.8817	51.4562	67.2821	81.8391	83.8935	74.5993	85.0846	75.0128	100.104	99.0929	96.2848	59.9487	23.4438	78.6873	60.6532	42.4705	77.9771	63.9368	-0.730139	0.0006909
Ldlr	6.75844	9.14538	6.99333	7.34879	7.66388	4.47598	8.44686	4.92234	5.35121	2.8383	3.43987	6.61769	7.22687	6.23313	6.99559	6.95307	5.94013	5.08907	5.76461	2.9743	5.7476	4.8067	4.16481	4.63412	-0.729943	0.0006909
Bok	38.5917	42.2438	16.7082	30.8873	53.9769	20.0482	26.3915	28.2243	25.5279	18.5914	23.7143	28.4089	42.5822	28.3741	51.6867	44.1581	43.5497	27.8408	27.4732	23.2843	28.6408	23.685	29.8681	32.06	-0.729604	0.0006909
Hopx	12.0538	35.6674	36.4504	20.49	24.0211	22.4963	18.9674	15.3966	16.1131	11.8255	14.9912	19.0258	16.6891	24.5097	17.2396	28.6245	20.2722	19.6205	20.6802	14.7143	24.4642	10.6121	11.8724	20.7892	-0.728313	0.0006909
Pex5l	46.5017	63.4546	66.0655	62.4776	50.7871	45.0347	31.6584	41.5675	39.9491	35.1901	32.1662	57.3048	52.239	59.8282	50.6688	44.961	50.6753	52.8071	39.9446	43.1218	55.599	29.0199	37.6085	41.2232	-0.727133	0.0006909
Ap1s1	368.651	305.11	301.414	367.422	345.905	198.607	224.634	198.855	231.315	204.549	263.055	260.905	309.383	297.162	358.144	332.731	391.53	182.669	198.227	188.538	199.53	169.709	216.118	220.174	-0.72684	0.0006909
Sh2d5	108.876	56.4299	57.7711	105.543	85.9902	44.53	31.1566	48.0158	62.6894	61.4772	77.8881	56.1959	82.8919	62.4355	92.1933	97.719	96.4202	51.0921	33.4831	61.0132	50.4125	43.4783	64.6429	57.6638	-0.726281	0.0006909
Mgll	63.6071	65.1095	44.5055	63.003	73.7457	35.8194	30.0471	45.1256	46.6561	40.5349	44.5904	44.216	74.352	46.2092	66.8837	75.0601	62.4888	52.0541	38.9352	46.265	48.5216	32.0171	47.4756	50.0382	-0.725824	0.0006909
Ptms	541.797	469.349	478.456	583.457	606.299	324.053	328.304	329.53	350.144	332.724	436.295	383.722	484.9	427.952	607.963	564.248	577.536	334.871	328.418	322.166	342.092	313.366	373.505	413.473	-0.723618	0.0006909
Chrd	6.91434	12.4768	8.87431	7.75944	9.65658	6.8243	7.20069	5.58681	5.86604	4.99139	5.20657	7.86457	8.62741	7.46461	8.55356	12.0747	8.78482	6.93795	8.7411	5.40457	6.52843	5.93878	5.96274	8.38051	-0.723222	0.0006909
Wipf3	74.1522	50.7735	53.9463	66.6785	58.707	38.7977	34.7761	35.1519	40.5038	43.291	46.5782	58.8773	59.9549	59.0751	63.0042	59.6978	63.438	35.3588	35.5518	44.2301	33.6439	31.0566	52.0326	44.7729	-0.721903	0.0006909
Hes5	28.3823	22.0822	28.0776	23.7422	22.4302	19.2381	20.7883	15.0975	15.925	12.1101	14.5747	22.0004	22.1157	21.1396	29.4569	24.6064	24.7033	16.2392	13.1802	13.0947	16.2525	19.1233	20.5256	15.0529	-0.721204	0.0006909
Rgs12	20.9705	27.5454	16.9427	17.9064	21.7152	12.5242	14.2439	15.9562	15.679	11.3821	12.5891	17.8378	27.3909	19.2321	29.2894	27.5867	23.2468	15.3092	19.3923	14.7506	14.6283	11.7974	13.6873	14.3143	-0.721121	0.0006909
Mfge8	109.99	130.473	130.94	117.447	118.338	78.3243	74.193	81.4062	79.6287	68.4527	94.0949	90.4138	123.364	108.612	112.225	133.627	130.365	78.2992	80.3419	73.7062	81.4438	77.0292	77.8639	87.2829	-0.720577	0.0006909
Shkbp1	8.81063	7.04133	9.33146	8.7855	7.82805	5.52084	5.26193	5.09892	5.30046	5.09141	6.57827	7.54245	8.7915	7.88927	8.58256	10.285	9.6847	6.00208	5.08479	5.98627	5.56032	7.02668	6.52756	6.41007	-0.718796	0.0006909
Grm4	23.1238	9.7788	10.436	22.133	14.7077	8.53128	3.92786	10.0159	11.2062	14.2547	15.5153	12.0532	19.9143	13.8922	17.9775	19.8403	19.323	10.1784	4.25633	10.9231	9.09599	12.7658	11.157	10.7097	-0.718664	0.0006909
Akt2	28.1355	20.8234	18.8039	29.0326	24.8856	15.1984	13.351	15.0508	18.0889	16.0871	18.1092	16.2784	22.7937	16.0097	24.9983	24.4612	25.4473	15.5245	10.5681	16.4866	16.9717	12.9892	16.3962	16.821	-0.718308	0.0006909
Lcat	12.7643	15.9232	16.7963	11.175	10.6561	10.9788	13.2204	8.26771	7.6154	7.06155	5.64076	19.3045	11.5577	17.0534	12.7303	9.90618	13.7329	7.67085	11.0625	6.55476	7.65213	10.0807	5.12703	7.15326	-0.716132	0.0006909
Il33	25.806	35.122	37.8802	40.3192	28.3344	20.0689	14.2862	22.3285	24.4144	27.1311	23.5268	35.5848	31.2728	39.2501	27.5066	24.209	32.3966	30.2051	14.3673	27.7121	30.6567	16.7811	19.8522	19.5517	-0.71588	0.0006909
Htra1	108.048	84.7574	78.6462	93.5764	88.1059	55.37	58.4764	66.6148	56.3698	61.7737	58.8329	89.4112	91.3693	87.6178	88.7859	86.4862	99.495	68.1037	64.1862	63.0945	67.5692	59.0166	74.7049	68.4827	-0.715677	0.0006909
Cx3cl1	323.572	279.984	243.22	331.325	312.658	194.347	186.775	179.606	202.983	194.774	217.317	239.739	281.94	241.176	321.94	322.472	321.558	186.283	188.356	183.628	193.334	171.759	202.74	200.005	-0.715566	0.0006909
Iqgap2	5.39503	5.64086	5.54273	5.71113	5.70887	4.38375	3.98336	2.27691	3.53329	3.89124	3.97733	3.42409	5.37591	2.68741	4.78616	7.37235	4.6334	3.9335	3.50719	3.7466	3.95936	1.23786	3.47375	3.6181	-0.714897	0.0006909
Per1	32.1353	26.5802	24.1545	28.4941	25.2137	17.5933	15.9934	17.6559	17.597	19.2738	20.0014	25.9959	39.8742	24.4116	40.7182	33.9355	33.4129	28.895	18.9322	21.552	20.1734	18.5262	19.4021	22.1429	-0.710537	0.0006909
Gdpd5	19.7566	11.9207	10.2612	21.1148	16.232	8.80414	5.36416	9.75126	13.0367	10.977	15.0379	12.3172	15.0405	11.9008	16.5897	17.6943	16.3936	11.9815	5.33421	11.693	10.0493	8.69567	12.2453	12.1297	-0.710441	0.0006909
Ptpru	6.58475	14.731	12.7511	7.48435	11.2745	9.01019	10.1296	7.81747	6.35034	2.98099	5.24228	9.69903	7.70304	9.24842	7.53974	12.0117	6.96069	8.93695	11.0519	5.417	8.43538	8.04354	5.97705	7.15485	-0.709645	0.0006909
Abcc8	7.05864	6.26829	5.15007	5.83529	6.90598	4.2688	5.26012	4.05432	3.70066	3.3049	4.1321	5.18	6.79205	5.17744	6.62068	7.25671	6.66782	4.8104	4.93731	4.49932	4.26253	4.24009	4.42135	4.95727	-0.708453	0.0006909
Bmp1	16.8318	17.8853	17.6716	15.9082	17.8505	11.6152	12.8151	8.89912	10.7775	11.1427	12.8817	17.1516	17.0122	18.2598	19.1239	19.5247	19.8466	10.7081	10.6809	11.9959	10.6668	11.9624	11.2383	13.8503	-0.708301	0.0006909
Phgdh	15.1331	16.031	16.737	19.9541	14.0666	10.0602	10.4474	10.2573	11.843	9.25312	12.9889	14.0062	14.0837	15.1868	13.2712	12.7597	16.6889	11.874	8.75623	13.6159	11.2596	12.1897	10.6447	10.2744	-0.708172	0.0006909
Grm3	27.5842	24.307	18.4905	25.5095	22.6395	15.7887	11.5099	15.2134	17.2339	18.681	15.7228	19.3544	27.878	22.3325	24.042	27.1109	23.7775	19.6509	11.5244	20.2952	18.4061	11.3522	13.3662	14.0071	-0.706027	0.0006909
Satb2	1.28472	6.0432	0.297451	2.68674	6.58988	1.89845	1.33198	2.9306	4.43803	0.570567	2.20164	1.13732	2.86529	1.0503	4.75243	4.70077	2.47358	5.82014	5.58039	3.27325	4.58259	0.545041	3.27213	3.99435	-0.706008	0.0006909
Dkk3	49.1341	85.9213	35.9213	61.1823	97.2978	46.043	38.3393	44.2358	50.9763	29.6113	52.2181	37.2592	61.7239	31.2755	72.8753	82.0143	53.4419	64.3914	49.4588	48.8375	54.2416	23.5	49.8416	57.5044	-0.704639	0.0006909
Gpr88	283.762	111.627	154.552	295.279	193.307	130.303	30.6272	106.264	154.285	198.454	210.9	161.625	194.838	169.012	243.48	219.116	223.679	122.563	24.4053	185.751	121.901	102.462	185.94	142.807	-0.702344	0.0006909
Ago4	5.25081	3.30511	4.39214	5.8064	3.91184	2.88795	2.77149	2.82186	3.0032	3.28086	3.29319	3.86457	4.17212	3.83234	5.21949	4.8851	4.73209	3.05062	2.40279	3.75641	3.11633	3.3049	3.54984	3.62632	-0.701978	0.0006909
Kremen1	10.9391	8.41931	6.73076	11.5915	8.26071	6.84369	4.59906	5.3564	7.7881	5.47623	6.55062	7.28214	5.83131	6.44179	8.90521	9.49139	7.02857	6.64712	4.62092	8.36655	6.66127	3.77788	7.35941	5.60928	-0.7018	0.0006909
Strn	40.6333	20.6067	21.4067	35.3765	20.2233	21.9469	12.6746	15.1935	20.3203	24.2722	15.9971	28.8487	33.0239	27.0669	28.1743	32.9541	26.5264	23.1225	10.483	24.9583	20.0418	12.7221	17.913	14.9796	-0.70124	0.0006909
Cdk5rap3	17.9318	17.3282	18.9369	22.2862	21.4475	12.9888	14.3103	13.22	12.6953	12.1769	12.5333	15.7732	17.2124	17.2837	17.0708	17.9034	20.1908	11.6747	13.3124	12.3018	12.681	15.1397	13.9485	14.642	-0.700601	0.0006909
Pdzd2	13.5792	8.09372	9.00241	11.2372	8.56097	5.9489	3.44662	6.83255	7.77139	8.45978	7.88173	9.99186	15.9103	11.9147	9.90623	13.6774	11.1125	7.16301	3.28054	8.81094	6.93321	5.7654	8.45536	6.97982	-0.699264	0.0006909
Fhl2	13.7286	27.2095	10.6968	15.4256	27.3007	14.6293	14.6101	11.9121	16.287	5.19209	12.3682	14.5679	16.916	13.51	24.3939	19.2079	20.9674	18.3348	19.817	10.901	16.4723	4.2122	13.9083	20.2829	-0.69923	0.0006909
Bhlhe40	27.7872	35.0347	32.4751	20.8468	24.5611	19.8581	24.0619	17.3651	18.9193	15.2934	16.3527	39.2107	31.2489	36.4436	38.7607	23.0501	25.5302	17.4773	20.7304	17.4355	16.9553	15.5413	16.2878	16.5525	-0.697629	0.0006909
Gli3	2.95439	2.47654	2.69329	2.36404	1.63517	2.05131	1.41966	1.40692	1.53126	1.77395	1.50479	2.54303	2.58627	3.16408	1.95858	2.4868	2.03884	1.68831	1.43882	1.93102	1.63565	1.27378	1.40953	1.17217	-0.694516	0.0006909
Malat1	137.45	137.344	124.261	134.628	138.405	91.9204	93.4947	49.8528	90.5481	93.8096	117.678	138.02	143.898	133.919	138.74	200.95	148.646	101.033	65.1741	126.422	88.1046	76.1372	105.249	116.741	-0.694241	0.0006909
Elovl1	15.4752	13.0366	14.8796	16.4913	13.3378	11.2454	7.49978	9.01683	10.5469	9.12215	11.1705	12.7357	12.9947	13.1292	14.5499	11.9874	16.8924	11.9794	6.96041	12.3462	10.9931	10.6246	9.87812	11.2048	-0.693334	0.0006909
Fmnl1	22.3033	24.1864	18.1444	20.8098	25.5053	15.9077	16.7482	14.3955	16.8032	10.7074	14.1546	17.2408	20.6624	15.5024	24.3278	22.7664	24.8292	16.5395	21.8373	12.8642	16.6631	11.0759	14.9527	17.1846	-0.692906	0.0006909
Gpcpd1	29.5926	27.5418	21.8964	28.9647	31.6572	19.4613	16.9112	19.8154	19.5285	17.2816	18.8636	23.5732	29.4728	26.7317	30.3108	26.5423	30.0883	18.1272	21.4348	20.2884	18.6896	15.0621	18.6025	19.0218	-0.692858	0.0006909
Pmp22	18.2527	20.1943	19.2627	23.7329	17.1249	14.5932	11.3823	13.2014	15.4591	10.692	13.5845	20.122	17.5645	20.8909	16.128	15.8113	21.5227	13.9325	10.2602	14.0068	15.7949	9.6157	12.5937	13.7074	-0.691469	0.0006909
Rab26	35.984	40.634	32.2789	38.1215	51.5545	27.9825	28.0546	25.0904	28.0422	21.5393	28.411	29.5113	34.17	28.0838	38.6048	48.3147	37.4297	28.89	30.727	24.9608	31.0147	21.8908	28.5975	33.804	-0.690294	0.0006909
Tbr1	9.78414	21.976	4.69061	9.35227	25.5612	10.939	15.1179	10.8567	13.1854	1.33379	5.59761	11.2464	14.2083	8.84803	16.8437	15.0398	13.3042	17.7884	19.8326	8.01319	16.5725	3.0265	10.5712	14.3421	-0.689725	0.0006909
Klf16	37.8221	27.5121	28.3216	42.6096	35.124	20.89	18.7132	19.8944	25.4874	25.596	27.3164	24.3799	29.5111	25.1724	37.3354	37.3002	35.4369	21.1844	18.9126	22.1018	23.7177	19.0901	25.6863	26.0282	-0.688227	0.0006909
Insig1	22.7161	26.0399	22.8762	22.5829	25.5201	15.519	19.4121	15.1639	17.4484	13.813	14.6312	24.5204	23.0556	22.354	22.3438	21.2642	20.7561	16.5619	19.7304	12.7785	19.2206	13.1252	15.7878	16.799	-0.688	0.0006909
Ankrd13b	42.155	38.746	33.579	42.5038	42.4143	25.4662	24.2406	25.9961	27.5425	24.2834	32.8739	30.4428	41.3775	34.0288	41.9134	46.4391	42.8616	29.9166	25.0657	26.4692	28.1433	26.8061	28.5826	29.8021	-0.686947	0.0006909
Jph4	118.006	113.52	112.01	126.124	118.296	82.3562	74.3872	69.731	79.4163	83.4265	83.2753	91.8745	115.115	101.049	122.449	129.291	114.014	76.9463	81.7759	76.2569	76.8119	76.1618	80.8579	78.0772	-0.686581	0.0006909
Avpi1	38.7132	26.8774	25.6345	38.7814	37.1667	19.4948	17.8034	22.4283	22.8283	26.4601	25.8729	27.2649	30.7195	31.5857	37.2936	28.5075	39.239	21.2526	21.0945	23.142	18.2791	21.6596	28.6954	26.7527	-0.685046	0.0006909
Igfbp6	18.3492	28.3478	13.2592	22.2918	30.3965	16.1191	17.1879	13.5627	19.7138	7.92836	16.1007	13.3568	17.9255	13.3551	25.9356	21.0727	21.3401	18.7908	20.5286	14.0678	16.077	5.28565	15.5139	16.5034	-0.683838	0.0006909
Arsg	14.4542	20.6418	20.3528	22.7489	14.2823	12.976	10.2613	11.2411	12.7684	12.9605	14.1814	13.0632	14.6436	15.7126	12.8582	11.0055	15.1804	15.3093	7.86907	13.1908	14.078	9.75268	11.3725	13.5286	-0.683653	0.0006909
Usp2	32.0115	29.4311	26.8266	30.763	32.7403	18.8849	15.1944	21.749	21.9062	20.2283	24.4342	22.2794	35.445	28.4928	29.8612	30.9558	30.8346	22.0909	16.7768	22.1777	20.6294	15.3354	25.8238	22.9735	-0.683268	0.0006909
Sez6	175.583	96.8758	101.949	181.645	132.693	82.0932	50.9351	84.3231	106.116	108.366	125.893	91.5712	147.502	108.217	140.608	159.5	154.46	99.9701	50.6337	99.0176	96.8147	83.7027	108.039	101.828	-0.682185	0.0006909
Ephb6	30.1849	38.3006	21.8812	38.1979	49.9037	22.021	16.2982	21.0048	28.8108	25.8256	30.4627	18.5874	29.8196	19.4468	38.4005	42.523	27.7104	31.0305	19.8017	29.0366	27.2644	14.8366	31.6147	31.2918	-0.678575	0.0006909
Sel1l3	8.66834	12.6751	5.30434	9.16075	14.1399	6.05954	7.02519	8.25613	9.04975	4.39453	5.63301	7.74975	9.84929	7.22414	10.9671	10.9833	10.8931	11.5101	9.5927	6.72262	11.0364	4.2339	6.70657	10.1201	-0.675974	0.0006909
Gprin3	10.4579	4.91383	5.67882	8.22284	3.35297	5.06583	1.93388	4.23887	4.73794	5.97645	4.59689	7.83253	9.43672	7.7597	5.52524	7.00453	5.68956	4.46569	1.35289	6.23801	4.28296	3.03185	4.18199	3.1084	-0.675492	0.0006909
Ppp1ca	372.381	246.068	253.019	400.574	323.701	205.464	170.222	199.441	228.551	230.529	262.826	226.377	277.323	251.073	337.054	312.308	349.846	199.174	178.138	215.85	209.097	186.48	240.349	231.766	-0.674553	0.0006909
Aspa	15.2662	19.2665	17.9928	22.5569	19.3916	14.5825	5.65611	11.5178	14.4788	14.2528	16.1209	23.778	16.1349	17.2403	14.2935	14.1736	16.1892	19.945	6.14113	16.7065	20.622	10.1768	12.4623	15.4498	-0.674218	0.0006909
Rnf144a	9.70093	7.5444	7.41244	10.2862	8.48489	6.76441	5.60728	5.39301	5.39348	5.6994	6.40775	7.46992	8.08936	7.03918	8.55691	9.90269	7.66763	6.88258	6.83249	5.93521	7.28094	5.83805	5.68814	5.97098	-0.674065	0.0006909
Tmem125	8.07976	10.6586	9.11058	14.2959	9.69394	6.792	4.50172	8.11667	8.32449	6.52772	7.78812	6.52228	7.53769	8.42747	8.37555	7.0605	9.54014	8.32439	4.33744	8.04082	8.60535	6.51471	7.66399	8.14029	-0.673989	0.0006909
Sptbn2	175.895	176.567	128.653	166.241	175.795	119.402	108.318	111.925	126.655	95.7024	106.113	120.404	164.762	123.627	173.219	189.372	152.085	127.31	137.861	122.402	126.626	76.1153	119.136	118.381	-0.67279	0.0006909
Cacng4	48.676	24.9466	32.8814	45.9085	26.8441	25.6233	22.2008	19.766	26.286	27.4988	24.6	32.7292	30.2909	31.7435	37.2799	40.0703	33.1191	19.8282	14.7701	24.9581	23.6793	22.2159	24.5507	16.1703	-0.671462	0.0006909
Crym	204.03	104.822	109.817	186.946	189.344	64.8792	41.9518	114.155	113.025	129.531	186.17	52.9406	193.009	64.5845	161.852	234.624	192.329	124.91	60.2677	116.227	128.63	113.641	142.64	142.76	-0.670901	0.0006909
Dclk1	136.78	125.368	102.045	114.358	135.46	89.2096	89.3773	84.611	90.95	69.5423	75.2092	137.254	145.51	136.057	133.622	126.587	133.222	92.1862	101.577	81.7813	90.8993	66.3876	86.007	89.2354	-0.670847	0.0006909
Wnt7b	9.34919	11.4681	11.5723	8.12025	12.2573	8.02429	9.07853	8.88993	6.65039	5.54216	4.63974	9.46917	11.406	10.8909	11.7551	10.3762	11.1655	8.34632	10.5023	5.61607	8.91727	6.96986	6.56393	7.2657	-0.668123	0.0006909
Fbxo32	8.35427	6.93334	5.64058	10.7935	7.26071	5.40789	2.95901	5.31944	6.38946	5.51119	6.2507	6.36675	7.29914	5.72928	7.28977	7.51872	7.2901	6.09557	2.49817	6.43515	6.91941	3.31198	5.77906	5.47973	-0.667623	0.0006909
Rhog	26.6546	34.4607	28.902	44.8821	32.503	21.3107	15.4668	22.6889	25.2019	24.0237	27.7633	26.0681	27.9421	29.8888	27.4492	27.5561	32.0181	29.8337	12.4192	24.1044	31.4092	21.0676	26.8669	25.7472	-0.667393	0.0006909
Rnf112	157.355	146.729	118.282	168.005	156.59	111.722	108.598	83.4936	103.688	88.8365	112.901	110.505	141.008	120.481	160.145	166.093	161.623	101.327	121.844	102.272	101.481	81.9249	106.376	115.859	-0.666508	0.0006909
Arhgap10	17.3558	11.6104	10.157	16.1642	14.5712	8.49171	5.23637	9.49821	10.5192	11.632	11.7796	9.96943	14.6446	11.314	15.5794	14.1938	16.544	10.0468	5.50277	11.2502	9.86699	7.95694	12.2811	9.7169	-0.666181	0.0006909
Etv5	10.9221	14.4713	11.1319	11.265	15.0959	9.29831	8.40732	7.77196	8.84209	7.11768	9.79884	11.8608	13.4055	11.5098	12.3425	13.5001	11.5027	10.2222	9.80651	9.35752	10.152	6.77728	9.75246	9.88815	-0.665317	0.0006909
Cacna2d3	85.3182	39.9522	54.9073	76.8982	62.913	38.0115	20.8132	40.2955	49.3231	55.9098	57.8391	55.4553	68.7483	56.7348	69.419	69.4506	72.379	40.3108	19.5711	53.3982	41.3698	39.0464	48.7898	44.1352	-0.664853	0.0006909
Slco1c1	19.1386	24.6805	24.664	18.2608	17.5531	12.7551	18.0211	13.5827	15.6348	11.4102	13.4302	14.884	22.9134	17.5387	18.5254	20.3096	17.8734	13.7264	12.8629	13.5131	14.9152	12.4	11.1042	13.0642	-0.664708	0.0006909
Erf	21.7128	20.5237	18.7023	23.1065	19.1216	12.9734	11.625	12.7726	15.9226	14.2412	16.7396	15.6532	21.1717	15.1511	21.4939	20.7685	19.9797	15.0081	10.8838	14.5355	16.4896	10.6468	17.4905	14.219	-0.664314	0.0006909
Homer1	32.5048	23.9834	19.3088	28.3233	30.0194	20.7385	13.8216	15.8337	18.8217	19.8876	20.7479	30.1822	30.328	27.0452	28.1299	31.3247	28.165	20.1478	16.1943	20.9232	18.3962	11.8682	19.3689	17.4758	-0.663139	0.0006909
Rap1gap	233.464	128.086	133.699	219.901	169.248	102.167	79.6829	119.493	129.476	139.724	155.08	121.39	195.94	149.768	179.747	199.591	193.118	115.608	74.7334	135.768	111.608	122.593	140.946	123.562	-0.662979	0.0006909
Epha10	10.107	10.7671	8.71428	6.97276	10.4079	6.81715	11.1186	6.89989	5.808	4.67512	2.95621	15.1341	10.4753	13.7868	10.4828	10.1514	15.1453	5.73111	10.206	4.06671	6.16315	10.6462	5.90884	7.1763	-0.662594	0.0006909
Gm996	43.1357	36.6623	37.1543	42.9114	37.5659	27.5968	26.154	23.7294	25.4049	29.5621	29.0539	31.3465	38.2441	33.2578	40.3025	43.5632	40.1337	27.9716	26.2582	26.8197	25.4491	29.1181	29.3572	28.0315	-0.662258	0.0006909
Vipr1	8.31961	7.80396	6.49188	8.48543	9.11299	4.64209	3.41156	4.33352	7.40564	5.4276	7.71482	4.80321	7.49179	5.32853	9.46548	9.99041	8.93876	5.75072	4.459	4.99651	5.19306	1.98442	5.98989	7.17878	-0.661308	0.0006909
Agfg2	30.9466	21.6621	23.9969	31.9616	26.6191	15.9458	18.0955	16.9082	19.888	20.8691	19.0737	21.8449	26.7535	24.3416	26.2314	28.1013	28.6721	17.9733	19.8765	18.7385	17.6814	16.7735	19.0657	18.7658	-0.660876	0.0006909
Dusp18	7.07708	8.41598	9.81929	6.5269	6.01864	6.20664	6.50104	4.75866	4.18514	4.7377	4.48398	7.41484	7.24234	6.84169	7.59673	7.67717	6.05602	4.59494	6.67781	4.51924	5.21218	3.95138	4.04407	3.99545	-0.660858	0.0006909
Mical2	30.3703	57.5942	37.582	28.5684	50.6254	35.1945	42.6141	24.8663	30.6572	13.5933	19.9641	34.9054	33.7025	29.605	41.925	39.7756	39.3425	34.2837	51.0703	24.175	33.0645	14.4439	25.7584	31.2331	-0.659166	0.0006909
Tmem191c	77.9974	63.4819	66.6138	78.9618	79.4182	49.5712	43.183	48.1082	45.7624	53.4175	60.7272	57.6937	78.7071	60.3101	78.4769	87.5966	82.4214	50.2502	48.2371	55.4113	47.4964	58.6815	56.3059	60.8094	-0.658485	0.0006909
Dusp7	20.7162	21.3897	16.1956	22.0281	21.2803	13.7158	12.8782	13.7179	16.2127	13.3222	13.5132	16.4105	18.9134	14.8419	22.7757	17.7631	20.6425	15.2499	14.1623	13.2186	14.4901	10.8004	15.7554	15.9875	-0.657494	0.0006909
Pou3f1	20.4387	8.72884	8.55367	25.7433	17.8282	6.5858	4.65702	10.0478	13.4859	14.5845	17.7979	7.09778	17.2823	7.66023	18.6436	19.3411	18.8764	10.0818	3.78259	12.9662	12.3223	7.14863	14.2885	13.1136	-0.657214	0.0006909
Slc9a3r1	45.6226	40.4445	42.1017	35.8262	37.8298	28.1065	34.0785	26.3113	27.865	20.9338	28.0949	37.4107	38.66	38.4809	42.2007	38.0792	43.4911	23.906	31.9139	24.165	25.5605	23.3421	27.2668	28.4389	-0.657158	0.0006909
Eepd1	13.7103	10.8974	10.5483	12.5895	12.2377	8.2062	6.26873	8.05049	10.3348	7.66532	8.74095	10.0325	10.4165	8.5224	12.5334	11.067	13.7602	7.39243	6.69297	8.2391	10.6356	5.33371	8.40808	9.46574	-0.656671	0.0006909
Cdh13	37.2058	38.1519	49.8484	35.7194	34.2147	31.6986	27.2889	26.3425	27.5609	23.0056	23.8224	39.714	33.6863	36.8132	32.2367	39.2917	30.9626	32.0887	34.0388	28.0783	32.413	18.9365	25.9578	26.6809	-0.656513	0.0006909
Gcnt2	26.9437	11.92	15.1162	27.351	18.1295	14.8686	5.36288	8.18429	16.1405	17.9669	19.5488	14.1957	16.4764	12.6773	21.9803	22.4823	18.7559	13.1994	7.78423	20.0454	12.2271	5.76348	18.3231	15.0357	-0.655872	0.0006909
Rasgef1c	26.8696	21.8937	13.6795	28.3697	24.3643	16.3255	16.5821	14.3218	18.4167	13.7884	15.3644	17.9847	22.3215	19.0791	29.6291	26.0719	30.4284	16.3398	20.0735	14.3968	17.5564	11.9819	15.9624	18.6524	-0.655372	0.0006909
Atp2b1	145.449	91.0849	89.9818	130.111	110.068	78.1443	52.748	67.4336	90.8354	92.2858	85.3892	109.696	115.954	99.056	120.027	125.986	104.689	83.6001	52.9063	96.8969	79.9371	47.6739	85.9534	73.4502	-0.655086	0.0006909
Gpm6b	326.733	269.052	261.335	314.047	299.403	211.298	165.831	195.984	208.616	208.734	219.235	272.581	295.945	288.193	317.241	297.662	294.951	232.542	196.849	231.436	218.871	158.896	213.428	206.126	-0.654789	0.0006909
Galnt18	18.1301	17.0211	15.3701	17.7314	17.7552	11.3479	10.9231	15.1294	11.3145	10.0313	12.0917	15.2945	17.5129	16.7029	18.3845	18.5613	20.8058	12.4414	11.5356	12.8869	12.0976	12.0764	12.6255	13.1867	-0.652366	0.0006909
Thbs3	11.5106	9.17764	14.7716	12.4758	7.30151	8.67957	5.79676	6.03503	5.80885	8.38591	10.7624	8.79065	8.45443	9.83952	10.0352	11.2549	9.15606	6.91902	5.40437	7.70791	6.46652	9.25039	8.00483	8.61493	-0.652241	0.0006909
Tyro3	96.0725	85.7003	59.6721	102.899	99.8011	52.9115	40.6904	52.966	74.5014	64.981	80.5253	64.9359	90.6587	71.7866	97.4651	100.281	101.085	64.295	41.239	63.6645	64.2798	41.1013	64.0267	65.2011	-0.651916	0.0006909
Padi2	9.94764	12.2244	10.8029	12.569	7.55993	8.72884	8.00083	6.7638	7.36521	6.52486	6.39983	11.0403	8.29505	11.0244	7.21164	7.12943	9.32535	8.38786	7.48703	6.88323	7.72906	6.51215	5.50266	6.18986	-0.647786	0.0006909
9330102E08Rik	10.011	9.21045	7.95608	9.08149	12.4545	6.78683	5.95793	7.19683	7.10193	6.22621	7.00677	9.26495	9.83194	9.07865	12.6788	11.9155	13.2639	6.76806	7.50978	7.53201	6.50597	7.28706	7.31064	8.30284	-0.646618	0.0006909
Garnl3	17.9646	30.3487	23.7127	22.2264	30.1176	17.5205	15.1277	17.9158	17.848	16.394	17.7948	20.9745	23.2616	20.9452	26.1903	28.3312	21.9651	20.6338	19.1361	20.396	19.7462	17.0399	18.9784	20.84	-0.646058	0.0006909
Pacsin3	20.786	20.4296	17.8211	20.818	21.4615	13.6569	15.7229	13.1083	13.3255	12.8589	15.1398	17.0208	17.6259	18.184	17.9954	17.7329	21.7047	15.8201	14.5558	13.3957	15.9457	14.163	14.3192	16.0383	-0.645233	0.0006909
Pllp	43.3144	55.4074	48.0405	71.9903	48.7998	36.8302	23.348	38.1015	43.1855	41.22	38.7379	37.2675	40.9527	43.7813	39.0476	34.7374	46.6611	44.2322	19.2694	38.6592	50.2302	34.0154	31.147	34.991	-0.644934	0.0006909
Wwc1	30.4098	34.1003	29.0905	28.6017	31.0889	23.5797	25.7794	21.9454	20.6488	17.9243	17.0669	28.6129	28.9099	25.6334	29.2601	30.1184	27.9193	20.1367	22.1205	19.5109	20.1807	19.0841	18.6436	20.8144	-0.641326	0.0006909
Cdk5r2	136.936	115.798	89.1722	149.242	150.035	89.5063	82.7549	88.1866	95.0766	83.8535	93.5728	91.7556	116.627	101.693	151.756	116.739	136.828	87.5831	97.6691	83.2608	92.5385	79.6896	101.963	111.076	-0.640764	0.0006909
Asphd2	112.69	81.6368	83.0546	118.648	95.4778	63.252	59.0715	64.2081	72.1796	72.8804	77.0682	71.6011	85.0538	78.3101	101.496	94.3607	106.543	62.1523	63.5177	67.0361	64.2887	61.5889	71.9111	76.7992	-0.640676	0.0006909
Slc24a2	62.8243	53.9375	38.0557	57.8714	58.0489	38.7232	29.5721	41.0196	44.4042	36.777	34.9575	49.2386	58.504	48.1306	55.3311	49.8433	55.6115	48.6067	29.3882	44.1789	43.7475	24.195	41.0795	39.8389	-0.637846	0.0006909
Zfp365	160.409	142.001	117.87	146.077	148.087	108.37	91.4658	92.1118	108.525	96.8683	97.2541	108.827	143.366	113.804	149.482	162.303	133.47	108.792	111.663	119.409	113.542	58.6521	105.923	105.129	-0.637267	0.0006909
Rasgef1a	157.472	125.56	126.488	151.136	140.84	99.2342	93.5907	91.9219	96.2759	97.7481	105.302	108.41	137.739	116.359	149.636	163.198	144.736	94.4854	102.816	99.6217	102.868	77.9453	108.497	103.917	-0.637178	0.0006909
Dlg4	306.036	269.008	263.274	328.512	303.902	208.67	195.158	188.4	208.152	202.409	221.385	221.453	270.494	245.415	314.526	306.401	276.382	187.115	205.99	204.89	204.548	174.364	217.441	210.509	-0.637136	0.0006909
Msmo1	45.5873	56.2445	52.6535	43.5852	51.5704	31.3551	47.2718	32.7876	35.6419	24.6711	35.6247	49.3426	46.5062	49.5702	47.8247	48.1256	50.0244	36.2388	50.7196	30.3127	35.3562	28.9613	30.1675	35.1754	-0.635591	0.0006909
Nkd1	3.40981	3.73588	3.61277	4.97067	3.6485	2.84035	2.25258	2.58262	2.97752	2.80105	2.68376	3.24618	3.49915	2.59716	3.05452	3.33445	3.19423	2.90134	2.35764	2.17759	2.96784	2.38325	2.34318	3.1707	-0.635426	0.0006909
Nptx2	17.6109	20.906	10.2631	18.4219	19.6244	10.9459	18.1593	6.9841	16.717	6.1384	13.4233	16.1578	14.3057	14.9845	20.8582	17.2182	22.565	10.9616	16.3269	6.90487	10.8042	4.9202	8.36411	9.82284	-0.633034	0.0006909
Plekho1	20.5731	25.8939	19.0971	18.6537	26.8078	14.5451	19.6628	16.8087	16.1356	11.8428	13.5242	19.3045	21.8056	18.3502	26.4525	20.9351	29.5538	15.6904	18.4376	13.6922	19.1303	14.8006	16.6142	18.1216	-0.632046	0.0006909
Sh3rf2	15.2333	6.08383	7.1472	14.5579	9.09333	6.12468	1.07024	5.93696	9.2378	10.8741	10.5801	7.84013	11.2378	10.0124	12.8272	11.117	12.067	6.20777	0.715641	10.0476	6.03812	4.25213	9.28216	7.05846	-0.630965	0.0006909
Fam53b	9.83021	10.4996	8.22267	11.2879	8.89157	7.18395	5.51788	6.39918	7.47067	6.89055	7.28903	8.04905	8.87654	8.1444	9.52899	8.63812	8.82459	8.52351	4.21034	7.2715	7.63597	5.95373	6.68148	6.89303	-0.630294	0.0006909
Carns1	7.42307	7.08119	6.14146	9.87516	6.04781	6.18109	3.20361	4.79805	5.03919	5.7543	5.65136	5.8965	4.93599	5.81137	5.85564	6.48837	6.10966	6.12104	3.61531	5.80956	4.82396	4.93525	5.87646	5.39234	-0.629874	0.0006909
Plk2	138.627	101.713	88.5479	130.244	123.109	79.3309	64.5415	69.7091	92.3692	87.2892	94.7207	84.2599	111.758	83.2836	124.215	121.666	124.445	89.7085	72.2182	82.0058	89.8049	50.398	97.7232	93.2181	-0.629515	0.0006909
Metrn	56.3397	53.7504	55.786	64.2441	51.9623	38.4275	38.4872	43.0097	40.6809	36.4533	38.8402	48.9086	45.9602	52.995	51.2901	43.4837	58.3346	34.8955	33.7117	39.2219	36.4955	50.011	38.1278	36.6204	-0.62929	0.0006909
Cyp46a1	181.457	138.29	153.081	169.704	156.043	116.926	109.53	97.1669	113.888	111.194	120.22	135.393	150.201	148.304	170.9	161.922	179.748	101.004	121.702	104.936	102.35	104.382	120.068	116.305	-0.62795	0.0006909
Cgnl1	2.126	4.58238	6.60985	2.54048	1.50626	2.62352	4.64354	2.00725	2.06822	1.52303	1.52742	3.09703	4.40374	2.67366	2.03341	2.16213	1.74821	1.59403	2.15349	1.7013	1.52313	1.75303	1.26336	1.3744	-0.627718	0.0006909
Cxxc5	19.2695	31.5625	22.6053	22.302	30.5316	20.1015	24.029	18.4929	19.6886	10.4281	12.6431	23.893	24.4806	23.6534	28.3019	23.0917	26.1916	21.6871	25.7942	13.2226	21.6402	14.8564	14.401	18.8963	-0.627311	0.0006909
Amz1	13.2933	10.3928	14.1159	13.1712	11.4272	9.37519	8.87175	8.0435	8.48854	8.41859	9.04792	9.86018	12.7417	12.5704	14.5966	15.0549	12.7558	7.92678	9.53158	8.26732	6.92578	7.48554	8.57966	7.57418	-0.627051	0.0006909
Cyp4f15	13.8914	12.3807	11.241	12.4443	12.7617	7.98096	8.90879	9.07069	7.60902	7.68823	11.3489	10.1624	12.6355	10.2827	11.4703	15.1936	13.5078	9.80898	9.52468	9.84339	9.3008	7.03543	11.2664	12.7269	-0.626714	0.0006909
Phyhip	299.143	227.857	241.051	310.067	267.553	193.322	159.5	170.21	198.171	196.463	211.619	205.302	257.199	216.734	291.945	280.051	261.028	179.937	171.835	190.504	174.332	145.965	206.101	195.762	-0.626367	0.0006909
Chst1	121.048	117.069	112.49	129.137	126.948	86.0159	79.2832	75.2593	91.5826	81.2947	95.579	99.9117	117.373	99.5322	138.72	129.141	125.909	84.718	84.6233	83.1138	82.0915	70.422	90.3623	94.0909	-0.624776	0.0006909
Hebp1	38.6334	30.6483	30.4512	42.1407	39.4618	23.2315	23.0198	21.6849	31.1589	25.53	27.993	26.2853	34.859	31.612	38.068	33.8913	41.1038	24.3288	24.4016	24.0974	23.1709	19.8306	26.9071	26.957	-0.621695	0.0006909
Flna	24.9971	20.9997	19.0364	23.2136	20.6751	15.8283	14.6883	12.3857	14.5113	14.0391	20.3817	15.0105	21.7162	16.684	19.1176	28.1301	20.0823	15.7811	13.6613	17.9361	15.6437	14.2681	15.7483	17.9662	-0.619596	0.0006909
Mmp17	71.9336	75.9854	51.9346	72.8605	77.0015	53.7434	41.2515	45.2803	55.3145	47.0068	52.0635	55.5999	66.7764	53.701	77.9411	68.0008	76.1217	57.13	48.6652	48.007	51.6624	34.7082	53.8171	57.3826	-0.619507	0.0006909
Kcnmb4	45.4522	70.6212	39.4346	67.4184	83.2386	39.5482	39.7916	46.4921	50.9752	34.8266	46.1636	37.5446	62.5226	43.356	73.0796	78.5951	62.3679	59.3718	52.6384	49.6929	58.7621	31.5405	57.4878	64.3978	-0.619293	0.0006909
Baiap2	270.066	166.638	148.249	229.637	198.525	129.668	92.0635	120.534	155.008	165.189	194.86	154.033	219.357	164.404	221.973	234.712	224.877	142.744	94.6719	157.532	128.065	98.9519	168.956	147.855	-0.617895	0.0006909
Fam222a	7.30705	6.2711	7.78524	11.2876	6.74066	4.98187	5.49969	5.15421	5.68766	6.26797	5.66448	7.65538	7.78553	6.52163	8.85302	6.51926	9.31175	6.14247	4.20675	4.78168	6.04059	6.83745	6.04389	6.0272	-0.616851	0.0006909
Fam81a	25.6299	45.2611	38.1914	20.8637	40.8539	31.5544	34.5209	27.758	25.5094	11.3611	12.5842	37.9962	35.002	31.0265	38.5887	30.4003	30.7157	30.195	42.9947	17.8341	31.166	16.8149	21.6479	30.1517	-0.616409	0.0006909
Gjc3	16.9551	21.1266	19.6549	22.5714	15.9317	15.2767	8.4111	12.224	15.0466	15.9408	14.371	19.2172	17.3993	19.75	14.7887	17.1558	15.6897	19.1041	6.23982	17.8996	20.2391	9.99618	14.4279	12.641	-0.614603	0.0006909
Smarcd1	95.8542	67.7042	64.3897	94.0974	83.5303	56.5098	48.0061	57.6068	60.5165	59.9342	61.0102	67.6216	78.5594	70.4179	88.5705	83.0378	91.1972	56.5316	51.4286	57.939	60.2942	51.3257	65.761	63.033	-0.613977	0.0006909
Adamts4	9.35868	12.0343	9.662	13.903	7.36808	8.29544	5.69599	7.85445	8.84374	7.42323	6.10899	8.96737	9.86137	7.75703	7.51351	7.65776	6.89731	11.632	3.65561	9.22381	11.1472	5.99728	7.35184	7.23934	-0.613471	0.0006909
Cap1	150.863	122.949	121.775	154.791	137.354	94.041	84.6621	94.6076	109.745	94.7493	104.51	119.824	127.176	119.271	146.338	138.54	146.217	98.3952	88.6372	95.4403	100.07	75.3345	97.4536	96.7985	-0.612937	0.0006909
Neurod2	8.15998	19.6722	9.97177	8.45888	19.3874	12.3805	14.6395	9.93701	11.0847	1.01743	6.28469	7.58707	9.98765	6.14999	15.55	14.0412	11.0452	17.362	21.932	7.94385	16.2307	1.8192	10.2847	15.8576	-0.60983	0.0006909
Limd2	32.928	27.8261	27.3867	31.0222	28.9952	22.9338	18.1851	19.7557	22.405	19.5911	23.0057	23.8401	26.896	25.8362	30.844	30.356	34.3736	20.5549	21.7903	21.4263	21.3978	17.1919	23.8319	24.8445	-0.607453	0.0006909
Ptpn5	271.895	132.058	164.426	267.156	189.993	125.386	82.106	118.609	163.328	173.047	212.947	139.328	190.929	157.813	210.87	228.778	227.102	117.682	72.5568	155.396	127.284	116.537	166.024	142.531	-0.606321	0.0006909
Car10	8.36432	28.612	29.5484	8.33532	22.6706	20.3678	30.4001	12.3153	9.40409	4.76412	4.75376	22.3169	14.2583	17.1344	21.0179	14.5183	13.8215	11.5924	31.5937	7.41246	10.7307	12.6159	8.95908	11.3712	-0.605611	0.0006909
Icam5	119.733	99.9647	108.478	114.555	107.571	79.4172	88.0866	65.6548	78.0497	72.7054	84.1582	78.9284	100.623	78.3208	106.677	109.666	102.738	78.4847	94.2608	72.9286	72.0099	57.0844	84.6449	77.4842	-0.604822	0.0006909
Nsmf	164.882	205.242	176.196	159.647	206.184	128.179	135.706	133.934	148.675	105.533	122.659	135.215	173.731	141.08	185.62	196.642	184.673	149.084	159.575	133.08	152.806	102.61	141.347	151.735	-0.604379	0.0006909
Kctd1	45.4958	31.4689	25.8997	43.757	46.789	22.1214	18.2783	27.0015	30.2817	32.9272	34.5885	31.9465	42.7811	33.9531	47.3217	44.2798	46.6897	25.4225	19.5641	31.0216	28.4243	28.0042	33.9657	32.0917	-0.603948	0.0006909
Fam132a	24.3626	15.504	19.5584	27.9812	22.9964	13.8458	11.757	13.5998	17.274	14.7169	23.1785	15.2289	19.809	14.3174	26.0508	23.003	24.8091	13.1328	10.7671	15.5529	14.5637	12.9268	17.7612	15.1839	-0.601611	0.0006909
Brms1	37.032	29.1003	24.7478	41.5191	35.7918	21.636	16.9261	22.4666	28.4105	25.2377	29.0774	20.3081	27.3018	20.2609	37.2251	33.5835	35.4267	23.4988	18.1368	25.0625	23.7467	21.956	24.7189	24.6959	-0.601544	0.0006909
Sema5b	8.70075	10.4459	5.45504	9.70935	10.1943	5.66299	5.89944	6.80754	6.6685	6.77991	6.17352	9.32439	11.2687	10.7785	9.51303	12.0686	10.89	7.64743	4.56778	6.40246	8.42455	8.14938	6.91541	7.40446	-0.601396	0.0006909
Zfp46	21.2859	17.7081	18.9947	20.7276	18.8068	15.1059	12.145	12.8482	14.7498	14.5433	13.8633	14.9933	19.8486	16.5508	19.7163	21.6066	20.5211	12.6446	13.212	12.8377	15.3375	11.3227	15.8526	16.3736	-0.600072	0.0006909
Nrsn1	196.869	159.055	151.532	182.62	215.617	117.245	113.885	138.523	133.787	125.932	144.623	179.843	212.188	154.466	205.792	218.051	191.03	128.194	133.291	134.554	139.689	132.454	143.748	152.448	-0.600029	0.0006909
Gas2l1	28.8476	24.9618	22.6725	29.1593	29.5665	18.4151	22.9639	19.1673	18.6975	16.9549	19.2813	21.2552	27.0361	23.2727	27.857	28.7334	29.4493	21.7702	23.6251	17.6037	21.4318	21.4758	18.4914	19.8204	-0.599768	0.0006909
Atp2b2	131.786	102.024	83.5207	121.45	110.63	77.8637	62.083	79.0126	89.6072	86.2677	75.4147	96.9668	118.045	102.638	118.958	108.943	110.534	79.0621	62.223	85.6909	81.0032	68.5702	84.3874	73.7007	-0.598646	0.0006909
Ano2	12.6716	6.02387	9.6718	10.8672	7.01172	5.55236	2.29856	7.23374	6.5268	9.02421	9.0359	5.41646	12.5238	8.90385	9.49788	9.66489	9.75302	6.40556	3.10014	9.81942	5.50996	4.06423	9.82108	6.66083	-0.598547	0.0006909
Ndrg1	54.4635	71.9851	55.8637	79.9731	58.1571	50.0297	29.2475	45.5826	49.0964	49.7061	50.235	52.2917	48.1769	50.7274	47.4057	47.5906	54.6175	72.0685	26.2017	52.766	67.4064	43.4741	49.624	54.414	-0.598338	0.0006909
Col6a1	67.4967	59.8453	37.737	76.2448	80.6588	30.754	16.706	38.366	51.2584	52.6736	86.8465	28.1324	79.4242	32.6022	70.6014	117.172	78.7636	61.3307	22.8547	50.407	57.0115	42.8008	63.9057	70.4334	-0.597303	0.0006909
B3gnt2	30.047	14.217	20.932	26.5131	21.2651	15.1805	11.501	14.1318	17.8705	18.4706	19.7591	21.7305	23.1429	21.8898	26.1809	23.1283	24.7307	14.4358	11.3573	17.9692	15.2915	13.4249	16.9274	16.9246	-0.597106	0.0006909
2010300C02Rik	119.439	78.5629	82.0048	112.506	93.957	67.5149	50.8308	64.255	77.3186	78.281	79.2048	83.432	102.134	93.6527	104.824	101.039	111.498	67.2893	54.6069	74.887	67.4222	57.4778	85.3737	76.9655	-0.595853	0.0006909
Tiam2	64.7609	32.8623	29.5412	62.9926	52.1164	29.9645	19.5242	31.5102	40.9428	40.1369	46.3738	35.8834	42.2921	28.7933	52.9863	49.0209	50.127	34.2155	21.4222	41.7762	39.3316	22.0587	42.7505	40.2137	-0.595801	0.0006909
Zswim6	15.3926	7.83222	8.42842	14.8531	9.70183	7.7928	4.66485	7.67479	8.70205	10.2425	9.26823	9.67858	11.4091	9.60122	12.076	12.8392	11.2011	8.00208	4.7061	10.3181	8.17924	6.8408	7.99138	7.89264	-0.595389	0.0006909
H2-DMa	15.6125	9.8403	12.3425	19.8603	17.0323	9.6379	8.66116	9.74396	10.2118	13.0682	12.8319	8.74602	11.5404	9.91835	13.4347	18.0464	16.9551	10.3705	8.71536	10.6181	10.5256	10.1201	11.7884	11.8861	-0.594886	0.0006909
Shisa4	67.6172	110.952	82.9356	81.854	93.4039	76.0287	88.3277	61.6935	61.3505	38.0873	47.4777	72.9168	72.1029	72.7063	80.4608	74.904	76.5648	63.7961	91.2822	51.9913	69.209	46.6599	63.8552	74.8693	-0.594257	0.0006909
Lrp4	6.26564	7.15255	5.54573	6.26801	5.39446	5.21754	4.30216	4.47766	4.40867	3.63904	4.18355	6.21946	6.65476	5.61304	5.02236	6.43204	4.98869	5.06414	4.20741	4.34453	6.05662	3.28619	4.04454	4.31146	-0.594183	0.0006909
Ccdc85b	31.4262	26.8075	24.7079	35.0297	32.3641	21.1703	19.0348	22.4503	22.586	19.2619	24.5579	20.4659	28.0154	24.6275	29.7913	29.2327	31.73	21.7843	22.6436	21.9102	20.4881	22.5285	25.2079	22.2592	-0.593617	0.0006909
Igbp1	29.6497	24.6604	23.7284	25.4589	26.2878	16.8271	17.0359	20.658	20.4699	16.0796	20.3673	24.8225	24.8574	28.52	27.761	26.7191	30.8639	18.2865	17.8227	16.7552	17.6	19.5688	17.8479	19.6361	-0.592329	0.0006909
Qdpr	209.998	242.066	213.384	308.933	245.749	175.843	113.111	175.144	189.676	190.339	204.03	200.145	210.402	213.596	217.2	190.426	246.417	233.73	107.536	195.686	231.952	172.839	180.06	205.256	-0.591858	0.0006909
Col11a2	11.1699	9.36018	7.7875	12.6036	9.16451	7.17547	6.1226	5.77916	7.46175	7.57947	9.00147	8.53862	10.2055	10.0638	10.2746	10.6469	12.0515	7.78436	5.72586	7.56708	7.19953	9.66929	7.0495	7.13679	-0.59064	0.0006909
Mgat5b	38.6436	26.1976	29.6594	39.493	27.414	24.1602	22.2063	19.5195	24.6693	23.477	24.8616	28.3427	27.9225	27.1914	34.3576	32.9686	32.3923	19.4623	24.7523	24.1831	19.5424	17.1466	25.2463	23.3425	-0.590357	0.0006909
Etl4	7.67224	15.7747	9.35913	9.37011	15.0259	9.92643	10.774	9.09332	9.04996	4.68249	5.45356	13.2032	13.3454	9.48136	11.8101	12.3063	9.40924	12.4151	12.3551	7.56535	11.6528	4.14914	8.39856	8.20706	-0.589649	0.0006909
Cacng3	66.4403	70.2746	60.2057	63.1119	73.7483	52.1981	49.9169	42.6227	43.3348	44.3383	54.4806	54.6884	61.0255	59.0813	70.0333	73.1926	75.638	38.9996	54.5448	46.5799	41.2201	42.73	51.9693	50.9126	-0.589518	0.0006909
Sulf1	4.34759	12.3374	11.8492	5.11791	8.07227	5.14285	10.5616	6.4175	6.24434	2.97638	4.22705	6.13786	10.0982	6.71777	7.26619	7.7288	7.03088	7.44052	4.69763	4.26217	6.37047	6.17357	4.44492	5.60742	-0.589405	0.0006909
Stk32c	133.882	124.234	92.8911	128.282	133.878	84.5915	71.5574	80.0409	97.1737	90.4552	104.249	101.009	119.22	108.58	142.315	136.412	124.229	86.6607	81.6307	91.71	84.773	64.5832	108.959	99.4688	-0.589068	0.0006909
Stx1a	63.1874	131.47	65.2096	60.9248	125.737	80.4611	95.5003	63.9899	67.4307	29.8558	45.2566	73.036	88.9918	67.6063	107.787	98.1209	93.9037	78.5146	137.121	50.1266	73.7584	35.5124	60.6175	84.3913	-0.58868	0.0006909
Bcr	77.381	39.207	47.2507	76.945	51.0691	38.2295	29.746	38.4305	46.7288	48.954	50.1067	48.1317	58.3609	50.4782	60.4628	68.7264	61.95	39.3132	27.6579	45.9765	39.5782	38.6518	42.8469	38.6786	-0.587718	0.0006909
Cdh9	9.57987	8.50265	9.75247	10.9308	9.73134	7.60027	6.16945	6.0174	7.80626	7.86834	6.27701	9.43219	7.94415	8.49591	10.6535	10.0716	9.00495	7.66413	7.28696	7.13352	8.16684	4.68104	7.49974	8.37019	-0.58746	0.0006909
Matn2	4.85868	11.2955	10.8916	4.57033	7.78283	6.40846	7.5115	5.37751	4.37802	4.75991	5.27729	10.0544	7.38466	7.57531	6.36118	6.39872	5.78701	5.99639	5.76124	4.84023	4.87222	4.21905	5.35734	5.38544	-0.587088	0.0006909
1110008P14Rik	102.437	162.992	94.2691	116.62	167.658	83.8119	105.931	94.7879	100.176	74.2811	95.145	90.0712	119.465	105.991	161.262	121.087	145.796	92.1752	102.341	75.2182	88.2684	87.5217	92.6789	102.847	-0.586282	0.0006909
Grik2	27.6954	18.0448	22.0413	26.8575	19.9293	16.3048	15.5162	17.735	14.7847	18.2002	16.3831	22.7943	24.9773	22.6557	24.2289	26.1844	25.71	15.6193	14.7758	16.8352	14.7919	17.8947	16.4342	15.9133	-0.585852	0.0006909
Pdp1	33.5638	27.6977	24.8996	25.2571	33.3466	20.0808	20.0219	19.183	21.0497	22.736	21.9485	36.7957	29.8264	33.3385	38.2138	29.3297	35.7586	21.1067	20.7792	22.7752	18.7905	19.544	21.4932	20.1912	-0.584041	0.0006909
Ivns1abp	139.525	88.2027	91.4767	138.481	111.634	80.0103	49.4816	74.3732	87.9982	93.0555	108.067	96.0002	106.43	99.4214	132.982	129.137	113.314	88.6834	56.0963	104.488	83.7132	66.1266	98.8771	97.6046	-0.584009	0.0006909
Hey1	33.9584	29.6452	29.846	37.6833	33.8815	22.9607	21.0633	22.4353	25.8488	24.4506	25.778	29.5141	30.3862	30.753	36.2377	33.9989	34.8346	20.9992	22.671	20.6661	22.4334	20.7524	23.7522	23.9075	-0.583773	0.0006909
Kcnj9	22.3684	39.664	33.1416	23.854	34.18	25.1152	27.0709	22.7581	22.2059	17.2695	17.2916	28.1103	25.8966	26.4997	31.5644	32.6824	29.6345	22.8488	31.0187	19.4667	23.9347	19.6283	22.4992	23.1029	-0.583502	0.0006909
Tmem63a	18.2666	23.5582	20.0645	30.007	19.5553	17.1191	10.0982	16.2577	17.0764	16.8558	18.9216	17.1761	18.2744	18.3256	17.0167	17.8826	20.7657	21.7503	7.01818	18.1634	21.8045	13.9313	16.0862	17.0422	-0.582714	0.0006909
Nbl1	10.8868	22.6286	22.811	11.0578	17.591	17.6786	19.0615	9.75477	10.5962	6.89152	8.94435	17.706	16.3283	14.6088	18.9314	15.9102	17.4371	12.0124	21.2953	9.42278	12.2242	11.9583	10.0373	11.2456	-0.581778	0.0006909
Ncald	62.0591	184.113	113.023	81.6929	160.79	120.512	145.383	87.1854	80.3521	34.4847	48.7923	135.915	95.7556	114.436	115.641	113.553	88.9842	103.525	184.081	61.6987	98.7321	62.487	67.4375	92.5631	-0.581587	0.0006909
Vps37b	16.6641	16.4019	13.0936	16.9633	18.0039	12.9215	11.0863	11.3564	12.721	9.78783	12.285	14.3535	14.0443	13.7723	19.6746	15.7183	17.6229	13.8604	12.6217	11.3001	13.208	11.7621	13.0024	13.9226	-0.581529	0.0006909
Acap3	44.7516	46.3433	39.6299	43.933	47.9452	34.2783	31.703	30.4666	32.2792	30.8886	32.8728	34.9171	43.902	36.4877	47.9163	47.0031	44.8996	35.8334	36.9427	34.4884	34.1636	29.3693	37.4907	38.682	-0.580858	0.0006909
Stmn4	223.33	263.134	221.643	272.142	252.178	172.79	159.625	187.69	191.066	158.645	196.019	196.868	205.057	212.801	239.079	210.043	261.661	196.214	166.259	176.107	197.611	144.574	190.331	198.874	-0.580695	0.0006909
Id3	44.7705	45.5165	52.6026	49.2647	37.7876	33.0545	47.7898	30.2927	29.7007	27.4979	30.8648	43.9115	31.3035	40.5664	43.4161	42.6429	40.4409	33.2145	39.3991	30.9387	35.1847	29.164	32.582	37.7802	-0.575677	0.0006909
Rab40b	38.1787	26.2611	25.5171	37.0543	32.7691	20.1929	16.617	21.7802	23.6136	25.9612	30.9541	23.8595	32.2461	24.5132	33.6724	32.0604	33.8344	19.902	19.2046	21.6406	22.8506	20.0779	28.4278	24.4243	-0.575651	0.0006909
Nfic	14.8854	17.6723	12.5554	17.8424	16.4463	11.4766	11.4163	12.0608	13.0239	10.3422	10.5998	11.8691	15.8408	12.4758	15.9036	14.7212	13.878	13.0672	10.6992	12.0658	13.5932	9.73682	11.3833	12.2609	-0.57545	0.0006909
Adora1	56.1084	59.144	37.5211	56.6527	61.4985	40.74	35.4947	40.295	44.2781	34.1791	40.4434	45.9583	55.2499	46.3552	56.9868	56.3186	55.8737	46.5722	36.7529	38.2211	45.5385	28.4966	40.757	42.0156	-0.575225	0.0006909
Prrt3	16.5288	19.9579	13.7736	18.5852	20.2981	12.948	13.195	13.7544	14.1543	11.4262	11.9429	15.0878	16.4165	14.8387	18.6161	17.8584	18.6242	14.8101	14.2897	11.1969	13.6793	12.4763	12.2469	12.9393	-0.574409	0.0006909
Zdhhc8	24.0395	25.1361	23.1636	23.505	25.2891	19.1209	20.5018	17.6303	16.9247	16.566	14.3933	20.7766	23.5394	22.4204	26.8567	23.4261	25.8338	16.5256	21.9992	15.6962	18.8431	19.4818	18.2781	20.3385	-0.57415	0.0006909
Myrip	10.2748	14.8759	11.7242	10.4077	13.5863	8.6799	10.9757	10.1497	9.03304	6.54845	7.38124	11.048	13.2486	10.0772	13.4777	13.5392	10.8679	10.7016	13.4126	8.15095	9.7014	9.39674	7.80803	9.21866	-0.573725	0.0006909
Luzp2	32.3485	34.5584	31.622	20.2474	24.2149	22.4995	24.2165	24.8441	22.1564	15.8286	14.4378	30.271	39.6803	32.5177	31.342	27.0329	25.9514	23.3888	26.9982	23.9663	25.1818	17.3627	17.2898	18.3832	-0.573466	0.0006909
Vrk1	13.0507	5.33397	8.27024	12.2582	9.29029	5.73814	5.56743	6.87946	7.22506	7.75311	8.96944	7.33283	9.34855	7.92363	10.5983	10.7	9.95493	6.63339	4.82221	7.73651	7.21424	7.06726	8.18838	8.36841	-0.571631	0.0006909
Nexn	23.9665	10.3406	12.2404	27.1431	15.8303	12.328	1.94434	8.82467	15.6623	20.12	19.5903	13.3343	15.3243	13.2781	20.9464	19.6531	19.9167	10.9869	1.44866	17.346	11.2438	6.58138	18.5802	12.5455	-0.570828	0.0006909
Fgfr3	40.6098	38.6858	39.9122	35.6754	31.2793	29.1742	33.5387	29.9695	23.1908	24.0508	22.0696	38.5018	37.7759	43.8726	33.4287	32.6739	30.9262	27.4589	33.7343	27.4451	25.9335	30.2762	26.8788	25.696	-0.570398	0.0006909
Rapgefl1	27.7687	42.6396	29.9366	27.7894	41.1336	28.0734	33.4065	23.3294	25.9868	17.1023	19.1841	30.3294	36.5962	31.7465	40.9321	39.6823	34.1007	27.3117	37.6846	20.6866	27.5713	21.2773	22.3866	25.7341	-0.569591	0.0006909
AI464131	12.9108	12.8162	13.9939	11.2177	11.4458	9.08456	11.7745	9.71448	7.94637	8.5253	7.26158	12.9281	12.6193	14.1973	11.994	12.6669	10.551	8.77103	11.0344	8.95131	8.76126	8.65874	8.63961	7.85601	-0.568853	0.0006909
Rgs20	32.9431	28.2538	25.0393	33.7198	35.2717	20.9177	14.5611	19.4872	25.6257	23.2975	31.9813	29.1848	32.0166	28.5903	30.4703	32.4731	34.0771	18.4624	15.8158	24.5331	22.7268	15.6377	25.9573	22.1665	-0.566458	0.0006909
Rprml	62.5735	55.9576	49.2921	66.2515	76.2276	41.9593	42.6834	42.3657	49.8672	43.6466	51.1094	48.4407	54.5554	45.9969	66.0245	57.2388	67.997	42.3856	49.7431	36.6115	50.2198	30.6906	59.1046	64.3146	-0.564806	0.0006909
Fam105a	13.205	11.047	12.7102	13.4956	11.5393	9.45763	7.85855	7.63913	9.13784	9.78894	10.3692	9.97209	10.8492	10.6698	13.9739	13.5754	12.4295	9.24792	7.75735	9.641	8.99857	6.37431	10.2903	9.11738	-0.564536	0.0006909
Elfn1	5.68279	9.62361	11.4625	6.0943	5.94992	5.3819	10.1583	7.13531	3.20249	5.56727	2.30054	12.9225	7.89862	14.7228	6.83725	5.58889	7.02758	3.50749	7.51703	3.69808	3.03553	7.81557	3.23317	2.80653	-0.564361	0.0006909
Nfix	13.3395	26.997	20.5997	20.4162	22.5901	18.7708	13.9339	15.6971	15.7844	11.5761	14.9686	13.72	16.8565	13.0081	14.6258	18.7278	12.9307	23.8152	16.2015	16.6999	22.6782	12.2734	14.0442	16.6182	-0.563266	0.0006909
Msra	27.5102	28.0765	27.8363	34.6676	36.3329	21.2182	17.3737	21.5676	23.7477	23.8695	27.5086	22.5968	25.3809	23.9353	31.3773	28.8283	32.3315	22.6556	23.4865	23.4256	20.7006	20.7929	26.1357	27.755	-0.56324	0.0006909
Adcy9	16.5382	15.8999	13.2701	14.8969	15.5559	10.6336	10.1414	11.0501	11.7486	12.3476	10.8549	13.3738	14.8981	13.1762	14.0542	16.0439	14.1193	12.973	10.8353	12.1343	11.4189	9.13199	12.529	10.794	-0.561681	0.0006909
Prmt8	50.7736	39.4254	39.7522	45.5023	44.4762	27.6606	29.2208	31.8309	36.8262	32.1062	35.3321	38.0053	41.9985	38.5069	45.7515	45.005	44.1129	30.6083	32.3063	32.2855	36.0981	26.5034	33.6722	33.5596	-0.561489	0.0006909
Smarcd3	96.1298	67.0416	78.1567	99.4501	90.8579	58.5319	54.2295	58.1293	57.8286	71.5421	78.9353	69.0305	79.4001	81.1399	94.2497	94.4106	102.577	57.0069	49.5233	62.6253	56.3227	75.2242	69.9418	66.2593	-0.561339	0.0006909
Tdrp	14.9068	8.77949	9.0494	18.5657	13.065	7.13889	7.19529	8.13227	10.173	11.3207	12.7255	8.4886	13.5186	9.44708	17.4294	16.1606	15.5327	9.06289	6.17963	8.74286	8.12722	8.84834	9.22237	11.3236	-0.560903	0.0006909
Myo5b	12.5529	12.2791	15.9277	11.6178	10.095	10.6967	12.2943	7.58688	8.155	8.27346	7.61949	13.7244	12.4242	12.9293	10.5027	12.9782	12.0542	8.16768	10.1643	6.61887	8.00431	5.26415	7.63827	7.92	-0.560884	0.0006909
Pop5	59.3239	53.415	57.0921	56.1339	64.2141	42.9839	40.4592	44.1154	40.4566	38.926	47.5849	50.2672	50.7698	61.8409	68.2371	51.887	67.8297	38.8047	44.5722	40.2589	37.981	48.1865	47.0674	47.7006	-0.560655	0.0006909
Kif1c	22.3356	23.5679	22.5844	26.6654	20.0076	18.404	16.3097	17.9225	16.379	15.8748	16.1445	18.6354	20.8371	20.0681	20.3094	18.3965	20.1012	19.3926	14.4803	18.0093	19.1256	18.3844	15.9563	17.6407	-0.559839	0.0006909
P3h3	10.5103	8.64058	12.2202	10.2918	8.56692	7.58536	7.88359	5.90482	5.80327	8.07838	8.80963	10.336	10.0227	9.04738	9.11566	12.5142	11.2061	6.38212	6.7496	7.80183	6.26951	12.1956	5.95902	7.57385	-0.559595	0.0006909
Synpo	54.9159	51.8134	44.2936	49.7028	51.7604	41.3166	31.9992	31.8659	40.8818	37.1611	38.5042	43.131	48.6939	39.2665	54.6022	53.0065	47.1281	37.7661	37.7434	39.218	37.8844	24.8567	42.0529	39.223	-0.559126	0.0006909
Hpcal1	23.264	69.2266	117.244	18.7834	23.511	52.883	83.6295	27.4694	18.2776	20.3424	15.6622	66.4979	27.4907	68.518	26.0358	24.4079	29.5445	20.0392	76.1689	15.7898	21.2783	46.9512	18.8896	19.6544	-0.558308	0.0006909
Rarb	48.838	20.8257	21.6333	53.8065	37.3779	20.57	6.60913	22.6039	31.0531	39.5438	41.2983	18.5847	35.8903	23.9913	41.2193	44.6567	42.332	26.0602	7.11564	31.41	24.9164	23.2756	35.4163	29.0525	-0.556149	0.0006909
Vti1b	173.863	164.487	146.377	195.935	195.393	122.895	120.612	133.459	124.883	124.878	145.011	142.422	143.401	152.137	185.298	174.556	194.961	123.61	128.704	120.855	127.094	126.719	134.36	138.913	-0.555823	0.0006909
Fbxo2	78.7439	77.8672	71.3815	86.8665	84.5995	58.245	65.3256	59.9075	54.3271	52.669	61.1134	76.4245	75.1775	81.632	78.4234	71.1902	86.0283	61.6636	63.0035	50.511	59.1347	63.8613	59.965	67.3117	-0.555802	0.0006909
Pcp4l1	390.185	151.688	162.766	407.06	287.805	141.375	78.9213	197.656	238.37	270.33	313.781	186.258	319.038	228.109	319.161	306.424	373.377	182.441	51.7153	218.126	203.441	189.779	257.7	232.469	-0.555752	0.0006909
Fam160b2	24.5901	14.977	16.5285	23.391	19.3523	15.0067	11.5984	12.0367	15.2452	16.6761	16.7032	14.8646	18.0512	16.8002	19.4662	21.8684	19.6177	13.456	10.1197	15.3209	13.734	13.1045	15.9507	15.1767	-0.554883	0.0006909
Ints7	11.0066	10.5803	10.992	10.5075	11.7315	8.50938	7.22869	7.76044	7.88097	8.20512	8.73987	9.15457	10.715	9.58148	11.1223	11.9816	12.3076	8.64577	6.42616	8.50934	9.17653	7.5354	8.17527	8.04681	-0.552941	0.0006909
D430041D05Rik	20.9023	19.4351	17.7997	21.1766	21.5956	16.867	15.7553	12.8781	15.498	14.2163	13.7544	18.3852	18.8824	16.0116	21.3017	22.539	18.6493	15.3894	17.763	15.5234	15.9644	10.1853	14.9027	13.764	-0.552869	0.0006909
Sbk1	36.7605	26.1572	23.6912	32.8077	26.7972	21.5176	19.4093	23.47	23.2462	18.84	22.7156	28.2738	32.9221	27.4925	34.211	29.5764	29.5745	24.726	21.6234	22.9969	24.9195	19.5808	21.789	22.6287	-0.552866	0.0006909
Adgrb2	108.771	107.362	93.5097	112.918	113.753	79.3026	83.1898	74.2643	83.6815	70.6915	81.9823	83.3939	104.185	88.9049	109.062	117.517	103.968	85.6005	85.651	73.692	80.813	67.1445	82.082	81.3886	-0.55231	0.0006909
Brk1	210.683	205.692	180.631	216.415	242.293	147.435	138.09	161.813	161.713	147.633	175.864	165.898	199.888	177.985	223.254	231.979	238.901	156.418	154.327	146.931	160.136	144.352	168.615	177.353	-0.551279	0.0006909
Rnd2	199.357	166.396	230.405	216.03	177.461	130.624	145.55	164.478	132.859	161.662	138.401	197.495	191.041	229.915	190.431	167.081	205.668	122.821	127.526	135.52	127.07	205.491	134.353	135.621	-0.550881	0.0006909
Atp1a1	227.052	261.747	215.479	203.284	249.261	180.408	183.853	165.683	177.633	153.767	159.364	218.337	238.695	213.678	240.44	205.156	235.946	175.557	205.38	154.588	183.038	140.946	180.079	182.374	-0.55013	0.0006909
Per3	11.6381	9.38388	10.9703	11.667	11.4009	7.38731	7.68228	7.50832	7.01856	8.61408	10.502	10.2321	15.0529	12.4382	11.8315	14.7418	10.8831	8.25927	6.69599	10.1095	6.66554	9.67252	7.94889	7.9933	-0.549661	0.0006909
Rtn4rl1	19.5712	21.9234	19.1605	18.8112	20.9729	16.556	17.0913	13.6766	15.9086	11.6743	13.73	15.0517	19.1632	15.5939	20.6517	18.9897	20.0645	14.4747	19.8294	11.8309	13.3278	10.336	13.9112	15.7732	-0.5495	0.0006909
Cryab	118.851	184.749	140.293	216.076	157.359	110.997	98.4078	108.71	126.686	131.792	145.99	126.135	120.038	127.067	132.371	115.7	155.984	148.651	86.9699	130.364	147.884	130.527	111.367	126.054	-0.549228	0.0006909
Anks1b	75.5236	56.9034	56.5699	75.7764	63.8042	51.7407	44.2703	43.6323	49.9177	51.5681	49.977	59.5055	63.1813	57.543	68.056	69.6246	65.0317	48.9629	46.0902	51.1038	51.0528	37.2015	50.6773	46.5159	-0.548205	0.0006909
Galnt14	15.1111	14.251	10.9579	16.1118	14.8952	11.2087	8.31667	9.76248	13.5916	7.45848	12.8423	11.6512	11.4034	10.7586	15.6206	14.5763	13.5723	13.362	10.0084	12.9792	12.0928	5.13252	12.0643	11.3036	-0.547804	0.0006909
Nr2f6	13.9969	14.8982	18.2245	15.7774	15.9254	12.4323	12.2012	11.8726	10.7587	11.3423	11.144	14.9823	14.408	14.1395	17.455	14.287	17.4205	10.7328	14.215	11.9845	12.2794	12.9746	11.7622	11.1319	-0.54541	0.0006909
Gpr37	30.7698	43.7701	38.5691	50.5668	31.9431	29.8993	20.0622	30.5611	33.4037	30.7693	28.5856	31.0744	31.3081	33.7101	26.1174	26.6558	29.0972	39.3695	16.0468	32.603	42.4403	24.5995	29.5287	28.7078	-0.545353	0.0006909
Lgi4	15.5698	16.212	14.497	17.4685	14.0507	12.1047	12.211	10.7227	10.9916	10.4214	12.5203	14.9968	15.3913	16.4085	12.6874	13.8317	16.1471	10.6792	9.88806	10.9545	13.4455	11.3489	10.0866	10.2262	-0.545092	0.0006909
Porcn	42.0179	42.3862	39.2419	40.1669	48.6519	34.2106	32.6596	31.5837	31.3601	28.1194	30.3478	38.7959	37.5383	37.4502	47.6145	40.1689	46.5497	31.0264	38.576	28.5268	31.2507	32.2831	33.2192	34.7722	-0.544916	0.0006909
Peli2	7.51039	5.41011	5.3874	7.04472	6.44217	4.49555	4.52103	4.91194	4.56855	4.66845	5.09492	6.5793	7.32736	6.64571	6.55374	6.75506	6.59841	5.06082	4.62007	5.26553	5.07116	4.58385	5.17197	4.65955	-0.544093	0.0006909
Synpr	61.9105	58.5567	45.5693	54.9422	68.6788	39.6747	37.1681	41.3015	40.9524	48.0635	50.4106	67.527	66.6984	57.5381	73.0595	72.4385	61.0941	39.532	37.7918	51.4954	39.3863	35.9244	48.9064	41.0619	-0.542675	0.0006909
Sh3gl3	39.5132	42.0205	36.7713	50.0202	41.8258	32.4805	30.3986	31.6303	30.2104	30.355	31.6559	32.2599	36.6734	36.6765	35.2999	35.3132	42.4058	32.0675	24.9671	31.7865	34.3184	27.3644	31.682	31.7585	-0.542381	0.0006909
Fads1	88.961	89.8029	91.143	89.2327	86.5442	62.899	71.5507	70.5144	66.6657	56.4422	67.6418	82.4085	91.3743	89.7378	83.9837	90.7624	89.9212	65.7682	68.0007	60.632	66.5292	65.6145	58.4909	65.2581	-0.541863	0.0006909
Fgfr2	11.7759	14.1401	14.1934	15.138	11.3121	10.9863	7.89318	9.8485	10.595	9.58382	10.1805	12.4501	12.8624	13.4294	9.99478	10.0202	11.3744	12.0016	6.66586	10.9227	13.2529	8.50371	7.49753	9.32513	-0.54176	0.0006909
Mtfp1	26.917	53.4213	62.1421	25.8892	43.0382	40.4904	62.0679	32.129	22.7083	13.435	15.516	49.8752	34.6588	50.3331	39.2715	30.2837	39.9474	27.0431	63.1116	17.9721	25.0904	30.0602	20.8698	30.7103	-0.541562	0.0006909
Ankrd33b	14.5255	10.4334	7.22049	12.5941	12.927	9.03311	5.58077	7.45709	10.406	9.44715	9.52587	11.037	13.7958	9.7667	13.8483	12.5478	10.9532	9.76794	7.11196	9.81875	8.69906	6.08072	9.25086	8.5425	-0.541163	0.0006909
Usp28	14.7603	10.5677	10.5827	14.2435	12.401	9.64896	7.01271	7.8305	8.77153	10.0861	12.4968	11.3442	14.7244	11.9045	14.8902	15.8231	13.7713	9.99804	6.70615	12.0677	8.31799	8.93181	9.94792	10.5802	-0.538801	0.0006909
Arhgef2	55.973	46.3	43.0298	58.8456	51.5627	38.1941	28.9284	34.3864	42.7577	40.5256	43.3548	40.9065	49.8024	43.0477	51.8486	53.1093	54.1924	37.8359	29.8955	39.721	40.197	32.7895	43.3129	41.6482	-0.538162	0.0006909
Baalc	44.0645	54.166	48.9084	43.5099	55.0229	39.6815	46.0822	41.5731	36.2825	26.717	28.2853	48.3446	51.1058	54.5135	53.1222	45.8782	50.35	36.0915	52.9377	32.3762	36.9444	37.4101	31.2495	35.9725	-0.536341	0.0006909
Nudt18	14.1265	13.4834	13.1638	16.1446	15.9716	9.87887	10.2558	11.6826	11.6473	10.2459	11.3282	11.6585	12.462	12.3921	16.1801	14.0382	16.4093	9.85922	11.3398	10.2648	11.6224	13.0595	12.2531	12.0079	-0.536322	0.0006909
Efnb3	65.7865	67.3421	84.6176	89.5798	60.7587	57.985	48.5941	55.8164	50.8246	60.8813	54.4176	62.4326	58.7304	64.6504	58.9987	62.77	60.5055	59.0819	40.8357	52.5132	61.1707	61.261	49.3926	49.1998	-0.534577	0.0006909
Wscd1	41.6219	51.6267	51.495	57.0485	47.5427	39.4675	38.3058	35.783	38.7967	34.4845	35.5285	40.2173	41.5143	43.5957	41.3245	42.4991	46.7244	41.9419	30.4145	33.6106	45.8266	38.058	34.3434	39.1671	-0.534486	0.0006909
Crtac1	25.1458	23.811	23.9165	18.628	24.5059	17.0016	24.0871	19.7643	19.0927	11.0626	12.4088	25.7628	22.8799	25.6101	25.1026	18.2143	31.682	19.2665	24.3625	11.6531	22.7213	16.631	16.4648	20.9498	-0.533926	0.0006909
Galnt9	7.07224	30.2423	15.7581	10.9169	24.3891	14.756	16.8583	15.6144	13.3627	8.07979	9.85344	14.5928	14.6767	14.5431	17.554	17.0474	13.633	18.8216	19.7056	12.6905	15.9996	12.6413	11.8297	17.759	-0.53315	0.0006909
Fbxw7	36.8104	50.3306	40.3264	33.9157	52.2325	33.5507	33.3529	33.4684	34.0826	26.2557	29.9264	44.3835	41.9728	41.8907	48.0205	39.5686	44.4792	34.7795	39.044	32.3081	33.5662	26.4161	32.8984	38.0578	-0.532514	0.0006909
Mxd1	10.9763	6.83222	7.20186	10.2633	8.40267	6.27541	4.92262	6.27399	6.45263	7.6152	7.6545	7.02174	8.8788	7.26946	10.1921	10.5991	8.94139	8.04175	5.43539	7.84303	6.45342	7.44213	7.19147	7.76172	-0.532048	0.0006909
Chgb	153.156	176.089	119.08	125.235	170.184	115.72	156.294	109.033	115.584	73.319	94.5562	156.302	131.887	144.536	167.708	132.259	166.214	107.459	152.373	89.7497	107.834	92.9029	98.029	117.421	-0.531786	0.0006909
Slc16a2	11.1199	14.7294	18.556	10.2099	11.3997	9.67962	11.1786	9.95907	9.77364	9.64271	8.59013	10.5451	14.3715	11.7328	10.497	12.1435	12.0122	9.50969	10.8323	8.11634	10.9751	9.65511	8.8312	8.99062	-0.531594	0.0006909
Clstn2	11.7754	15.0391	11.9423	12.2558	13.7331	12.3743	12.0254	10.4867	9.42201	6.92984	6.61156	12.0238	11.3085	10.7673	12.4558	11.7788	11.9669	11.4694	15.0162	8.83626	9.40904	8.34029	8.23682	9.97954	-0.530702	0.0006909
Slc38a3	43.8875	44.3505	42.1156	41.3966	37.2096	32.1546	37.9069	30.7182	31.9913	27.9651	26.1559	36.2687	47.9888	37.9964	40.9906	38.3093	46.2046	28.4475	27.8224	27.8342	33.6841	30.8149	24.0325	29.1143	-0.530591	0.0006909
Lrrk2	16.391	10.965	12.1553	13.8599	10.6799	9.75938	6.48628	7.96645	10.8171	11.2968	11.154	15.102	14.1154	14.0239	11.704	14.226	13.8081	8.96669	5.31864	12.09	8.85294	6.69275	9.45129	7.32283	-0.530324	0.0006909
Dagla	23.7597	21.5755	17.9646	22.0074	22.2523	16.5737	15.6188	14.327	19.1746	15.1879	15.4835	18.6847	19.463	18.5387	22.8752	21.9416	20.3044	16.5155	16.666	15.3333	15.3817	12.977	15.0492	14.8665	-0.530262	0.0006909
Dgat2	97.9728	53.2416	51.7524	91.3876	74.4365	49.9573	34.1526	53.6878	62.8724	61.253	69.9038	50.3774	74.7179	57.005	80.7687	79.7802	83.1536	55.0366	38.479	59.7817	58.2086	42.0574	68.6648	64.019	-0.53004	0.0006909
Rab3b	22.5683	21.9497	19.8286	23.2796	23.859	16.9085	16.7509	21.9864	14.445	15.3747	14.4861	26.2193	24.7892	29.521	21.6485	21.2505	25.1857	15.7593	21.6278	12.3524	18.9231	22.0881	13.9542	18.4748	-0.529561	0.0006909
Myo18a	44.865	39.2402	34.9735	46.5943	41.3799	31.3061	30.9003	31.5452	31.4485	30.6359	30.2255	35.1784	41.3524	36.9026	41.3104	43.7804	43.9974	32.9651	30.987	31.3484	32.5346	29.7702	31.4917	32.5659	-0.526935	0.0006909
Colgalt1	26.9833	29.2317	31.3846	26.5414	28.3906	21.6454	20.9294	22.2409	19.5813	20.5063	22.9416	25.8321	28.8604	28.0236	28.8061	30.7276	26.6423	22.8979	23.2113	21.8632	22.1592	22.3021	22.7924	22.5199	-0.526657	0.0006909
Atp11b	18.9978	26.5461	20.6648	16.7242	24.8606	16.8408	18.7162	17.8154	16.3952	13.0299	13.8308	23.9083	24.6714	24.0045	24.7615	25.1221	22.1194	17.4506	20.596	17.5579	16.7027	15.2799	16.5822	17.9322	-0.525606	0.0006909
Man1c1	8.39419	10.4986	10.7819	7.26847	9.64562	8.10534	8.53738	6.86622	6.85987	6.21965	5.13509	9.89545	9.36664	9.7655	10.4313	8.87683	9.68069	6.84032	9.4455	5.1474	6.8064	6.08014	6.00458	6.77589	-0.525561	0.0006909
Kcnk2	46.5001	23.7189	27.5362	43.8455	33.8902	25.4161	18.4456	27.7726	26.2613	30.2119	30.2928	32.7999	34.9422	29.2438	37.7979	38.9992	39.1033	23.0951	19.6612	26.215	25.259	22.506	27.2641	26.2761	-0.52508	0.0006909
Cyp2d22	18.1041	16.1907	15.1965	16.6743	14.4921	11.5721	12.447	11.1277	10.9832	11.6466	14.7879	14.8462	15.1974	14.5418	14.3598	15.2664	15.4774	13.4073	11.3404	13.2447	11.3315	11.1767	14.7279	13.5295	-0.525047	0.0006909
Spock3	89.2764	41.335	53.5376	88.7271	65.1446	43.8206	27.3327	44.1338	51.8655	69.9732	68.2536	53.4499	61.9946	50.28	71.7463	75.6504	68.791	44.3781	22.7139	58.2233	47.6254	38.774	56.6731	47.1871	-0.524978	0.0006909
Bcas1	91.1302	94.969	78.5775	134.852	90.3591	72.9644	47.5441	70.0051	79.9196	78.1696	92.693	67.4354	80.4899	76.6417	80.41	67.9803	87.8323	96.7183	35.9388	89.7991	100.962	65.2935	87.5099	79.7577	-0.524866	0.0006909
Kcnq5	18.9047	11.9803	9.62209	20.3826	20.8528	10.8126	7.81715	11.9919	13.9096	14.389	14.9597	12.7307	20.2428	13.3159	18.8018	21.9388	19.4039	13.2376	8.80293	13.5362	12.8649	9.62332	14.4588	12.9608	-0.523252	0.0006909
Trim9	60.2395	59.8487	52.5909	52.454	60.9069	49.4118	52.6453	40.443	43.1092	34.9944	36.7929	62.0977	55.4782	56.6707	61.8925	56.2618	62.7782	42.9068	56.2891	40.9185	44.6901	38.2431	43.8243	46.8838	-0.522043	0.0006909
Ppp1r3c	23.6207	21.9427	24.3432	18.9823	19.1041	16.163	19.8217	17.523	15.6602	12.7945	15.2303	24.765	20.9884	23.6514	21.7033	19.5683	17.7725	16.5924	18.2105	15.7753	17.8539	13.9328	13.966	14.6924	-0.521241	0.0006909
Lrtm2	43.9888	26.4835	30.3773	44.5243	33.3224	25.5661	23.0408	25.209	27.6091	30.3127	29.7811	30.6254	33.8335	31.5961	40.4794	35.3985	35.3445	22.5663	19.9854	26.5993	22.218	27.9481	28.0239	23.2189	-0.52115	0.0006909
Necab2	127.907	71.1347	100.025	139.222	88.1093	68.6407	53.4639	60.9768	81.477	97.091	114.614	75.1482	91.8505	87.9675	101.685	111.073	116.116	58.3761	39.2507	79.3213	60.171	62.6609	91.2794	72.8576	-0.520627	0.0006909
Rilpl1	20.0392	26.3938	27.3356	19.8249	22.7098	18.3461	20.7245	17.4617	16.4491	15.8805	15.7505	19.8641	19.2981	22.1556	22.0153	19.4219	23.3003	16.6621	22.2881	15.4346	16.3279	17.995	16.0338	17.2171	-0.519876	0.0006909
Adgrb1	101.324	92.3609	83.6251	98.7927	95.8595	71.468	68.3665	64.0712	73.199	70.9575	78.0265	86.3312	91.7416	86.5285	97.7079	100.741	102.584	73.3198	66.3492	71.2935	67.244	70.5573	74.5612	72.5638	-0.519727	0.0006909
Ttll11	15.6755	14.9568	12.7678	16.6121	15.6042	12.1026	10.651	10.4469	12.6692	10.7897	11.6038	13.8504	14.2324	14.3675	15.8786	14.3001	15.5829	10.5086	11.3999	11.3613	10.9497	9.3613	12.1892	10.839	-0.519569	0.0006909
S100a16	92.1725	90.5382	91.0429	115.277	96.3917	69.8835	65.8873	74.3745	77.0826	66.3582	84.8049	77.2086	75.4412	84.3278	79.1502	83.0336	100.428	68.4345	51.1273	67.9644	85.3368	73.7352	69.415	75.5347	-0.519092	0.0006909
D17Wsu92e	88.3099	93.5044	78.4834	91.9949	98.9647	68.2702	68.7781	76.4426	69.1484	63.2333	61.6004	75.1481	89.2691	76.7458	94.8212	95.7858	88.5291	77.8507	73.5566	67.7084	78.8388	64.3499	68.4669	79.8533	-0.518389	0.0006909
Kcnt1	64.9551	42.4671	46.9516	59.556	49.7293	37.9644	32.0488	33.9009	40.1122	44.6289	50.0568	43.4171	51.2028	45.5827	53.3496	62.6703	59.9228	38.5845	31.3292	45.0297	37.6411	40.9632	47.8519	44.2257	-0.518284	0.0006909
Fn3k	44.0284	42.0625	32.151	43.7381	48.0011	30.6167	30.6095	35.4554	29.9046	29.6885	33.6298	32.3593	39.7474	39.8511	46.7152	40.8107	52.1712	28.6568	32.6802	28.5401	31.2858	36.1264	29.7696	37.4625	-0.51815	0.0006909
5330417C22Rik	15.6671	11.0505	11.1624	15.2559	11.8195	9.21691	7.37519	9.46264	11.0859	11.5251	10.1435	11.1646	15.5054	11.6762	13.2895	15.4475	13.9851	10.1408	7.11935	11.33	9.96603	9.77886	8.98776	9.86467	-0.517814	0.0006909
Dnajc8	73.4106	68.9775	69.0048	75.9177	77.6116	51.2603	54.5574	61.61	54.8302	52.3433	55.4491	65.552	66.4713	79.1983	74.3751	68.818	77.032	52.3987	58.3513	53.2457	57.226	60.209	52.002	59.17	-0.516495	0.0006909
Ube2ql1	39.9281	69.8797	54.8819	42.6972	70.8401	46.5075	59.4781	46.8813	41.7535	26.0776	30.1644	55.5616	48.3619	53.284	58.1479	53.2503	58.4472	51.3146	69.9924	30.6227	49.0983	40.9886	38.731	49.1324	-0.514843	0.0006909
Dbpht2	18.054	15.9446	20.8939	15.4932	17.8126	13.9684	15.1609	10.272	12.4937	11.4859	16.3695	17.3552	16.4472	15.5912	17.5079	19.8838	17.0767	11.2461	15.5434	11.3118	11.3458	10.3087	15.4703	15.9566	-0.514637	0.0006909
Synm	4.94244	7.77699	6.72531	6.05301	5.66229	5.43914	4.6412	4.98749	5.14342	3.77522	4.17215	5.49069	5.32686	5.1486	4.96256	5.44892	4.75646	6.26649	5.86906	5.02637	5.54584	3.64989	4.36062	4.75284	-0.513318	0.0006909
Rab15	127.924	116.499	93.856	124.292	126.439	93.7859	94.1037	84.8095	91.284	81.263	89.0984	101.485	122.901	104.172	131.164	133.815	126.224	86.5372	104.49	88.5201	89.5217	71.3777	92.7045	93.72	-0.512906	0.0006909
Ncan	40.7544	37.4626	35.3059	36.5652	38.1406	27.509	30.8258	27.1413	30.9424	26.8909	27.3689	36.3559	43.1569	36.4586	40.7245	41.7415	38.8716	29.2099	31.8949	27.5348	29.1033	25.4266	25.0874	27.0951	-0.512109	0.0006909
Golga7b	31.2673	45.3094	34.2392	30.3952	48.5514	31.7816	42.6467	32.4756	30.0975	15.7878	18.7972	36.6129	35.3941	34.3767	42.8742	35.4802	42.8988	32.3007	47.1339	22.6258	36.8268	26.741	27.744	36.932	-0.511765	0.0006909
Gsn	46.8359	53.5035	41.7562	60.0371	46.0698	39.3916	27.764	38.155	39.0299	36.5122	44.6028	44.6996	40.3338	32.6956	38.3785	41.1428	42.7831	47.4254	23.242	41.0498	41.8281	30.181	35.1144	39.5561	-0.511406	0.0006909
Kcnj11	19.1174	15.5257	12.903	21.7007	19.3916	11.2816	10.5104	16.908	14.1636	13.8895	13.9221	15.3742	19.3993	15.3225	19.7933	17.7636	20.5243	13.8702	10.9117	13.3009	13.3886	13.2517	14.6307	15.3671	-0.510894	0.0006909
Iqsec2	37.3343	38.5599	33.6559	35.351	39.0868	29.933	32.1905	27.2734	28.945	24.7105	23.8773	30.9337	39.4016	30.6475	36.4228	40.4272	34.6923	29.7167	37.8565	28.4549	29.8061	21.8635	28.4338	28.3527	-0.510392	0.0006909
Bcan	122.942	111.978	116.562	128.571	103.433	88.1958	94.7875	89.3184	80.5645	88.9559	88.8564	112.622	116.03	123.576	112.418	116.735	124.906	81.4367	86.4923	88.246	82.6431	112.249	84.0779	87.2542	-0.508423	0.0006909
Fam107a	218.138	167.123	144.564	152.372	157.637	129.521	103.688	153.738	130.47	121.395	126.279	158.029	195.632	169.131	165.624	160.96	159.996	147.501	124.47	154.163	138.045	88.8829	145.664	142.97	-0.5081	0.0006909
Nfib	4.63712	7.85039	7.81715	5.5938	9.00512	6.00226	5.58423	5.42634	5.9353	3.66715	5.00934	5.41964	6.33698	4.9646	6.34698	7.00049	5.82884	7.9679	7.19737	5.8879	7.4857	3.57299	5.16939	7.28919	-0.508087	0.0006909
Nat8l	57.507	58.7484	49.1382	52.5382	65.0166	39.3674	47.4249	52.0194	42.6827	41.5455	34.3354	58.9647	63.0111	63.748	63.3578	50.3388	61.1155	42.3778	48.6259	40.2937	43.4091	54.4885	40.2361	43.5607	-0.507554	0.0006909
Rasal1	18.8362	49.2293	46.4332	23.6009	37.673	33.4276	39.7676	23.962	21.4628	18.6349	21.5941	33.0052	30.4553	30.0276	30.083	37.4186	23.1685	32.1035	43.505	22.3502	27.4847	24.2538	26.1433	27.3311	-0.507551	0.0006909
Cdk19	25.533	21.1403	20.5144	25.6148	22.217	19.6943	11.8843	15.9507	18.3493	19.9523	19.0218	22.727	22.4961	22.7033	23.0568	22.6395	22.0697	20.1689	13.0744	21.4713	20.2412	13.2389	19.054	16.9723	-0.506926	0.0006909
Srcin1	49.6532	62.8088	44.7733	53.8833	55.1356	43.7611	45.0119	42.7012	43.4094	33.758	33.7769	46.9956	53.7952	49.7856	52.1422	52.881	48.002	50.0006	48.8216	39.0949	48.2487	35.1663	38.3656	40.7523	-0.505068	0.0006909
Tmem180	20.6622	15.1182	15.6686	21.6883	20.089	14.5204	11.9495	14.2644	14.2677	16.0131	14.1498	14.328	18.9241	15.0205	20.0257	19.5745	20.0836	14.6619	12.7617	15.123	14.2156	15.8726	16.5191	14.7166	-0.504485	0.0006909
Mpped1	39.337	59.7883	28.6424	44.0234	72.2097	36.4233	37.1472	45.3244	43.5415	26.4368	33.6686	33.749	55.1799	32.2219	59.0736	65.9369	51.0472	56.9831	64.1634	36.4408	56.8488	22.8241	44.8991	54.1716	-0.503375	0.0006909
Hapln2	24.0174	22.6366	19.3957	34.0617	19.0045	18.5161	10.334	16.3816	19.021	20.8585	23.9085	16.6987	17.3154	19.077	17.1795	17.4455	22.1202	24.7	7.61736	21.5641	21.4803	14.8091	25.2689	20.3845	-0.502972	0.0006909
Ttl	27.3047	20.6454	17.0975	27.3729	26.4579	17.7469	14.4784	18.1224	19.8977	18.4723	20.1041	20.3161	22.7318	20.6476	28.6098	23.1202	26.5359	18.4893	16.7745	19.0647	19.4341	15.8733	19.8026	20.0261	-0.502414	0.0006909
Slc6a6	42.8646	28.9698	33.319	41.4385	28.5554	26.7365	22.6712	24.4113	28.7112	29.411	28.3092	29.3282	34.8966	31.8246	30.947	37.5994	32.3467	25.7544	21.1208	29.3042	28.7487	23.1399	27.5006	25.1337	-0.502029	0.0006909
Snph	86.0492	89.584	75.4223	83.0041	86.7759	63.2484	63.9455	64.2758	69.8274	58.1549	65.029	70.2089	85.8098	75.6727	88.7837	93.883	85.0275	67.9625	71.9866	63.885	67.5268	56.15	66.3574	67.7076	-0.501311	0.0006909
Tra2a	31.388	31.8483	36.8215	31.8266	40.4473	48.5382	43.3735	46.1114	49.1626	56.8296	71.9952	38.2874	37.2124	35.8026	41.4562	45.1805	42.5679	59.5308	42.7908	61.8271	43.0736	68.1307	58.7051	55.8409	0.503684	0.0006909
Aff4	24.5182	21.6553	23.5978	21.8757	19.825	34.6304	31.3434	34.7686	33.4077	39.1509	31.6149	27.6532	25.923	25.514	20.7959	23.3412	19.8684	33.5009	30.6792	37.1784	32.6193	32.8931	31.6109	27.417	0.50725	0.0006909
Zcchc8	8.487	7.81884	8.25525	7.86112	8.14643	11.4194	10.4253	10.9835	13.4693	14.1012	14.2635	7.27491	8.03101	7.67917	7.98212	8.759	8.91848	12.1305	9.54756	14.3961	11.4264	14.4968	13.6762	13.8339	0.508621	0.0006909
Slc6a15	17.8603	19.4023	23.2698	18.3911	19.8229	30.3823	32.4848	32.1748	26.6156	30.837	28.9634	22.1228	22.4695	21.7195	18.8894	21.4113	19.6055	29.7623	34.4858	28.3164	30.576	29.0146	30.4476	29.3395	0.509005	0.0006909
Robo1	7.72022	6.78366	8.07909	6.80835	5.89903	9.7226	8.78107	12.448	10.3528	14.5938	9.22433	9.16077	10.1064	9.22979	6.46905	7.19596	6.67725	10.1386	7.67403	10.5504	9.84628	13.0104	8.73722	7.66988	0.51283	0.0006909
D10Wsu102e	7.92673	7.88141	9.14589	6.66311	7.3809	11.2821	11.6274	11.9346	12.4293	12.3063	12.3949	9.78413	8.72897	9.43805	7.68318	8.10703	7.69007	11.3324	12.2867	12.6444	11.8677	12.2011	12.7697	12.4489	0.514907	0.0006909
Nkrf	5.8552	8.253	9.29061	5.36928	7.7126	11.0651	13.642	11.95	10.7892	10.5813	9.18447	13.0094	7.0295	10.9966	6.72793	6.00002	6.96225	10.4494	13.4473	10.5318	9.66332	11.8012	9.72883	9.56786	0.516097	0.0006909
Samd14	13.8068	21.2991	28.1204	14.1751	14.569	27.8519	34.0729	30.6736	23.6881	29.4891	23.5013	24.3015	16.5778	24.426	13.7236	17.4292	16.4724	26.4121	33.2861	23.0165	25.858	46.2435	25.0033	27.8949	0.516178	0.0006909
Cetn2	27.7056	36.7542	36.3471	28.6792	34.4479	50.4522	47.7058	50.6671	51.2888	45.4397	57.7657	38.451	31.7017	33.4051	32.549	28.1838	31.5268	46.6543	46.0078	46.1067	48.2063	46.7122	52.9445	49.152	0.51922	0.0006909
Uhmk1	18.0686	20.3217	21.4835	13.4078	11.2639	31.5189	34.3066	28.7097	24.1448	24.1637	13.4989	29.0362	24.2813	23.736	12.8934	14.0846	9.66329	30.2257	31.9269	30.416	25.4614	19.4385	16.8158	12.8812	0.520887	0.0006909
Epha5	7.28108	9.20714	9.59577	5.33814	7.43186	12.9847	19.4922	14.4956	10.956	7.90938	6.0394	13.7251	8.87431	11.3062	8.73681	7.06074	7.76374	10.6306	17.7947	8.29905	11.3476	9.91082	8.6063	10.1179	0.523003	0.0006909
Phf8	6.01201	5.43504	5.81259	5.85326	4.92887	8.68637	8.47991	8.11198	7.8831	10.2524	8.77853	7.10607	6.57421	5.93506	5.31961	5.81596	5.02904	8.47117	7.24069	9.5927	7.73522	9.09131	8.14347	7.81524	0.524757	0.0006909
Trim66	4.29223	4.93269	4.24483	3.92232	5.07725	6.77758	8.0954	7.93631	7.05892	6.70914	5.19663	6.02874	5.26218	5.22173	4.76412	5.33375	5.04347	7.46727	8.19171	6.44808	7.22842	8.32731	6.21412	6.78007	0.525487	0.0006909
Smarca1	10.321	10.0025	11.6565	9.00111	10.017	14.7608	12.8954	14.3751	15.2365	19.0649	18.58	11.3654	10.792	11.7884	10.2222	11.885	9.63007	14.6928	14.1575	16.7355	15.6337	15.1045	15.3986	14.7974	0.52565	0.0006909
Sos1	4.81534	5.47487	6.39833	4.47212	5.34145	8.32736	8.40231	8.74593	8.22652	8.5051	7.05318	7.11294	6.141	6.46202	5.34544	5.09652	5.10805	8.87651	8.16919	8.3435	7.87478	9.25724	7.25353	6.84372	0.52656	0.0006909
Disp2	39.512	61.6076	71.2248	33.2756	44.9438	79.4532	129.113	87.1051	65.3955	62.2314	41.4911	79.5625	47.9865	75.8035	43.9185	41.1652	43.6849	65.923	111.299	53.9273	66.7383	109.343	54.988	59.1975	0.52906	0.0006909
Bbx	5.13948	4.9618	5.41641	4.52979	4.31439	7.47427	6.25234	6.96916	7.85429	9.30077	7.59626	6.02149	5.25322	5.18694	4.36723	4.71782	3.90499	7.46622	5.33364	8.98132	6.83636	7.03539	7.54489	6.60622	0.529198	0.0006909
A230046K03Rik	5.00409	6.8358	6.85722	5.02394	5.26373	10.2244	10.0736	8.93952	8.28762	8.99019	7.5257	7.84127	6.47827	7.57921	5.47536	6.14843	4.77623	10.8086	10.7882	10.6786	8.11566	9.92981	7.97186	8.03297	0.531809	0.0006909
Prepl	104.713	116.482	139.47	99.8925	111.421	179.537	191.954	181.809	174.145	192.748	151.362	160.96	121.028	147.803	105.875	105.942	100.867	169.03	189.288	165.658	165.528	179.43	159.526	147.367	0.537885	0.0006909
Gng4	15.5062	23.1901	29.3383	11.5481	15.9403	37.1311	47.2463	31.7842	26.6607	18.6492	16.9542	36.5729	17.1924	29.5067	17.4407	13.708	18.2476	26.9614	51.9121	20.0057	32.3847	35.9038	23.9976	31.4676	0.540194	0.0006909
Nagk	26.9461	27.5192	33.5438	27.1832	32.6322	42.272	45.7888	46.0084	43.595	48.7905	51.7366	28.8137	27.4713	29.7531	33.1966	30.1994	34.3031	43.3981	45.8408	43.984	45.5677	48.7511	51.4029	46.9961	0.542437	0.0006909
Rbm28	17.1815	15.4237	16.59	18.6195	17.0726	25.9976	26.61	24.2092	26.8684	25.6124	30.8062	15.6407	16.2184	15.3097	16.9666	18.9191	17.9573	24.041	22.652	27.9672	25.5672	24.9036	26.0173	29.0961	0.54365	0.0006909
Appbp2	13.5203	15.2789	16.1121	10.7719	12.0328	22.7906	22.6136	22.5209	19.2541	24.5156	16.281	20.1048	15.0916	18.3674	12.0996	13.2132	11.2903	22.1829	22.3923	24.2349	21.5927	18.7149	19.3404	19.0467	0.550366	0.0006909
Guf1	10.3786	8.91375	10.6248	10.2979	10.9108	15.3796	13.9761	15.4264	15.5407	18.6858	18.0991	10.2468	10.3429	11.094	10.9439	12.2526	12.0143	16.8329	14.4796	20.5145	14.911	18.7759	18.4	18.6872	0.55377	0.0006909
B630019K06Rik	10.0823	13.4293	19.8958	9.92938	11.7733	19.9578	23.7395	22.3951	17.201	22.5868	17.2703	19.1947	11.904	21.7517	11.8958	10.0758	11.2095	16.6415	22.3619	16.3695	16.688	36.0655	18.0852	15.7384	0.554749	0.0006909
Gmps	5.44671	5.65466	7.47924	3.88309	5.30689	8.58457	9.00518	9.09621	8.4148	9.67513	7.83741	8.68083	6.10127	6.40946	4.50291	5.08904	4.97245	10.176	8.86758	10.0246	8.38744	8.67076	7.79472	7.74785	0.554814	0.0006909
B230209E15Rik	12.6228	15.7642	14.4754	12.7861	12.2722	23.2498	21.9768	19.7286	20.451	24.5944	18.943	17.6329	16.228	15.1559	12.9155	14.0329	11.9959	21.464	20.9715	22.2575	20.2874	20.1384	19.5091	16.2642	0.556014	0.0006909
Isoc1	12.431	9.32148	13.3382	10.6422	8.69224	14.0509	14.4734	20.208	15.2614	22.4774	17.1947	15.0856	13.6273	16.947	10.5182	10.2849	10.3374	15.5594	14.2512	17.3891	15.2135	23.1018	16.6113	14.3247	0.557875	0.0006909
Fat1	5.51789	7.16726	6.52428	4.83127	4.11692	8.4844	9.70706	8.14192	9.53627	9.18499	8.48613	7.96123	7.61398	7.11129	4.71239	4.99139	4.66245	8.30768	6.66612	8.67257	8.83479	8.28806	6.58532	6.31571	0.55957	0.0006909
Rit2	48.3915	39.1628	50.0414	47.8615	48.4412	64.8907	67.5284	82.2294	71.1707	82.2837	78.585	56.0575	46.8665	54.5766	48.6022	46.7766	48.4998	66.3122	66.0758	71.8607	67.7408	92.7256	69.8219	66.6756	0.561567	0.0006909
Rnpep	25.8423	20.0658	20.4284	25.2603	25.8419	34.2958	30.4105	38.275	36.4372	41.7157	44.182	21.8446	22.8651	20.2451	24.1203	27.024	29.1959	36.8704	30.4985	40.6648	39.0713	39.6088	40.276	39.9196	0.566019	0.0006909
Armcx4	7.57266	10.2182	11.8249	7.05123	7.99467	14.7959	18.0163	15.114	13.2235	13.3556	10.6751	13.2254	9.39428	10.7486	7.22696	8.73011	6.72551	14.3693	16.54	13.2236	14.8294	15.9427	11.2452	12.513	0.566186	0.0006909
6430706D22Rik	17.3478	17.214	16.8246	20.2932	20.604	26.3865	24.6538	28.3843	28.9353	33.8839	34.7194	20.363	19.2759	19.3967	18.9828	23.1219	21.3954	28.0368	22.7703	30.9888	28.7012	40.1887	33.1344	32.8374	0.5668	0.0006909
Usp9x	10.212	11.2781	12.3851	8.43627	8.20499	18.6542	17.3632	15.4841	15.3003	17.9088	11.8639	16.5659	12.6871	13.7492	8.10443	10.4093	7.39645	17.3111	15.8404	19.3707	15.3372	14.0944	12.7062	11.1499	0.567423	0.0006909
Pcdh19	1.44411	4.04196	7.65487	1.14253	1.6648	6.78136	6.47436	4.61592	3.75061	5.1568	3.44639	5.25716	2.07517	4.81349	1.89882	1.7664	1.70423	4.27377	6.96883	4.07827	4.20453	6.196	3.49057	4.0242	0.568806	0.0006909
Mblac2	4.16622	5.20777	6.69775	4.44458	5.07099	7.87051	8.39943	8.78903	7.65435	8.74281	7.54194	7.17291	5.31993	5.74437	5.2644	4.85123	4.30447	7.38338	9.45547	7.76089	7.91594	10.1774	7.36584	7.60324	0.57025	0.0006909
Mga	7.13611	6.24547	6.89533	6.1301	5.80893	10.74	8.70329	9.69194	9.92192	12.4285	10.4586	7.55151	7.73963	6.62364	5.85509	7.28272	5.66721	11.0019	8.99265	12.5477	9.84838	9.81698	10.439	9.56212	0.571866	0.0006909
Lonrf2	30.4224	30.8033	39.031	26.7717	28.0637	51.4593	53.5196	50.5094	48.5792	49.72	43.7379	44.6927	35.1793	40.3112	30.1501	31.4879	27.1339	45.9304	52.406	49.1938	45.9415	55.8288	43.2805	38.4792	0.57197	0.0006909
Tmem130	76.9778	101.815	164.215	75.2529	83.5692	155.557	203.636	179.886	130.183	157.363	134.649	151.648	90.1133	153.064	84.7109	81.4114	91.3153	127.888	182.072	124.312	132.138	299.846	125.937	135.101	0.574073	0.0006909
Nif3l1	9.60576	12.4656	10.9332	9.32158	10.5338	15.9327	16.067	17.6494	16.5822	17.7455	17.7202	11.3727	9.34111	11.7716	9.56829	9.89724	11.6934	15.7541	16.5114	18.2356	16.9716	16.8618	19.215	17.8878	0.574704	0.0006909
Nup93	18.4339	12.9489	13.5102	16.7519	14.4293	22.256	16.8184	19.7698	27.7832	28.9823	31.317	14.9837	16.2613	15.9469	14.8782	17.4782	16.9496	21.0422	15.9778	29.0986	22.2828	22.1654	27.0619	24.6971	0.575052	0.0006909
Nap1l2	33.0755	35.7214	37.2266	32.0607	40.1615	51.0482	57.2464	58.089	57.6254	63.0673	57.1866	44.2426	36.3958	41.2656	37.5313	31.673	35.6888	55.2362	52.575	56.6457	52.4101	58.816	53.8586	54.1043	0.579863	0.0006909
Nalcn	17.3593	15.555	17.2556	15.6051	15.2923	26.703	23.8247	26.4932	25.731	29.6192	24.3554	22.4318	19.1327	19.0927	15.8802	16.5206	15.4693	25.3207	23.3965	26.5526	25.4163	26.5821	24.3905	21.9343	0.580207	0.0006909
Helz	3.85057	3.80153	3.80011	2.93341	2.13196	6.39037	5.70573	5.09806	4.85526	6.09806	3.77352	4.42731	4.02573	3.87535	2.47026	3.18309	2.24521	5.88198	5.11871	7.00663	5.39402	4.98797	4.07897	3.19165	0.581496	0.0006909
Scaper	7.47395	8.32817	8.9536	6.802	7.07083	13.0233	12.5751	12.0044	11.8633	13.1762	12.1269	10.2784	8.71244	9.25034	6.76856	7.84615	7.34984	11.4359	12.193	12.6117	10.8184	11.0793	11.6997	11.1877	0.584058	0.0006909
Tcerg1	16.5189	17.6537	18.3558	15.1945	18.2346	26.8433	27.6221	25.6745	28.0604	30.9026	27.4212	19.3009	18.0243	17.6992	15.4419	18.9698	16.0904	25.9149	25.9967	30.7602	27.1611	26.4932	27.0879	26.3113	0.584557	0.0006909
Cxxc4	3.59661	3.86269	4.27038	3.75544	4.73631	5.10175	5.23597	6.95054	6.87247	7.26197	7.8592	5.53053	4.22422	5.54916	4.05394	4.53629	4.49506	6.20767	5.34452	5.99667	5.76116	8.92231	7.03258	6.56093	0.587259	0.0006909
Hspa8	89.6107	115.031	102.618	92.4227	103.732	152.927	177.332	165.762	160.847	162.345	157.743	116.175	98.1143	108.27	105.765	92.9547	110.592	159.372	175.708	148.259	156.186	162.754	158.67	156.963	0.587592	0.0006909
Cdh18	4.17978	7.09592	6.78914	4.74609	7.06412	8.96612	8.97203	11.8164	10.6654	9.93494	7.75255	8.88113	6.15268	8.78733	5.7333	6.71993	6.15658	11.243	10.1797	9.27178	10.9659	11.3532	10.1573	9.48111	0.59338	0.0006909
Zkscan16	16.9678	16.4486	21.0728	17.3487	11.7563	30.5101	31.3218	25.3172	21.3242	33.5748	20.8322	24.1122	19.6191	17.7289	12.873	17.4657	9.81144	27.3831	27.5572	29.332	26.7253	27.4835	21.7523	21.1877	0.593507	0.0006909
H2-D1	16.3514	17.9483	15.1044	16.6958	15.6086	26.3548	26.811	26.0919	26.7874	26.5688	26.9795	16.908	15.6397	22.8484	14.5642	14.581	17.9177	31.9436	23.6081	24.9473	26.0833	36.3068	24.1934	27.0966	0.59494	0.0006909
Dpysl3	8.85952	11.3693	11.1557	7.39228	10.2719	16.5195	19.3194	19.1342	13.6062	13.7011	13.6268	13.2159	11.8665	12.7777	8.32563	10.6694	8.57118	17.6522	20.3266	15.0398	17.5966	16.7334	13.2971	14.9644	0.600006	0.0006909
Mid2	5.30384	4.54618	5.99365	4.69376	4.25802	7.57979	6.32061	9.41743	8.40246	9.61562	7.67003	6.93276	6.33431	6.77837	5.50368	5.44256	5.18422	7.76172	7.06092	9.01792	7.71778	9.59245	7.20591	6.40262	0.612414	0.0006909
Lnpep	4.68755	5.25198	5.57424	2.70335	1.84224	9.59471	7.48818	7.03534	5.56793	6.68277	3.41961	7.47439	5.94117	6.10238	2.96551	3.84607	2.07672	9.1783	7.21566	9.28035	6.92136	4.26225	4.11217	3.3327	0.622577	0.0006909
Ankrd45	17.4622	16.8637	15.942	15.9993	17.7281	26.6752	22.5488	27.6629	28.7624	31.6701	30.5813	21.2964	20.4579	19.7153	18.517	17.3823	18.5461	28.5234	23.3835	29.6057	29.6975	23.9364	30.2083	30.4761	0.627415	0.0006909
Fahd2a	15.9909	17.1112	19.1143	17.8207	17.7658	27.4092	25.0876	30.6523	31.6039	30.4984	30.1796	18.204	15.7116	20.4206	17.2306	18.7783	19.8329	24.687	27.9186	32.177	29.0534	34.9856	31.1725	34.1889	0.628564	0.0006909
Rrm2b	6.22342	6.14733	6.72846	5.32064	5.48283	9.99259	8.01847	10.1685	9.69905	12.2136	9.69317	7.33586	6.34502	6.26441	5.67266	6.22033	5.07913	9.50831	8.58381	10.5053	8.89667	8.98527	10.5489	8.78173	0.629246	0.0006909
L3mbtl3	4.31509	5.45956	6.29272	4.50524	3.99695	8.49253	7.73772	8.1747	9.12978	8.26863	7.22189	6.17245	4.7902	4.61706	4.69094	4.77407	3.94795	7.87671	7.97482	8.3185	8.10304	8.08764	7.15456	7.33795	0.629784	0.0006909
Cep164	4.51415	4.21225	5.45243	4.56455	4.16164	7.62582	7.81897	6.37185	6.7997	8.47354	8.76827	5.32966	4.53099	4.70934	4.11736	5.92673	4.65237	7.51038	6.41898	8.24595	7.33265	10.0623	8.18811	8.6999	0.631498	0.0006909
Ggact	10.6271	16.6336	18.2609	11.1433	14.0068	26.2696	26.098	25.7588	23.7372	20.5302	18.6085	16.5558	11.619	17.4113	14.6522	11.0943	16.5714	19.9859	26.3396	18.8821	22.8534	27.5937	20.9464	24.8716	0.631536	0.0006909
Bend4	1.28382	1.33921	1.82901	1.39245	1.26655	2.37035	2.63712	2.13164	2.03561	2.86849	2.22212	2.54542	1.56015	2.0326	1.82257	1.66408	1.44553	2.23131	2.28605	2.70905	2.20576	2.72679	2.11227	1.98229	0.636088	0.0006909
Ccar1	11.609	12.7557	12.2949	8.93047	12.3617	20.182	16.8198	18.5711	18.857	21.8281	20.7203	15.0185	13.7106	15.2315	12.6015	12.7008	11.4154	20.9491	17.8709	23.9039	19.2321	19.0302	20.2093	19.2369	0.6436	0.0006909
Anapc1	15.4797	13.7058	15.1217	14.5259	13.7372	25.419	23.0797	23.8066	22.4691	27.9647	23.9124	15.4042	15.5488	16.0022	12.8966	15.1359	13.5717	24.592	21.7465	28.199	24.0804	26.6327	24.3724	23.6821	0.643634	0.0006909
Phf6	4.35747	4.64458	5.75763	3.27041	4.79157	7.51851	6.92009	7.40288	7.58856	8.7785	7.90077	6.81048	5.86901	5.87474	5.13745	4.93955	4.52731	7.72423	7.38542	9.27251	7.83706	7.0983	7.90917	7.19924	0.64663	0.0006909
Htr2c	16.9847	17.3061	26.855	11.904	11.366	26.9109	35.0334	27.0444	23.0941	33.6165	24.7673	26.2795	20.9078	22.8699	13.0706	14.6865	13.2111	22.4675	25.548	25.8918	25.4	26.2584	24.8431	21.7002	0.648498	0.0006909
Tet2	5.39254	4.84416	5.78563	5.47422	5.09036	9.63802	7.60235	7.44042	8.37606	11.459	9.39319	6.30253	5.90209	5.62852	4.86913	5.51083	5.17687	9.41319	6.62092	12.484	8.29366	10.2441	8.28258	8.59763	0.648659	0.0006909
Klf12	3.47906	3.55692	4.21299	2.30694	2.06557	6.12845	6.30344	6.13147	4.36316	5.38239	3.37699	4.95922	4.15179	4.79901	2.14911	3.42005	2.10487	5.73867	5.73408	5.45134	5.35207	4.49589	3.63305	2.95669	0.653477	0.0006909
Cbx4	14.4186	12.3881	13.5882	17.1861	13.3057	21.8234	19.6344	23.688	25.3343	28.7463	26.0068	13.263	13.043	11.5182	14.7993	13.3721	14.2481	21.9412	17.2678	22.6277	22.2384	23.1508	25.6489	22.6531	0.661878	0.0006909
Dmxl1	4.43076	4.90107	5.2147	3.80242	3.96133	8.31381	7.5832	8.25555	6.64133	8.35458	6.51118	6.19771	5.29102	5.37944	3.96791	5.16003	3.52937	8.4693	7.53239	9.73506	6.83617	7.06283	7.12669	7.02707	0.664466	0.0006909
Nrip2	6.32765	11.6079	18.1209	5.28252	7.70994	14.9258	22.0938	19.7028	14.7438	17.7844	10.7497	16.6323	8.98225	17.8487	6.96848	7.73321	9.34876	13.6601	18.769	10.8717	12.111	32.9972	11.9093	13.1989	0.668044	0.0006909
Tex9	3.89272	3.49833	3.42603	3.74747	3.51677	5.53118	5.08349	5.43298	6.62475	7.27277	7.28982	3.83363	4.00164	3.56529	3.03359	4.19146	3.83853	5.66257	4.34788	6.75248	6.17135	6.65058	6.88715	7.25167	0.669689	0.0006909
Tenm1	2.15606	3.49055	4.28472	1.47861	1.4386	5.71588	5.67619	4.70118	3.42991	4.59045	2.19304	5.57893	3.77887	4.92219	1.99769	2.21559	1.56415	4.91528	5.06725	4.84531	3.90924	4.47303	2.80462	1.9369	0.672772	0.0006909
Isl1	5.54622	2.8224	3.40679	6.0494	3.77978	5.20028	3.31589	9.13949	7.45116	9.76557	9.93836	4.65862	6.42222	4.98383	4.53833	5.07601	6.69402	6.84493	2.1165	7.70614	6.53437	13.6979	9.23148	7.78641	0.673294	0.0006909
Cd200	31.3447	41.6445	54.4957	28.2159	37.9443	69.0862	80.1265	72.678	60.3437	59.8638	56.6319	56.554	39.1242	52.2445	38.1298	39.3903	36.133	62.4719	89.3992	60.9261	62.7476	89.1726	60.1518	59.4589	0.677029	0.0006909
Slc17a6	1.12085	4.8831	10.2609	1.25902	1.43462	9.0798	18.4102	5.65808	2.31483	2.42402	0.76567	16.5657	2.73447	10.7753	2.23517	1.52528	2.0359	2.20966	13.277	1.62055	2.64359	12.9657	2.02901	2.4561	0.682032	0.0006909
Ptpro	8.30356	8.20662	16.0528	6.88909	6.82282	17.1354	19.9559	16.6728	12.4805	16.5728	12.8931	14.355	9.12987	13.1794	7.68203	6.87843	9.21818	12.2958	19.561	12.134	11.7943	21.1947	13.4786	13.3786	0.68435	0.0006909
Nap1l3	12.6833	16.1226	17.8392	12.5061	16.4777	24.9235	27.5686	27.979	24.173	28.2989	23.9519	20.7315	16.8658	20.5014	15.828	14.631	15.6264	24.1042	26.7967	23.0594	24.2417	30.9207	23.8198	24.944	0.68504	0.0006909
Slc35g2	8.18685	10.6094	13.6373	7.64251	8.71279	14.7801	19.5876	20.0582	15.241	16.5344	14.9343	17.6148	10.8571	15.391	9.08265	7.36701	11.3837	12.7214	16.8045	14.1108	13.3878	22.5794	15.1324	13.8278	0.685765	0.0006909
Hspa13	8.40896	9.40556	10.9612	7.83294	9.28353	15.314	15.4748	15.9157	14.5542	18.3975	15.8215	13.084	11.5674	11.4074	10.2001	9.20819	8.98181	15.8606	15.8142	18.1138	15.33	17.1847	16.902	14.293	0.688201	0.0006909
Igsf3	2.77336	2.7968	3.10742	2.23799	2.3119	4.16454	4.92478	5.37006	4.63762	5.03899	3.48339	4.17672	3.14693	4.07263	2.67671	2.19219	3.09725	4.07548	4.50015	3.66189	3.97858	6.19144	4.11847	4.73342	0.693469	0.0006909
Lrrn3	14.4309	16.7937	18.3716	12.4897	19.4987	25.405	24.8731	31.5068	28.3717	31.5955	29.0477	20.6853	22.825	20.0366	17.2288	18.2362	18.0702	30.8546	25.7049	30.4735	29.7575	32.7555	29.5014	28.5178	0.697032	0.0006909
Fkbp14	4.06564	3.92299	5.86503	4.65464	3.88362	7.83866	8.1282	7.95137	6.8762	8.73464	7.42444	6.07086	4.90413	5.35896	4.43681	3.98377	4.99726	7.61824	8.93264	8.44073	7.18404	8.77368	8.2305	7.63664	0.699482	0.0006909
Hmgcs2	5.01353	3.2099	3.13596	3.5471	3.46941	5.29883	2.94537	7.40752	6.16599	7.64335	9.43271	7.61959	3.29505	2.43238	3.28698	5.0786	3.04288	5.31906	4.0115	6.44765	5.67372	5.70508	8.08262	7.82008	0.704603	0.0006909
Zfhx4	1.33124	0.940517	1.08654	1.13032	0.994951	1.71441	1.82176	2.22004	2.04684	2.12787	1.75842	1.70514	1.40534	1.50719	1.18513	1.10928	1.10376	1.83883	1.55368	2.20569	1.76995	2.9511	1.50302	1.50262	0.719277	0.0006909
Gprasp1	110.446	120.236	161.051	104.02	115.016	213.504	236.144	215.474	202.517	235.941	204.025	175.776	120.487	154.637	110.97	121.061	112.667	196.13	223.586	207.063	190.234	252.321	196.37	179.374	0.730844	0.0006909
E130008D07Rik	4.37449	2.22539	2.715	3.43187	2.97746	4.25558	2.57824	5.51435	6.15465	7.83474	7.64211	2.31428	3.1899	2.08481	3.30395	4.41633	3.68912	5.27964	2.15656	6.88966	5.59056	7.63405	6.42338	6.24094	0.734062	0.0006909
Zdbf2	2.47123	2.20074	3.62432	1.94258	1.99213	3.76048	3.67873	4.44511	4.36938	5.55935	4.56281	3.62526	3.54028	3.35625	2.3772	2.24172	2.38734	4.74352	3.17536	5.02825	3.28469	6.35278	3.72435	3.6029	0.74072	0.0006909
C77370	1.89015	3.28603	4.85172	2.03339	2.10164	6.5634	6.42253	4.87849	4.27072	4.82885	3.4954	5.32302	2.89279	4.26371	2.50253	2.52242	2.07412	4.89317	5.95516	5.08931	4.51482	4.3374	3.85199	3.70349	0.743777	0.0006909
Pcdh20	2.21393	3.17099	5.91859	1.82179	1.8835	6.92671	6.26093	4.97385	5.48863	4.4734	4.3209	4.82569	2.73343	4.0479	1.98041	1.64302	2.42365	4.89955	5.37987	5.30159	5.5361	4.49673	5.54649	4.23724	0.752664	0.0006909
Adal	8.25472	6.99484	7.41083	5.7904	7.81785	11.7746	11.2177	13.4555	13.1211	15.7236	14.7355	8.31978	7.7858	7.79872	7.25202	8.03459	7.93782	11.9107	11.5209	13.1558	11.8726	15.1753	12.4825	13.4215	0.770057	0.0006909
Smc2	1.81412	2.71018	2.92902	1.72719	1.77573	4.3574	3.69839	3.92389	3.56217	4.42746	4.17158	2.48218	2.4324	2.72022	1.78869	2.08482	1.75637	4.78539	4.08415	4.66297	3.89565	3.50238	4.60572	3.55078	0.773339	0.0006909
Dock11	2.26373	1.37538	1.62412	1.74322	1.67179	2.64791	2.3364	3.51924	3.53166	3.9998	3.48813	2.6078	2.8485	2.4553	1.76535	2.42961	2.1764	3.07651	2.38234	3.68579	2.95034	4.00509	3.44745	3.05648	0.795008	0.0006909
Stat1	4.30164	5.05722	4.85515	4.04102	3.71006	9.2829	7.42051	9.1022	8.24722	7.77802	7.40004	5.37965	4.57152	5.75231	4.56654	4.14983	4.8021	10.5814	8.89948	8.20219	7.74672	10.5909	7.15081	8.27534	0.795383	0.0006909
Cntn6	6.31824	5.87797	6.1377	5.52114	7.13583	11.4085	11.9396	10.6781	12.0422	11.7985	11.7411	7.81441	6.93369	7.90615	7.9498	6.91825	7.99961	11.1574	13.0664	11.1065	11.7654	12.6086	12.7948	13.2906	0.796975	0.0006909
Slc5a5	2.49193	7.28179	6.78772	3.87707	6.78688	8.18236	13.9059	9.9721	11.1646	8.51315	9.34017	7.40157	5.50786	6.37323	5.2056	5.64811	5.09172	8.75317	13.3105	7.90217	10.2002	11.1571	9.91347	9.62376	0.803356	0.0006909
Onecut2	1.87521	0.71977	0.917255	1.82182	1.02549	1.91863	0.737685	1.4421	2.80475	3.66771	3.92652	0.890787	0.880862	0.615832	1.07587	1.79455	1.08768	2.18213	0.529653	3.10627	1.88208	1.55264	2.57394	2.55815	0.807675	0.0006909
Asl	12.7329	11.9678	13.7436	14.5025	14.2945	22.8614	23.2888	23.3537	26.0344	27.5845	31.3669	12.7024	12.6624	12.7531	12.2119	15.7023	15.3742	24.8403	22.3488	25.4019	23.5683	31.1219	29.4999	28.0488	0.828503	0.0006909
Fstl5	3.33322	3.73967	5.45412	3.40158	2.99193	7.21561	9.47122	7.76493	5.88562	7.66938	5.34124	9.65581	4.53526	7.60809	3.58723	3.61913	3.73674	5.66984	8.13234	5.71158	6.34586	9.34553	6.00343	5.2276	0.830076	0.0006909
Arid5b	3.65232	3.35801	3.46125	2.43917	1.81113	7.10541	7.16346	4.93014	4.93099	6.28151	3.65477	5.36015	3.66473	4.08281	2.09987	2.39148	1.43246	6.58008	6.02888	6.27845	5.1536	5.63738	4.59503	3.88459	0.841935	0.0006909
Atad2b	2.20443	2.50133	2.9385	2.41022	2.17425	4.89653	4.7976	4.33312	4.11748	5.06429	5.27755	2.87277	2.51103	2.65568	2.1964	2.41397	2.16936	5.06726	4.30346	6.86382	4.3616	5.97916	5.0112	4.90035	0.850924	0.0006909
Xrcc2	2.16783	1.94779	2.00768	2.21716	2.03819	3.688	4.46931	3.97185	3.54118	4.78555	3.84586	2.93993	2.19497	3.46966	2.19574	2.08471	1.63863	3.84782	3.28862	4.06535	3.84331	4.89012	4.14728	4.1437	0.855651	0.0006909
Polr2a	15.0121	17.0172	16.1922	14.76	13.007	31.1661	30.0762	27.9172	30.2844	31.9869	26.7293	16.395	14.7077	15.0367	13.9149	14.9044	12.678	29.8313	27.3585	29.7826	29.6588	27.7808	29.0514	25.7298	0.860048	0.0006909
Lin28b	1.75815	1.06198	1.65904	1.5336	1.62909	2.61987	2.97816	2.69706	2.33724	3.47762	3.86471	1.63213	1.66675	1.69184	1.76972	1.9735	1.61196	2.47526	2.00103	3.84928	2.79968	3.27464	3.74849	3.12967	0.860537	0.0006909
Rab9b	6.75369	6.1351	11.0727	5.85511	7.25141	13.5826	14.6752	14.5188	13.0727	17.3321	14.7287	11.1135	7.78442	8.79087	7.62406	8.20018	7.56434	14.564	13.5598	15.3568	12.6834	21.5539	13.8536	13.0994	0.87871	0.0006909
Tnnt2	3.49661	5.65476	6.53028	4.83694	5.99997	9.83277	13.5913	10.2297	7.55953	10.4439	11.3934	6.60347	5.11443	8.04716	4.04501	6.14147	5.20555	8.65113	10.965	8.35914	8.4067	12.5427	7.49737	11.6254	0.88269	0.0006909
Zfp92	0.612291	0.871266	1.33104	0.647073	0.770742	1.85696	1.81014	1.60016	1.41892	1.81491	1.74787	1.26418	0.757224	0.962629	0.587679	0.939007	0.671736	1.77406	1.58064	1.56854	1.55003	2.99727	1.43843	1.36751	0.911471	0.0006909
Zmat1	2.00507	6.11788	8.32711	7.03767	1.38938	9.53351	9.52636	9.33936	10.1735	10.5711	11.104	7.36075	6.90382	6.42498	2.32367	2.11166	7.30897	9.80118	9.58811	5.09254	8.88547	3.2964	9.94244	3.20765	0.91263	0.0006909
Il13ra1	2.28006	1.86656	2.91123	1.36194	1.70334	3.87769	3.56627	4.1047	3.90734	5.17152	4.23966	3.25597	2.46697	3.10337	2.07367	2.09265	1.64358	3.6061	3.83402	3.82227	3.47292	4.82758	3.83444	3.62035	0.928197	0.0006909
Rps6ka6	1.24383	1.13632	1.78666	0.979017	0.832672	1.91863	2.57082	2.40531	2.53715	2.72268	2.5507	1.49629	1.27642	1.61123	0.962855	1.21368	1.2681	2.52703	1.89305	2.75232	1.85689	3.24277	2.63737	2.3982	0.931212	0.0006909
Myl6b	9.93655	12.4659	10.7976	10.6499	11.983	22.348	23.053	25.2035	23.4597	24.8542	23.0588	11.7971	9.76299	12.7803	12.4526	12.4589	11.306	17.3446	24.5731	20.4045	22.0512	29.451	24.761	26.9513	0.976586	0.0006909
Gprasp2	30.4555	40.0651	61.0897	28.2995	34.0675	79.3673	90.6218	82.1363	69.4688	91.6123	78.7306	63.8301	36.3755	57.1435	31.9796	36.908	31.2493	70.9995	81.4798	78.16	65.6618	121.702	74.3562	71.6139	0.977953	0.0006909
Trmt2b	5.39772	6.20266	6.26967	5.04648	4.80972	11.2955	11.581	13.4531	10.8268	12.6618	10.7752	7.43686	5.49256	7.21183	4.736	4.61652	5.74555	11.1142	10.0929	11.4975	11.7642	12.0835	10.5924	10.9947	0.979038	0.0006909
Nfya	8.62292	6.68481	6.32186	6.70575	8.65613	15.0133	13.4075	15.266	17.151	19.1281	17.4871	7.44348	7.70573	5.98015	7.76022	9.08061	7.86864	16.1742	13.3007	17.2538	16.2101	16.1605	17.7825	15.2433	1.02427	0.0006909
Gpr149	2.08413	1.45952	2.01531	2.03611	1.9843	2.95035	2.48367	6.06913	3.65559	7.10534	3.09371	4.00408	5.27556	5.03953	2.20275	2.37084	3.53713	4.04336	1.75141	4.42052	3.62854	8.73407	3.77098	3.42901	1.03046	0.0006909
N4bp2	1.62234	1.52968	2.28462	1.08197	0.674837	3.18324	3.08304	2.9384	2.48329	4.10457	3.30753	2.45871	1.51938	1.72749	1.09248	1.74559	1.07828	3.31585	2.33355	3.74315	2.62105	3.99715	2.49142	2.25802	1.04153	0.0006909
Fmod	0.721105	1.42922	4.92168	0.900626	0.468111	11.1728	7.79269	0.626393	1.81035	0.610112	0.71203	3.56538	0.74	1.75499	0.685642	0.720746	1.36734	0.913271	10.8122	0.381525	0.574146	2.87443	0.65162	0.743502	1.08252	0.0006909
Pld6	1.66717	0.933965	1.5771	2.47534	1.53771	2.01366	2.57996	4.2957	3.68393	5.49947	4.97442	1.50394	1.76789	1.91755	1.64795	1.66022	2.07543	3.30958	1.54286	3.92555	3.2303	6.36754	4.55835	3.17318	1.11568	0.0006909
Arhgap36	0.890234	1.52106	6.23992	0.527175	0.493209	3.14488	7.7921	4.63731	3.60674	5.41326	3.63989	5.76762	1.5436	5.08996	0.675934	0.351007	0.558205	2.18582	3.39214	2.44166	1.93089	15.9379	2.46763	2.00542	1.19621	0.0006909
Hist1h2be	1.49085	1.46099	1.66749	1.77432	1.45082	2.79763	1.3326	2.67892	4.87526	5.25853	6.55389	1.65548	1.24731	1.21214	1.89407	1.67189	1.65772	3.03562	1.25173	4.44123	2.83726	2.22947	4.08406	2.46284	1.20943	0.0006909
AW551984	1.08558	3.09355	11.0626	0.802303	1.04498	9.75033	18.4296	11.1312	5.0114	10.3604	5.97302	9.95965	2.5061	7.15224	1.00768	0.992282	0.682607	6.29487	13.4264	5.10841	5.9347	31.1036	4.79069	4.04626	1.48002	0.0006909
Slitrk6	0.582022	0.363157	0.462397	0.493586	0.481026	1.02388	0.732132	1.47126	1.25553	2.57642	1.59993	0.517683	0.55303	0.539859	0.427185	0.739447	0.622561	1.71844	0.74107	2.59276	1.13277	2.409	1.7328	1.15397	1.48606	0.0006909
Tpx2	0.791687	1.00251	0.65142	0.956741	0.726284	2.66864	1.90561	2.12161	2.51791	2.47794	3.34462	0.890478	1.19551	0.579857	0.666699	0.90758	0.61157	2.96437	1.64985	2.38826	2.6132	2.02996	2.69671	2.52176	1.49197	0.0006909
Scn9a	0.924862	0.549373	0.880599	0.829608	0.823244	2.22012	1.74111	2.27161	2.19288	3.30659	2.8934	0.915285	0.989035	0.973136	0.747918	1.14631	0.737629	2.1417	1.71177	3.13469	1.87733	3.28222	2.87807	3.02916	1.49389	0.0006909
Fam196b	0.876092	0.667845	1.08419	0.887281	0.7068	2.22813	1.79194	3.86365	2.30095	4.14286	3.4464	1.70173	1.12381	1.52772	0.797596	0.815033	1.08129	2.5949	1.42042	3.35016	2.53532	4.26247	3.08726	2.58344	1.701	0.0006909
Crnde	0.556113	1.33611	1.4463	0.529407	0.223617	2.82751	2.15009	1.87316	3.99906	2.88906	3.81957	0.727726	0.555168	0.469906	0.514521	0.514156	0.615164	1.69829	2.31132	2.69233	2.53789	1.52195	1.81978	2.41865	1.74131	0.0006909
Sfmbt2	0.492232	0.831545	1.42088	0.499199	0.489577	2.99023	3.39444	3.4194	2.63839	3.89969	2.60418	1.21763	0.602564	0.858487	0.709971	0.638348	0.781089	2.41881	2.82173	2.91742	2.62966	3.49696	3.29568	2.02287	1.98218	0.0006909
Gpx6	5.91616	2.52428	1.76257	8.37249	5.35405	0.459159	0.0734407	0.149551	0	0.0804985	0.371868	1.16077	5.73389	0.709601	6.06108	5.63726	9.05229	0.127192	0.201773	0.159405	0.196269	0	0.142046	0.0745544	-4.7832	0.00127697
Mafa	4.46423	1.17974	1.92534	3.9752	1.68244	0.739145	0.35467	0.361115	0.697357	0.485942	0.179587	1.54158	2.3415	1.71345	1.85674	3.49028	3.60761	0.460688	0.243607	0.288683	1.10582	0.153979	0.514489	0.720096	-2.60793	0.00127697
Nppc	3.21451	5.65179	4.66043	2.1369	4.90549	1.64175	2.22431	2.64218	1.66608	0.711102	0.469283	3.29591	3.08592	3.94015	4.56648	2.82736	4.65808	1.60511	2.80093	1.20698	2.88965	2.25325	2.2407	2.82255	-1.49975	0.00127697
Rasl10a	27.3995	28.4864	11.9806	29.3877	36.8135	10.7444	13.2327	10.5861	15.4469	5.3685	9.31092	17.1123	25.355	15.1104	42.9726	33.4857	35.3723	14.5095	17.5484	6.52772	12.7832	3.35744	11.5506	11.4271	-1.42354	0.00127697
Ptch2	1.1709	1.00563	1.16944	2.02568	1.06836	0.436197	0.46512	0.71036	0.470328	0.611783	0.612336	1.21299	1.46859	1.21341	1.17451	1.21296	1.4751	0.563877	0.383365	0.252389	0.517928	0.827918	0.472297	0.519391	-1.33699	0.00127697
Podn	0.681277	2.43831	1.05899	0.712148	1.87725	1.07591	0.714813	0.454239	0.773383	0.0580052	0.402149	0.808852	1.29568	0.717684	1.54362	2.37673	1.14063	0.985654	1.13956	0.603363	0.731117	0.160895	0.56885	0.493239	-1.32105	0.00127697
Casq2	4.55795	1.71716	1.84691	4.31262	2.99245	1.33313	0.774358	1.09695	1.96703	1.80826	1.63658	1.91569	3.01517	1.4964	3.02744	2.78311	3.5457	1.45772	0.616664	1.57115	1.5296	1.11088	1.66052	1.46967	-1.21979	0.00127697
Pthlh	4.85345	2.37192	3.25978	3.42529	1.95837	1.85761	1.0102	1.21007	1.3353	1.62835	2.40712	2.44197	2.31974	3.50239	3.00109	3.45021	3.69787	1.23498	1.46935	0.580411	1.37634	0.36118	1.37921	1.87006	-1.1248	0.00127697
Stc1	1.59863	1.21863	2.68805	1.09814	1.16349	0.916219	1.31891	0.626677	0.765629	0.554169	0.601048	2.25832	1.28717	2.27261	1.78709	1.64405	1.52582	0.513948	0.926032	0.54869	0.665789	0.954337	0.637743	0.580194	-1.06242	0.00127697
Fancb	3.38366	1.50424	2.06735	2.86029	2.37102	1.22817	0.819654	1.29499	1.13565	2.01371	1.91775	1.9656	2.4341	1.9949	3.09868	3.53242	2.2663	1.59088	0.957724	1.87111	1.62033	1.03077	1.72201	1.43463	-0.913758	0.00127697
Slc17a8	4.03677	1.15747	2.80473	3.56589	1.53638	1.52673	0.860785	1.56638	1.5433	1.90709	1.81763	2.01183	3.11216	2.40665	3.22605	2.30698	2.8494	0.87227	0.536724	2.02737	1.20732	1.04956	1.50549	1.15272	-0.884713	0.00127697
Htr1b	20.0284	8.66872	9.04205	16.9033	11.3647	8.4683	2.79056	5.67462	8.00525	12.248	10.781	13.4698	18.5417	12.7158	13.3806	17.1562	12.0784	6.11967	1.46677	11.3219	6.75908	4.87823	7.33418	4.78525	-0.840923	0.00127697
Cyp4f13	8.02262	7.03519	6.54401	6.47567	5.35781	3.8165	4.43639	4.56953	4.23104	3.50569	3.86584	5.38126	6.3375	6.28028	6.79913	7.9194	7.40812	3.97569	3.11802	4.3108	3.76824	4.9271	4.19055	4.71313	-0.824381	0.00127697
Adamts16	1.42347	1.5915	1.71499	2.2565	1.88958	1.05378	1.14178	1.1127	0.788034	1.28726	1.18932	1.35348	1.61059	1.52874	1.60735	2.63247	1.73735	0.861598	0.866395	1.09752	1.39492	1.62873	1.00954	1.20877	-0.805419	0.00127697
Lrrc75a	5.76709	7.84619	5.04215	6.77044	8.28859	5.82626	4.63031	4.35865	4.12265	3.25585	3.76015	6.14474	6.67051	5.36025	7.58685	5.84629	7.94599	4.91744	5.96067	4.07698	4.86417	3.75498	4.85806	5.94217	-0.747478	0.00127697
Sertm1	3.14162	9.81892	18.8839	2.42089	4.71858	5.48606	10.1517	5.96529	3.1245	3.43288	2.32408	9.98563	5.57989	11.2175	6.31891	5.28737	4.07127	3.43684	11.5965	3.45755	3.728	5.27474	2.68936	3.72757	-0.706193	0.00127697
Cldn5	14.1335	12.371	11.7986	20.1237	12.6795	9.75535	8.20776	10.1197	13.4725	7.52054	8.24707	13.9863	10.0864	8.48813	13.2697	11.5479	11.9709	8.32908	7.63418	6.47192	10.3392	9.35388	6.38723	10.3502	-0.683224	0.00127697
Glul	528.691	485.563	461.116	485.865	456.985	357.475	278.189	368.646	334.348	330.273	334.496	488.573	515.441	508.078	471.495	477.218	490.269	413.173	330.459	392.514	390.414	318.608	359.882	366.826	-0.643436	0.00127697
Rerg	12.3394	7.61296	14.5533	14.1427	8.6455	8.85442	6.71435	7.76358	6.69211	9.64644	8.98859	14.5102	9.8899	11.7291	10.1403	9.52548	12.4646	6.71848	4.58936	8.68657	5.71099	9.8225	8.04463	7.86378	-0.607981	0.00127697
Mvd	13.9105	16.9961	14.0377	14.007	15.1268	9.88556	14.0806	9.96438	10.042	8.20945	10.9221	14.1418	14.7336	15.4515	16.1758	12.7357	16.3727	9.59879	13.764	9.5372	9.93039	9.32135	9.94719	11.1514	-0.600513	0.00127697
Lypd1	39.0356	113.765	156.288	43.5577	36.6745	88.8954	101.198	39.8432	34.3283	37.4731	40.4422	106.982	39.9808	107.935	35.119	43.0841	32.1647	37.1316	74.6935	33.6171	36.5916	50.0991	31.2754	33.7623	-0.541289	0.00127697
Ttyh1	242.772	213.616	218.853	224.383	204.792	169.888	150.542	159.918	162.948	163.337	179.129	212.431	218.685	224.374	212.941	221.308	220.75	155.724	162.132	164.535	156.916	150.707	165.521	162.465	-0.5358	0.00127697
Ptpn3	4.58944	8.18656	6.33229	3.15259	7.08378	5.81305	7.32039	4.54916	5.04835	1.43877	1.98116	5.45598	4.79664	4.28046	6.42088	4.76951	5.72482	4.81988	8.74996	3.3148	4.78972	2.06031	4.28424	5.08666	-0.527994	0.00127697
Slc25a23	192.698	168.73	171.722	178.713	165.974	135.472	137.67	128.535	136.912	125.089	126.747	157.814	173.368	168.316	183.083	178.435	180.707	127.448	144.329	127.568	139.032	116.737	133.257	132.981	-0.522497	0.00127697
Plekhh1	10.6574	13.989	11.7098	17.2406	10.1772	10.5506	5.39589	10.0888	11.1933	11.088	9.37485	10.8745	11.8326	10.4701	8.84081	9.74976	10.0715	14.6048	4.5771	11.5556	12.9868	8.06813	9.13455	9.53307	-0.516322	0.00127697
Plcb3	7.28058	7.00215	7.61229	6.81088	4.98416	5.72054	6.23849	4.63197	4.74473	4.39737	4.84035	6.12853	5.88451	6.89948	5.391	5.93147	6.08772	4.9534	4.7464	4.68721	5.38643	4.81684	4.45521	4.0142	-0.509389	0.00127697
Mag	126.938	171.527	134.219	212.009	133.358	117.601	70.3184	119.683	130.616	132.372	137.64	113.077	117.33	125.847	112.388	103.593	131.548	161.258	55.0748	136.34	152.989	109.569	120.173	122.597	-0.508188	0.00127697
Mink1	122.898	94.3208	96.6069	116.828	89.8479	87.475	77.1731	71.2465	79.2021	80.8022	79.4463	89.4609	99.6916	90.7388	100.721	106.471	99.929	77.9149	76.5452	82.046	77.5486	63.2348	79.2576	76.3081	-0.50373	0.00127697
Shf	24.5358	19.159	18.1734	28.458	25.3976	15.3736	15.0407	16.0154	18.447	20.3245	20.7547	18.3739	20.6966	18.8037	25.5277	23.8405	25.4879	15.5597	16.7711	16.8839	17.2853	17.0475	20.5969	18.882	-0.501835	0.00127697
Alg10b	7.31295	6.43911	6.46042	6.81672	6.02027	11.7578	8.96513	8.61095	9.6014	13.3604	8.45287	8.62059	7.85951	7.16881	6.0656	6.25835	4.8625	10.708	9.05968	11.5269	10.0125	8.16786	9.37467	7.91301	0.506622	0.00127697
Arxes2	11.066	12.45	16.2237	11.1787	9.70309	18.1266	16.8139	18.6004	20.7216	21.1719	25.6296	18.0234	13.8275	13.379	13.0431	10.8783	11.9058	17.7339	19.8207	20.7732	17.9325	22.6317	21.5492	18.7226	0.629391	0.00127697
Dnajc12	10.9655	10.0053	10.149	11.1	10.7282	16.7924	16.7582	17.9384	18.0241	19.2324	19.3644	14.9982	11.5119	13.4936	11.9093	9.37347	10.6272	16.6711	17.8787	14.6896	15.737	25.4339	18.0765	17.3762	0.657894	0.00127697
Ctxn2	11.9925	14.0737	17.3001	13.1277	15.3993	21.2603	26.7965	29.7725	21.5505	23.7035	23.8043	16.4955	12.9544	18.6236	11.5817	13.2314	15.0769	19.9476	25.4876	21.6324	23.7036	35.5949	25.0959	22.6213	0.662334	0.00127697
Slc9a7	5.76252	5.67253	7.37732	3.78248	2.8804	10.9125	10.6785	8.91483	8.37151	8.69388	4.55516	9.74147	8.23949	8.65902	3.4259	4.3589	3.73936	9.06864	9.15057	10.3593	8.22806	7.9305	6.14304	4.70566	0.667561	0.00127697
Gpr165	1.25162	1.87493	5.38147	1.16635	0.831391	4.28316	6.84208	5.21819	2.65991	4.10625	1.68614	5.46881	2.47921	5.15304	1.24978	1.15208	1.49445	3.35668	5.55127	2.99277	2.24801	8.24505	2.44042	1.37332	0.884215	0.00127697
Lhfpl5	3.33394	3.22131	3.49061	2.95813	3.34783	4.50226	6.25759	9.02602	6.27743	6.77729	7.46869	4.00328	4.78982	6.69403	4.40461	4.54523	4.10081	6.5799	5.66252	6.38691	6.1717	13.3896	5.69135	7.56247	0.930268	0.00127697
P4ha3	0.847113	2.03874	3.41995	1.61639	1.26021	4.6961	5.51624	4.25825	2.67355	3.24053	2.92094	3.78951	2.15257	3.79713	1.15468	0.993451	1.38072	3.09085	4.82069	2.6607	3.05119	5.00887	2.23148	3.03785	0.983954	0.00127697
Oasl2	0.593656	1.00012	0.87927	0.475762	0.450408	2.26685	2.41421	1.78279	1.63942	1.30857	1.18214	1.21602	0.54829	1.64056	0.196076	0.652696	0.508	4.70955	2.42962	1.84268	1.51255	4.4459	0.923629	1.69672	1.2766	0.00127697
Alox12b	0.446622	2.25323	1.16125	0.743746	1.70333	0.226884	0.0725784	0.110846	0.0815456	0.0795532	0.11025	0.430178	0.749985	0.596078	0.938717	1.28563	0.47772	0.219972	0.398807	0.275684	0.161637	0.126039	0.175472	0.110518	-3.57363	0.00182535
Ovol2	0.603062	4.43954	0.175998	1.28135	4.07562	0.881856	0.231	1.09685	0.951656	0.0843977	0.857765	0.66937	2.29864	0.520797	2.08587	2.72794	1.10575	2.86366	1.83346	1.08636	1.98867	0	1.63761	2.57956	-1.73416	0.00182535
Ccl25	6.2458	4.61606	3.35087	5.12994	4.73848	2.12594	2.39662	3.16364	2.01817	2.80887	1.93411	4.16763	5.9135	4.03628	5.91313	4.54589	5.32548	2.0896	2.20781	2.79201	2.53637	3.7096	1.98998	3.60285	-1.11259	0.00182535
Tgfbr3l	6.58505	4.74598	6.93017	7.7675	4.80907	2.60183	2.49691	3.72263	2.50483	3.22559	5.41848	5.84928	6.04088	5.68677	6.26121	7.63485	7.25655	4.16994	2.20502	4.35505	2.93928	5.26528	4.13949	3.07794	-1.00176	0.00182535
Ccdc88b	1.33642	1.72351	1.4025	2.30553	1.45433	1.0571	0.687227	0.749696	1.02951	0.986425	0.91137	0.956889	1.31508	1.13831	1.7132	1.69074	1.46868	0.920991	0.959036	0.958915	0.947454	0.937697	0.807015	0.980029	-0.972532	0.00182535
Zdhhc12	8.57366	7.40376	7.43588	11.7564	9.78606	5.20874	4.69594	4.70095	4.78765	5.38927	5.80908	5.11481	8.18559	7.24579	8.68048	8.14414	9.65955	6.04766	5.17822	5.24653	6.61423	5.54934	5.12055	6.65447	-0.929151	0.00182535
Gcnt4	1.99341	2.01073	1.12717	1.36524	2.38299	1.09403	1.04991	1.24716	0.893658	0.959006	0.918258	1.47087	2.02738	1.64463	2.27303	1.76898	2.09419	1.73568	0.786695	1.26028	1.31791	0.994509	1.03073	1.16272	-0.899918	0.00182535
Chil1	5.73993	7.31342	5.50412	7.17499	7.16232	3.76387	2.56511	4.47725	3.76429	4.41826	5.40744	6.37104	7.33285	6.67669	5.54558	8.0881	8.77069	3.85319	3.49975	4.14733	5.17639	5.04546	5.21445	4.25144	-0.804251	0.00182535
Npy2r	2.10115	3.16915	9.49804	1.52106	1.98686	2.46492	3.94243	2.38338	1.45847	1.72854	1.4473	6.58174	3.45153	6.04722	1.48725	2.22947	1.92095	1.47251	3.20498	2.27322	1.09752	3.46599	1.57272	1.07561	-0.798758	0.00182535
Lgals1	8.88588	26.4175	18.0043	16.1771	20.9338	10.9891	17.837	11.2678	13.3117	5.56564	9.75694	13.9932	18.8354	11.1961	19.0847	16.5282	20.4092	12.289	19.9123	7.63009	12.8741	6.10467	9.44327	12.2919	-0.758945	0.00182535
Ppp3ca	391.097	252.111	278.187	400.416	357.932	203.609	151.527	183.811	234.184	250.466	268.353	285.271	335.709	282.48	394.314	377.884	364.211	205.113	158.187	246.686	203.573	146.784	247.944	218.753	-0.754026	0.00182535
Hapln1	2.54819	3.48553	3.11611	2.46537	2.56281	1.88854	1.78031	1.95964	1.82007	1.82834	1.80293	3.67579	3.07534	3.53334	3.02275	3.21988	3.33993	1.70832	2.26203	1.82767	1.80027	1.43443	1.47353	1.31885	-0.724001	0.00182535
Celsr1	1.69386	1.40016	1.394	1.66353	1.19664	1.16634	0.774905	0.942402	1.02382	0.849374	1.17712	0.901573	1.6641	1.1023	0.981038	1.56752	1.1249	1.37312	0.913364	1.12909	1.75773	0.498405	0.971435	1.20912	-0.681397	0.00182535
Susd2	4.42922	5.28909	6.67377	5.25615	5.77134	3.64651	5.46726	4.23915	2.89058	3.01049	2.98497	7.28732	5.01201	8.10022	5.26797	5.34308	5.7086	2.5793	3.91864	2.22815	2.9345	7.55772	2.9089	3.37328	-0.669161	0.00182535
Rapgef4	227.16	280.391	152.133	277.727	226.961	168.426	127.441	175.029	208.484	149.41	167.55	154.292	228.154	159.13	209.584	230.172	171.663	228.272	151.653	223.792	231.827	73.2758	188.029	172.589	-0.597516	0.00182535
Nphp4	6.09935	4.98931	4.90307	5.57812	5.65362	4.10073	4.09666	3.51424	3.38868	4.15446	4.76937	4.41013	5.42584	5.14266	5.44359	5.88853	5.75211	4.16202	3.97331	3.93835	3.75	3.86521	4.02417	4.2079	-0.553446	0.00182535
Elovl7	3.19402	6.01725	6.729	5.27561	4.11309	3.37752	3.8658	3.55758	4.15966	3.78098	3.65892	3.74831	5.37749	3.67776	3.79118	3.95063	3.09621	4.3776	1.81101	4.17928	4.23848	2.71115	3.40781	3.66782	-0.542595	0.00182535
Sidt1	3.76392	11.9362	10.8311	4.49094	9.81026	8.57344	10.9579	6.32207	5.16676	2.50741	2.55025	8.781	7.46265	8.78567	8.02742	7.9266	8.05223	7.09151	13.1335	3.7216	7.07262	6.55417	4.92653	6.77175	-0.536949	0.00182535
Nrarp	13.8728	15.0572	14.058	12.4792	12.9397	10.9378	12.7273	11.1884	9.10318	8.34145	8.67012	13.3503	15.8558	14.5477	17.0512	15.5592	13.2686	8.60671	10.7545	10.2169	10.1397	13.2442	11.0076	10.889	-0.535232	0.00182535
Sox9	7.33093	8.64345	8.02954	7.83682	6.58294	6.00494	6.49301	5.968	5.76523	4.84562	5.69609	5.49	6.52599	5.96859	6.87979	7.08892	5.95201	5.94732	5.71139	4.28367	6.62805	4.28409	5.97387	6.13067	-0.513301	0.00182535
Msrb2	19.2871	20.0733	18.4415	19.1572	25.9411	30.2659	26.684	29.3329	38.1173	31.1465	35.7118	18.2885	19.9732	21.5236	22.7855	22.5414	27.0343	31.2864	26.7442	32.718	30.0818	31.7814	32.352	32.9219	0.523373	0.00182535
Zfp930	5.20542	4.20095	5.47631	3.53291	5.28623	7.08328	6.60264	8.11255	7.88793	8.91667	7.84324	6.07656	5.66169	5.62591	5.66228	5.40098	5.46791	7.62338	6.91422	7.98195	6.62636	8.70843	9.91466	8.08857	0.600261	0.00182535
Klhl1	1.87943	1.07711	2.35922	2.02209	1.57651	2.72047	2.71196	2.9261	3.77468	3.85992	3.83267	2.73498	1.16185	2.48347	1.74508	1.35433	1.6228	3.08448	1.77932	3.4923	2.81253	3.62004	3.17069	2.32163	0.782033	0.00182535
Gm14204	4.83498	4.53311	7.38607	5.40389	4.15972	7.12287	7.52655	10.799	11.58	11.6627	10.4837	8.68049	6.81924	8.42089	5.41714	5.26023	6.34719	8.2795	5.92798	8.50403	8.82726	16.7107	8.38446	7.15406	0.800184	0.00182535
Irf7	0.390548	0.607416	0.455548	0.830388	0.844988	1.56698	1.54551	1.40724	2.35493	2.23673	1.71215	0.433498	0.515292	0.711172	0.982818	0.69366	0.843302	3.41132	1.619	1.02826	1.99671	2.7632	1.44485	1.87082	1.41951	0.00182535
Tnnc1	1.39107	9.64978	4.61799	3.1852	12.727	3.07694	3.57452	2.21534	1.74616	1.53314	1.10171	3.31614	6.95917	3.30362	8.80614	6.42356	6.50878	1.48038	3.27357	1.68665	1.79981	2.83385	2.10416	1.89325	-1.61451	0.00232639
Kcne2	0.583744	6.53687	9.89806	0.334156	0.260522	0.217464	6.20868	1.75302	0.586199	0.343126	0.475528	0.329854	3.65414	0.403292	0.192802	0.359407	0.312189	0.316258	0.238906	0.396356	0.278867	0.0453023	0.25228	0.847439	-1.21888	0.00232639
Alas2	2.66674	1.16567	1.3517	1.78463	2.11131	0.639045	0.719077	0.630197	1.0099	0.816262	1.37542	1.86939	0.980441	0.931163	1.60545	3.57801	2.35906	0.986308	1.07013	0.634062	0.897553	0.780468	0.338904	0.456232	-1.18453	0.00232639
Drd5	2.10526	0.705656	1.51795	1.77224	2.10021	0.490174	0.553421	1.26783	0.808337	0.970569	0.952766	1.00592	1.81094	1.52398	1.53383	1.38878	1.29151	0.790735	0.481486	0.750761	0.788806	1.10523	0.749281	0.674176	-1.07894	0.00232639
Jsrp1	9.14851	6.70512	8.1767	8.83733	7.91069	4.88143	2.89593	4.42283	5.35908	4.76134	5.77916	6.32726	8.21469	6.83068	10.4917	9.30397	8.25605	2.80275	2.4181	4.34453	3.64204	3.62387	5.43643	4.0639	-0.910431	0.00232639
Emx1	3.85717	11.3784	6.9636	5.23755	10.729	5.76441	8.25787	4.40805	6.12537	0.351513	1.46145	4.56186	6.62775	5.19018	7.50555	6.23296	7.09975	5.76235	13.5833	2.95832	5.85651	2.01882	4.88463	6.91808	-0.893237	0.00232639
Bhlhe22	1.5739	12.42	16.5233	0.83422	2.70564	8.33349	11.7487	2.70542	3.0147	0.485415	0.633149	4.61148	2.18343	4.55585	3.36931	2.61487	2.30704	2.77466	14.5051	1.5832	3.04004	1.06311	2.29253	4.28415	-0.682699	0.00232639
Nr4a3	2.07699	5.41905	4.40882	1.80198	3.3312	3.77035	3.35014	1.78673	2.02055	0.985583	2.04149	4.56156	4.3803	3.34908	4.10881	3.35394	2.93328	5.17417	3.82514	2.46187	3.16527	1.3726	1.27633	2.84148	-0.648351	0.00232639
Trim59	4.19748	7.5255	6.51314	7.41013	6.83546	3.70036	2.3197	4.37381	5.9205	4.86552	6.26444	5.81647	5.88577	4.59338	6.13811	5.91838	5.51799	6.94379	1.88836	4.91066	7.57701	4.05324	5.12365	5.29121	-0.613012	0.00232639
Rims1	50.8385	81.7187	48.616	48.6746	50.5383	55.1515	52.9957	46.1236	40.4646	31.3502	28.3514	53.6156	67.1838	51.2147	50.6047	57.3897	36.8918	50.5464	66.4748	44.2221	48.3952	27.9944	37.1304	35.9755	-0.507233	0.00232639
Ints8	6.35073	7.08125	7.54943	5.50869	7.56683	11.0132	10.544	9.34904	10.3117	10.9837	10.7043	9.00571	7.97808	8.2162	7.00836	8.06136	5.99672	11.5867	10.8219	11.8754	9.87947	11.2602	9.67512	10.1017	0.51657	0.00232639
Col11a1	3.63218	5.89334	3.14416	3.08707	4.47293	4.19692	7.02094	7.73118	6.3305	7.18905	4.95925	6.61818	7.78321	7.08151	6.57438	5.24151	6.66411	6.00353	4.26304	6.64026	6.66619	13.7214	6.11932	7.06038	0.518434	0.00232639
Snx16	7.34859	8.83963	9.19267	6.83326	9.57172	12.7329	11.0413	12.4069	13.7023	14.1107	13.4811	11.4075	10.5025	9.79271	9.54777	8.42951	9.07582	13.2602	12.8384	11.5497	11.976	12.0726	12.9134	12.677	0.521947	0.00232639
Pcdh11x	1.91702	1.85867	2.61744	1.67864	1.64637	2.85303	3.25173	3.67989	2.62336	3.80359	2.7197	3.0863	2.22519	3.18301	1.62	1.84364	1.78454	2.88504	2.7922	3.91757	2.8798	3.63382	2.8572	2.37095	0.593588	0.00232639
Fbn1	0.853075	1.13905	1.48593	1.03835	0.921751	1.78971	1.95029	1.96122	1.6502	1.83861	1.51178	1.10363	1.14266	0.946085	0.71181	0.876704	0.643556	1.3205	1.53619	1.56784	1.79457	2.29275	1.26515	1.59693	0.610344	0.00232639
Rgs19	10.4565	13.5931	15.2256	11.6329	10.4668	19.6371	22.8578	17.9443	23.1396	18.5762	18.8397	13.778	12.3546	16.6323	12.7344	12.8631	11.4088	20.8783	25.5863	17.3687	21.1295	25.1231	23.9933	26.4729	0.612667	0.00232639
Slc1a6	2.58462	4.52806	7.02448	2.53633	4.32563	7.65126	12.2929	9.19821	6.21063	6.69191	5.47256	7.66099	4.31005	7.33386	4.06505	3.3694	3.99875	6.46558	10.3512	6.31237	6.17364	13.0737	6.70205	7.91472	0.817321	0.00232639
Epha3	0.876416	0.914231	0.659636	0.448882	0.473486	1.84727	1.97892	1.74203	1.34331	1.37828	0.542764	1.58018	1.13606	1.23488	1.19342	0.547718	0.616749	1.30308	2.39753	1.14094	1.21198	1.39611	0.976817	0.837052	1.0208	0.00232639
Ifit1	0.178757	0.744015	0.876443	0.245585	0.765873	1.69812	1.43792	1.26885	2.19001	1.12079	1.26203	1.13636	0.40357	1.14236	0.629769	0.723248	0.650096	2.73936	1.96066	1.56053	1.42327	2.85777	1.23607	1.84899	1.31775	0.00232639
Rilp	2.10116	2.3509	2.76934	2.01756	1.87547	0.505	1.93855	0.986889	0.680643	0.332007	0.858887	0.957493	1.46066	1.81453	1.94016	1.43078	2.75487	0.83934	1.3315	0.788939	0.647593	0.946819	1.40604	1.16847	-1.43377	0.00281881
Kcns3	1.04454	2.16732	1.03361	1.13179	2.65132	0.638406	0.583488	1.24787	1.03418	0.607583	0.85681	1.50915	1.67487	1.56548	1.86874	1.6078	1.56908	1.03582	1.09546	0.886541	0.837944	0.940831	0.564278	0.444249	-1.06192	0.00281881
Ptgs2	1.03808	2.29821	1.12803	1.18846	1.57715	0.740523	0.829106	0.844173	0.931543	0.714044	0.559758	1.31045	1.22393	0.820174	1.99394	1.80668	1.67738	0.974377	1.19319	1.11404	0.826519	0.325673	0.801809	0.921838	-1.01298	0.00281881
Trhr2	6.96477	4.01986	3.51802	6.74704	4.30387	2.5661	1.50494	2.57703	3.76604	3.07418	3.11738	3.45983	4.31978	4.09793	5.47705	4.77959	7.61317	2.96181	0.939704	2.37564	2.37659	2.07889	2.58001	2.15275	-0.99905	0.00281881
Gm20605	7.50384	3.89849	6.96894	7.33512	5.37635	5.32433	3.24028	3.3366	2.73666	3.29336	4.08881	5.96545	6.2871	4.58848	5.87109	9.99172	8.30623	2.83706	2.09391	4.25009	4.64858	5.49712	2.941	2.65658	-0.870756	0.00281881
Enpp2	64.168	381.997	548.469	78.6242	71.5977	68.31	388.238	117.6	80.0414	71.2028	79.7586	72.661	269.198	68.7206	59.6209	57.878	63.7304	86.7947	45.5285	78.7749	85.3571	53.4343	58.7453	83.0174	-0.855809	0.00281881
Rspo2	0.638319	4.78551	1.98439	1.74755	4.50852	2.58473	2.05882	1.51535	1.97875	0.353455	1.256	2.94043	2.16449	2.34878	2.87214	3.68598	1.48429	2.59906	3.47565	1.53444	2.01083	0.34461	1.46329	1.96413	-0.848445	0.00281881
Fam117a	6.67083	4.81522	5.25769	6.27009	4.48412	3.06803	3.6804	3.63486	3.3908	3.83238	3.61533	4.10103	6.04274	5.36968	5.93887	5.39657	5.28542	3.28264	3.53906	2.59623	2.75403	3.19568	2.2779	3.43731	-0.747201	0.00281881
Nhp2	54.3042	43.0519	49.3677	56.3272	54.4819	29.536	29.704	35.8774	34.2465	31.9201	43.1558	33.9074	44.2473	39.7682	55.7208	49.3878	54.0154	31.1859	34.4928	35.9239	36.838	31.1862	43.5584	36.3626	-0.706252	0.00281881
2810459M11Rik	4.50893	6.34996	5.03694	5.10012	4.97036	3.94387	3.93048	3.04233	3.63349	2.61982	3.75698	3.83723	4.6315	4.21036	4.84617	5.36641	3.90343	4.54752	3.42032	3.45899	4.54728	3.09177	2.64885	4.87862	-0.679812	0.00281881
Svil	3.31607	2.60505	2.37721	3.36851	2.56165	1.96532	1.73519	2.07398	2.09488	2.44535	2.1174	2.03563	3.03173	1.9265	2.42946	3.2879	2.5539	2.31453	1.60884	2.10537	1.82418	1.73125	1.6989	1.88185	-0.568989	0.00281881
Zfp703	9.26917	10.3299	6.86059	9.1344	9.55651	6.14669	7.5801	7.10003	8.21828	5.28752	6.00031	6.8838	9.42344	7.85276	9.95505	7.79956	10.0859	8.3135	8.28337	5.43442	9.04737	6.53971	6.5413	8.88928	-0.533613	0.00281881
Grasp	26.5796	22.3391	18.3618	29.7699	26.2559	17.8608	15.8089	11.9847	23.3127	18.7878	23.2749	21.9653	25.599	21.4596	30.1095	25.2385	27.1449	17.5585	18.6088	16.4575	18.1012	10.0713	21.2293	18.8833	-0.52504	0.00281881
Emp2	10.4894	9.91511	10.3573	9.82275	8.49848	7.74014	7.76457	6.90217	7.5355	6.42918	8.00926	8.35886	9.99141	8.17589	7.96536	10.3379	8.57317	6.97351	7.15489	6.6265	8.75855	6.07402	5.0447	6.88177	-0.515726	0.00281881
Tpst2	19.9365	17.5616	14.5143	18.9897	19.2901	13.8376	13.4245	13.5701	13.6182	13.8147	13.595	14.0818	17.354	16.1904	19.6887	17.868	20.053	14.8447	14.7708	13.5734	14.4109	14.6753	17.8392	15.883	-0.514344	0.00281881
Nfxl1	4.24393	3.73286	3.71937	3.59376	3.29497	6.01062	5.90292	5.64456	5.59831	6.98683	6.09154	4.20377	4.35513	4.1638	3.64942	3.99785	4.21718	6.08341	5.94037	6.99083	6.05826	7.95132	6.14269	6.72155	0.591533	0.00281881
Cep135	2.77683	1.94146	2.29697	2.45748	2.44816	3.68091	3.65429	3.39514	3.9176	4.68974	4.42543	2.76757	2.98945	2.4716	1.95058	2.77205	2.1138	4.08738	3.1793	4.89124	4.06918	4.49509	3.69595	3.7097	0.622069	0.00281881
Bid	3.76425	4.70124	5.63584	3.54212	4.32649	7.87597	8.80275	7.83652	7.81907	6.9208	6.11417	5.75468	4.39204	5.96715	4.4281	4.21798	4.85363	5.78688	10.0032	6.30219	7.02062	10.1645	7.79981	7.76657	0.680203	0.00281881
Nhs	0.91902	0.826411	1.32232	0.615934	0.653217	1.66429	1.84056	1.84303	1.53815	1.95075	1.24776	2.42827	1.62425	1.7343	0.955584	0.628702	0.746376	1.33039	1.51843	1.70034	1.53122	2.07364	0.970882	0.823729	0.851122	0.00281881
Zc3hav1	0.707999	0.822568	1.03732	0.492498	0.335181	1.31629	1.45044	1.42651	1.56407	1.9476	1.17461	1.15122	0.481516	1.01808	0.37476	0.809364	0.43748	1.32846	1.63315	1.54913	1.29668	2.40059	1.01399	1.36447	1.02138	0.00281881
Gpr139	2.60476	1.44552	2.66064	2.50498	0.278998	0.0970359	0.465615	0.568892	0.313885	0.612433	0.0943058	2.57575	1.38996	2.42939	2.40888	0.458209	1.33725	0.322558	0.255848	0.303189	0	0.242575	0.090057	0.283605	-2.51338	0.00327678
Tmem114	0.868078	1.07532	1.47784	2.15332	1.09769	0.26949	0.840525	0.329154	0.145288	0.212608	0.130954	1.63507	1.11353	1.43685	1.35392	1.20892	1.23799	0.503896	0.710547	0.140337	0.115194	0.280702	0.125054	0.0656362	-2.15781	0.00327678
Drc7	1.32456	7.90858	5.95312	0.492848	0.591146	1.60369	5.14981	1.6574	0.864586	0.778581	1.55857	1.05253	2.34474	0.686326	0.145828	0.902901	0.21252	1.35834	0.67762	0.770884	1.92468	0.591068	0.40071	1.35204	-0.836953	0.00327678
Rai14	1.56727	3.85467	1.92878	2.65836	4.07835	2.67292	1.87334	2.14796	2.1041	0.758445	1.3673	2.37407	3.11977	1.90771	2.6402	4.18535	1.71682	2.98683	2.47269	1.5019	3.35796	0.820635	1.43627	2.45	-0.733764	0.00327678
Cbln2	4.0231	7.03423	4.42253	4.03568	12.5955	3.30179	5.54602	6.3928	5.30976	1.87682	3.32931	8.86043	8.93941	6.54594	10.1232	7.62542	7.94993	6.85336	5.94177	3.17039	6.07085	8.99001	5.1059	6.26277	-0.685564	0.00327678
Tst	23.1882	26.8413	28.0646	31.567	29.9158	20.5978	24.1212	20.3038	19.2743	18.2307	18.8719	22.4345	26.8952	25.4099	29.1761	28.2794	35.3262	18.6255	20.3359	16.4439	19.9364	22.5322	14.9899	21.2162	-0.570884	0.00327678
Aldoc	470.522	457.827	470.235	441.131	423.205	334.4	348.321	342.712	309.131	299.336	335.833	429.695	416.751	474.672	443.229	422.848	460.442	302.391	372.763	325.49	309.172	325.585	320.841	340.328	-0.570708	0.00327678
Slco5a1	1.18434	0.789371	0.952813	1.18793	0.823253	1.308	1.11474	1.67866	1.8945	2.53615	1.67912	1.37696	1.89297	1.96411	1.16543	1.01405	1.87224	1.61426	0.617682	1.53511	1.71071	2.17174	1.38605	1.55958	0.673667	0.00327678
Ece2	16.6956	14.4951	25.9256	13.8398	12.6468	28.7451	31.1754	32.6374	30.2981	36.2289	35.1102	21.462	14.2759	21.8135	12.9415	13.3473	15.1561	23.4142	27.2577	30.2155	27.8363	45.4454	28.9554	30.2312	0.848444	0.00327678
Fgf10	0.239142	1.04669	0.834599	0.593205	1.24516	1.33632	2.01272	2.32132	1.70105	1.44473	1.11835	1.02756	0.838477	1.13586	0.833731	1.26204	0.93793	2.29817	2.59361	1.23714	1.74538	3.21688	1.06796	1.4827	0.963975	0.00327678
Tcap	1.2844	2.66136	0.357806	2.80726	4.89843	0.217491	0	0.850056	0.351763	0.343169	0.317058	0.742263	3.7145	0.605013	4.88492	2.15671	2.9972	0	0.669019	0.113259	0.557804	0.181232	0.706472	0.635658	-2.90788	0.00374962
Cdk3-ps	1.27979	1.83193	1.01675	1.8722	2.34812	0.595956	0.699019	0.647021	0.713986	0.557233	0.643544	1.20528	1.09444	0.79821	1.48727	2.25131	1.14072	0.550285	0.698364	0.827587	0.566097	1.26909	0.61455	1.35473	-1.48565	0.00374962
Fam129c	2.44466	1.81697	1.17052	2.18658	1.97751	0.569197	0.785227	0.625693	0.882243	1.60911	1.38296	1.02525	1.64634	1.12156	2.14475	2.68778	1.71602	1.15298	0.531521	1.14859	0.881982	1.54148	1.08954	1.21303	-1.09082	0.00374962
Ddx11	1.91911	0.6558	0.856217	1.38899	0.787577	0.493057	0.276019	0.381404	0.731	0.73475	0.838573	0.98159	1.24502	0.761987	1.04428	1.51336	0.896616	0.682907	0.397226	0.748883	0.737656	0.68476	0.81986	0.840612	-1.07904	0.00374962
Ddx4	1.02067	2.18453	1.71398	1.7865	1.8458	0.599868	1.15137	0.928175	1.55288	0.77364	0.767097	1.0458	1.08044	1.52313	1.26781	1.79421	1.16136	0.550983	0.917514	0.797925	0.75969	1.1235	0.824713	1.10455	-0.93189	0.00374962
Lsp1	3.41478	4.90818	2.16987	4.18414	6.74188	2.73454	2.33246	2.83398	2.5929	2.29502	2.1831	2.62037	3.98361	2.7411	3.78057	4.8213	3.66847	3.31936	2.45395	2.5144	2.67382	1.28281	2.13717	2.90494	-0.888596	0.00374962
Gramd3	9.93042	10.2001	10.3656	9.00397	9.02555	7.83087	6.6405	6.92608	7.20618	6.39101	7.28251	9.1901	11.5295	10.4537	10.8132	9.27633	9.88537	7.01258	6.25941	7.41763	8.54147	6.30032	5.73269	6.74119	-0.568717	0.00374962
Mafb	6.53098	6.9325	5.55461	6.06931	6.00023	4.58098	4.78703	4.52588	4.80221	4.33686	4.10582	6.50458	5.72062	5.3333	5.83647	5.62423	5.81666	4.8221	6.35233	4.47953	4.7866	4.19898	5.12543	5.50427	-0.566639	0.00374962
Wdr54	24.3713	19.7753	20.968	27.3403	25.8416	17.2138	14.9847	16.5222	17.2467	16.8253	21.171	16.6944	22.1564	17.0211	20.8891	24.817	24.4052	15.6977	13.4553	16.659	18.4929	20.1196	19.7223	21.074	-0.559774	0.00374962
Ppp1r14a	53.4979	64.3015	54.3753	91.8725	65.7178	47.3579	28.8785	49.8893	50.7975	50.8537	64.7233	38.9097	42.3978	57.6359	42.5703	36.1064	65.4224	56.9838	24.4962	52.4061	55.2473	45.6285	54.7109	51.9046	-0.546828	0.00374962
Arhgdib	31.2534	16.7655	18.021	35.1361	22.2615	18.8025	10.7791	14.2457	18.2031	20.9117	29.1095	17.4465	18.8783	16.226	30.7434	25.3993	27.1858	16.7791	10.2902	23.3219	16.6738	11.9975	22.7218	22.4193	-0.51836	0.00374962
Col9a2	2.94408	2.68008	4.05629	3.17464	2.56675	6.53598	5.07913	4.92221	4.53783	4.9971	5.51548	4.52171	2.17809	3.93197	2.63826	2.55939	3.58851	4.02732	5.296	4.41641	3.87047	9.35174	4.67519	4.59705	0.665433	0.00374962
Nts	6.23417	8.47269	13.6456	3.87455	2.46431	10.7827	12.2583	19.37	10.1955	13.1746	7.17434	23.5267	15.9938	19.3815	8.43232	2.97667	14.1931	11.0976	9.25803	10.4528	8.08368	37.0462	8.23673	9.21195	0.71088	0.00374962
Rbm11	1.70902	2.00469	2.92136	1.83682	1.99243	3.93044	4.02134	4.57051	3.60754	4.88616	3.22005	3.57214	2.25488	2.80118	1.95834	1.53387	1.86534	3.53625	4.111	3.92441	4.13772	4.19547	4.49188	3.73421	0.844897	0.00374962
Tm6sf2	1.54761	1.38765	1.50896	1.12746	1.1302	0.32746	0.377132	0.31996	0.141085	0.55123	0.700326	1.38468	1.14957	1.14879	1.92703	2.03218	1.95632	1.08376	0.343848	0.88699	0.279948	1.25565	0.607964	0.574361	-1.84523	0.00416393
Crh	3.58365	3.70577	4.29715	0.981109	2.2252	0.580447	1.81038	1.70149	2.81639	0.381608	0.211544	5.94292	3.27781	6.39143	3.85965	1.02784	3.33306	1.5074	1.33912	0.226701	2.54317	3.32528	1.21208	2.12058	-1.33932	0.00416393
Slc30a2	1.00778	1.30386	1.14378	1.02558	2.17388	0.573576	0.625508	0.6114	0.955795	0.68562	0.633453	1.40388	1.58001	1.16041	2.12657	1.62508	1.8565	0.736653	0.847811	0.434459	0.780109	0.608302	0.604914	0.812791	-1.07239	0.00416393
Lama3	0.893183	0.944712	0.710578	1.00292	0.812579	0.591894	0.414506	0.515825	0.577836	0.563719	0.614109	0.770407	0.863707	0.726842	0.746969	0.883811	0.817609	0.47194	0.492084	0.583137	0.458148	0.533206	0.408282	0.529886	-0.785737	0.00416393
Jag1	1.84346	1.20702	1.71488	1.75249	1.5573	1.257	1.17689	0.898706	0.74379	1.04811	0.953467	1.42998	1.33437	1.23663	1.25035	2.17156	1.51411	0.993643	0.862241	0.846167	0.773198	1.08575	0.882058	0.910983	-0.781951	0.00416393
4930539E08Rik	1.80441	2.9082	3.26091	1.45288	2.12387	1.92058	2.53431	1.24507	1.1549	1.10726	0.987114	3.2353	1.74995	2.10623	2.11755	2.40679	1.97251	1.12031	2.3534	0.865508	1.56298	1.30801	0.908363	1.11545	-0.729974	0.00416393
Cplx2	460.589	357.92	325.876	420.059	407.039	253.121	229.327	265.674	295.225	292.056	302.108	319.029	432.19	365.169	448.415	411.778	438.191	247.618	214.318	290.956	268.773	219.173	308.837	275.59	-0.641652	0.00416393
Kank3	8.70188	8.51701	8.37649	7.99463	7.31973	6.13663	6.11322	5.70291	5.39412	5.75348	6.25569	8.24581	6.90872	9.55591	6.62345	7.46486	9.15462	5.48773	7.35723	6.1829	6.41524	6.53089	6.65481	7.57057	-0.58133	0.00416393
Mettl17	16.0584	18.6469	15.9647	15.9288	16.303	10.6745	13.0926	12.9959	11.6328	12.3694	12.7042	15.6285	16.542	17.6259	14.1706	20.0544	15.3405	11.6696	11.2378	13.3172	12.2001	14.3174	13.5622	14.0141	-0.544711	0.00416393
Rwdd3	3.48075	4.11972	5.01212	3.84385	4.3798	8.63203	9.39002	5.64608	7.93871	7.94505	6.2302	4.28574	4.63511	3.82551	3.4514	4.13473	3.28021	5.07187	8.43055	5.15619	8.09331	7.84499	5.8906	6.18351	0.76911	0.00416393
Cyp4x1	3.47594	4.62859	4.22495	2.78115	2.61345	7.64948	8.76536	6.32525	6.39369	6.37409	4.64198	4.76775	2.46808	4.28947	1.95839	2.36053	2.67776	5.75942	8.51499	6.78518	6.88593	5.87447	6.05851	4.7516	0.813765	0.00416393
Zfp458	0.848094	0.420227	0.67679	0.455137	0.662376	1.92528	1.1607	1.20591	1.59687	1.60978	1.03151	1.21679	1.22388	0.984169	0.583569	0.559464	0.680371	1.41535	1.04128	1.56816	1.39271	1.0901	1.35156	1.08211	1.10635	0.00416393
Adam8	1.10599	0.888671	1.37427	0.47911	0.667026	0.61246	0.534331	0.217616	0.420244	0.175704	0.405838	0.760084	0.766873	1.18771	1.28358	1.26229	1.27909	0.485837	0.562746	0.405923	0.380798	0.510353	0.361717	0.406825	-1.29655	0.00460549
Gm11744	3.7811	6.62936	8.02155	4.66187	3.8942	2.30249	4.93922	3.04385	1.60642	1.42471	1.44793	4.31423	4.92483	5.77709	5.92399	3.96527	3.73285	1.46322	1.66651	1.97487	1.96842	2.25721	2.0112	2.90291	-1.23209	0.00460549
Psrc1	0.906274	3.02644	4.10954	1.5566	3.23704	1.6357	1.67103	1.03133	1.3075	0.443673	1.48687	1.44088	1.56971	1.02735	2.05471	2.64118	2.121	1.49088	2.45491	0.934044	2.21015	0.131799	1.12431	1.6962	-1.11984	0.00460549
Cox6a2	13.5349	11.52	10.892	15.4957	13.9529	9.76483	5.45226	5.55135	8.99741	5.60272	6.90189	9.56014	10.1726	13.0056	13.2223	11.4018	18.9602	6.04926	5.46134	6.28697	9.25871	5.76978	9.88641	10.378	-1.00145	0.00460549
Bmp2	1.88985	1.51365	1.58663	1.95617	1.502	0.964429	0.879262	1.48422	0.9619	1.01448	0.656107	1.57258	1.594	1.54263	2.08064	1.34346	1.49534	0.901652	0.868807	1.13001	1.05123	1.66756	1.02933	0.751659	-0.876099	0.00460549
Ppp1r3g	5.62414	6.35211	3.92844	5.16061	5.24153	3.7744	2.91994	3.6504	3.69598	4.01081	3.4062	5.02406	5.60175	4.57124	6.64719	5.31051	5.04261	3.61673	3.65574	3.85083	3.91821	2.66375	3.43146	3.86474	-0.666287	0.00460549
Ephb3	3.24675	4.94662	2.77495	3.28724	4.3766	2.53012	3.21772	2.45212	3.03861	1.90412	2.03912	3.69733	4.01178	3.31885	5.13076	4.1573	4.25251	3.6069	3.52533	2.03526	2.56748	2.09117	2.48179	2.92583	-0.663707	0.00460549
Shisa6	1.35082	3.15115	5.03078	1.13594	1.92063	2.81672	3.25873	1.56651	1.12842	0.890046	0.962986	4.57643	2.19586	3.10736	1.88201	1.61922	2.08427	1.67463	2.92566	1.5074	1.93214	1.37302	1.21925	1.42088	-0.600053	0.00460549
Pde2a	260.679	192.69	203.436	250.703	197.639	168.463	127.261	147.772	180.698	170.252	194.541	176.105	220.978	197.749	228.393	243.908	230.668	165.673	140.916	182.869	159.204	109.872	175.173	165.093	-0.533934	0.00460549
Krt10	14.3311	7.53479	9.88455	16.8293	11.6812	8.58328	4.28333	7.71591	10.4117	10.8345	12.3041	9.0484	10.3561	11.5405	12.0743	12.1997	12.963	7.77491	4.14901	10.7721	8.47528	6.2225	12.1481	9.82544	-0.532015	0.00460549
Nsun7	3.65666	3.18351	5.90599	3.58898	3.68385	6.16705	6.65447	5.48358	6.06315	7.68166	6.96232	6.02476	4.26475	5.1689	3.97722	4.32752	5.46801	5.51616	3.97461	8.1381	4.81116	7.88229	6.32105	6.4477	0.59501	0.00460549
Triqk	6.58099	7.45901	10.8303	7.91881	8.62705	11.8146	8.69556	14.7155	14.2208	17.3562	14.3962	10.7109	11.3001	9.502	8.49653	10.3878	8.03852	14.5409	11.6419	14.9745	13.4617	14.061	13.2901	14.0658	0.602421	0.00460549
Zfp369	4.57164	3.65672	3.83585	2.95344	2.50666	7.4206	5.83719	5.23008	5.41067	6.52612	5.14286	5.35108	4.69143	4.39922	2.66038	3.79127	2.41008	6.72275	5.47939	9.15393	6.08393	5.04307	4.29021	3.40728	0.65039	0.00460549
Zfp618	0.653337	0.776941	1.00103	0.785387	0.495688	1.97754	2.27736	1.54583	1.60741	1.24811	0.946168	1.59208	1.44148	1.43875	0.719292	0.57465	0.768718	1.26415	1.57759	0.887219	1.50855	1.82531	0.790598	0.88919	1.00589	0.00460549
1700016K19Rik	1.69609	4.08196	3.71245	2.49661	2.48714	1.57962	1.51593	0.551241	0.608293	0.237373	2.08346	2.22486	1.74053	1.04623	2.26745	1.81149	1.42531	1.59401	1.0908	0.940104	2.21856	0.282059	0.523577	1.09922	-1.5033	0.00504697
Asb11	8.13472	3.17571	3.693	7.6199	7.84772	3.7498	0.954729	2.46759	2.97052	5.95689	6.09863	4.17877	6.5771	3.97376	6.78479	6.64908	7.64611	3.49777	1.21064	3.98513	3.00946	3.12465	6.74717	3.95138	-0.838679	0.00504697
Sertad1	8.92202	12.0807	10.106	13.9566	12.5369	6.66395	7.10582	8.44078	8.24988	6.92329	8.55533	8.36095	10.0623	7.4761	15.1717	11.2662	9.35381	8.34109	8.17061	7.1119	9.63577	6.92406	9.62062	8.81659	-0.697496	0.00504697
Fosl2	3.70745	4.29909	3.69272	2.27198	4.14685	3.12334	2.22742	2.78588	3.02787	2.18528	2.65952	5.78068	4.97281	3.4807	5.16566	3.80217	4.21254	5.19118	2.58135	1.86524	2.89064	2.71008	2.08761	3.08473	-0.547032	0.00504697
Dsel	2.53696	2.71585	3.23124	2.3487	3.00531	4.43381	3.58318	3.79081	4.1517	4.98612	4.74848	3.9489	3.23019	3.66501	2.62066	3.40222	2.64668	4.63002	3.74296	4.75454	4.28925	3.97415	5.03538	3.87907	0.523536	0.00504697
Tcp11l1	1.89438	2.84203	2.33815	1.29527	1.54999	4.01867	4.51507	3.83094	4.04248	2.65492	1.90517	3.73541	2.83502	2.56755	1.36144	1.94392	1.15387	4.4189	4.32876	4.08337	3.91741	2.69529	1.68289	2.02917	0.715613	0.00504697
Ttc39aos1	1.79414	2.00023	3.13076	1.36938	1.2678	2.92415	4.24277	3.77564	3.52831	4.6505	2.67272	3.66978	2.56994	4.93872	2.13987	1.87395	2.11898	2.51684	3.0289	2.50167	2.88677	7.01987	3.58616	2.44182	0.824111	0.00504697
Oscar	1.76862	1.22156	1.69713	1.34988	1.91357	0.798653	0.478987	0.390189	1.02256	0.892564	0.824651	1.09784	2.14497	1.89764	1.3571	2.12135	2.04119	0.705148	0.789659	1.24765	0.768082	1.03981	0.648521	0.583509	-1.22181	0.00546868
C1ql2	0.871896	1.72808	5.04675	1.10912	0.129708	0.586463	1.42868	0.969765	0.583709	0.854172	0.482277	2.2239	0.745618	3.01184	0.639943	0.596467	0.466299	0.524857	1.11016	0.516833	0.347103	3.27046	0.544285	0.439499	-1.20961	0.00546868
Npr3	0.151142	1.79588	2.95012	0.385633	0.760364	1.1462	1.53033	0.662711	0.386073	0.279548	0.234514	0.901716	0.750764	0.593307	0.620223	0.833408	0.304859	0.759622	1.18543	0.414994	0.729873	0.362371	0.291076	0.536477	-0.858699	0.00546868
Lmcd1	4.90833	5.20346	4.13917	5.16202	5.55283	3.40189	2.04045	2.90854	4.12658	3.01932	3.25452	4.07161	4.39268	3.7459	4.64981	4.56818	5.3721	4.10809	3.03657	3.15556	3.86259	2.74615	3.15723	3.78028	-0.784492	0.00546868
Cemip	0.831551	2.54709	1.84035	0.894322	1.57444	1.45503	1.62158	0.917248	0.961572	0.641843	0.456159	1.68196	1.43516	1.20774	1.59518	1.79526	0.916433	1.46271	2.04195	0.977689	1.29407	0.811561	0.675192	0.994559	-0.704313	0.00546868
Gpc4	2.66648	5.04099	7.79395	3.89817	4.39399	4.43188	4.91315	2.9492	2.88367	1.28604	2.33925	3.62196	2.94684	3.75524	3.02599	3.8247	2.67663	3.87352	7.05145	2.18853	4.1808	2.76976	2.83665	4.09434	-0.699709	0.00546868
Pars2	6.36798	4.85527	5.68753	7.67253	6.74405	3.42623	4.34086	3.5936	4.85728	4.81488	4.71483	4.91758	5.35355	5.12206	5.96269	6.19548	6.30568	4.10101	3.72928	3.83535	4.72991	3.76671	5.60993	4.61156	-0.655835	0.00546868
3110052M02Rik	2.23731	2.81806	2.52025	2.36992	2.72488	3.81683	3.06489	3.71046	4.07349	4.60898	4.86391	3.04241	2.70362	2.528	3.03867	2.81384	2.92992	4.15907	3.33742	4.72567	3.57935	5.37115	4.73515	3.9651	0.55937	0.00546868
Krt18	0.436213	4.46692	6.53506	0.416174	0.324467	0.54168	3.05404	1.19089	0.292032	0.142449	0.13161	0.924334	3.05889	0.627848	0	0.639461	0.388809	0.225076	0.119018	0.21156	0.173657	0.112843	0	0.65965	-1.52882	0.00586154
Fam163a	2.38371	1.98802	2.41075	2.1346	2.50687	1.36279	1.16018	1.46047	1.54053	1.36416	1.53807	1.70036	2.49461	1.7732	3.01411	2.53256	2.12057	1.15079	1.19773	1.19042	1.33418	1.35538	1.10158	1.11353	-0.810272	0.00586154
Gstm6	8.06828	6.45098	12.643	8.18748	6.79249	5.97725	5.90012	5.42329	3.31454	5.74855	4.97921	10.8797	6.96246	11.4016	7.26773	7.33848	6.57026	4.32862	6.30393	4.89132	4.45299	8.2538	4.75489	4.32581	-0.795353	0.00586154
Slc25a34	5.7592	4.17608	4.59143	5.54823	4.63908	2.84539	3.26423	4.21836	2.60959	3.37151	2.98784	4.31595	5.6218	4.39737	5.29671	6.51729	4.92068	2.33742	3.5643	2.79317	3.13155	4.14247	3.42994	3.02697	-0.730847	0.00586154
Adamts1	1.69228	2.98548	3.26722	2.53358	1.80929	1.73195	2.34358	1.57385	1.73675	1.22063	1.27925	1.94402	2.42363	1.38113	1.98596	1.30854	1.51178	1.45369	1.44607	1.15445	2.2506	1.19786	1.14125	1.43422	-0.677712	0.00586154
Ckb	1226.72	865.62	898.437	1318.95	1096.12	712.306	599.21	741.35	800.325	865.563	929.261	922.158	992.9	986.407	1118.35	973.733	1221.93	723.649	580.664	747.894	718.355	820.909	867.512	829.208	-0.592957	0.00586154
Prkcd	6.43106	7.04397	9.19666	3.99138	4.10885	4.66547	4.93113	4.58951	4.24875	4.44338	3.70702	8.43942	5.00177	8.91529	4.39723	5.00155	4.598	4.34868	5.2086	4.53078	4.77008	5.35867	4.24216	4.39168	-0.576329	0.00586154
S100a10	31.6976	50.105	58.7963	28.9427	42.1791	33.6866	55.7922	29.5533	25.1913	17.908	22.3539	57.1401	29.7343	55.0832	37.6807	34.2086	43.8816	24.8338	56.3477	20.749	29.2634	34.5599	24.8766	33.8771	-0.560901	0.00586154
Orai3	9.95207	12.316	9.37219	8.11465	10.4864	7.77666	9.80613	7.99631	6.97138	5.84985	6.19569	10.4242	7.67208	9.8103	9.29987	9.94906	10.3853	8.11586	10.8482	7.2518	8.15579	7.15832	6.50402	9.47031	-0.540502	0.00586154
Mri1	5.63616	6.51627	6.214	6.29905	6.82749	10.4566	9.91503	9.15897	9.56787	10.0791	11.0532	5.43438	5.92155	5.40814	6.40212	6.37374	5.50227	8.17044	8.42121	10.153	9.40244	8.81747	11.4444	11.283	0.56522	0.00586154
Epyc	2.58211	0.794435	1.40132	2.44499	2.4836	0.395803	0.153537	0.573198	0.690025	0.875769	0.711882	1.3347	2.41036	1.01628	3.28159	2.27479	2.92623	0.664773	0.18748	1.07603	0.364733	0.444384	0.836908	0.484203	-1.89319	0.00624089
Gm10754	3.58523	2.11101	1.68115	2.90598	2.19518	0.542925	0.489583	1.10773	0.977905	1.99081	1.22654	2.19247	3.37152	2.3888	2.94469	3.5778	2.16279	1.13054	0.348727	1.8081	1.06611	0.661271	1.00431	1.03158	-1.35766	0.00624089
Col8a2	0.885852	3.82501	4.35194	0.386357	0.244742	1.29647	3.29898	0.806144	0.444789	0.268618	0.706358	0.72999	1.92635	0.382506	0.0696628	0.575096	0.203047	0.84886	0.656039	0.736512	0.940424	0.278265	0.218768	0.88031	-0.855071	0.00624089
Tpm2	4.53361	2.12875	3.82912	4.03323	3.22345	2.81691	2.88138	1.82873	2.23281	2.05946	1.61237	3.79066	3.07349	3.68522	4.20978	2.4688	4.36268	1.02607	1.93233	1.68367	1.23563	1.2862	1.40744	1.69846	-0.773712	0.00624089
Plekhn1	4.90108	3.99729	3.94297	7.00148	4.99408	2.86799	2.82987	3.35493	3.1795	3.01684	4.51463	4.16641	3.91678	4.56962	4.48858	6.0275	6.49492	2.98762	2.2721	2.94494	2.72813	6.53	4.27375	3.97467	-0.704996	0.00624089
Erdr1	16.0589	14.8632	13.1537	36.5973	29.2089	9.45342	12.322	7.58269	20.6905	21.966	16.4551	9.09572	7.92889	13.7374	24.185	28.5161	23.008	23.3337	11.4086	14.1074	18.8173	22.3388	25.404	21.3062	-0.68759	0.00624089
Ccdc126	4.37773	4.04629	5.15961	3.80715	5.14741	6.93895	6.50866	7.20153	7.73552	8.53623	6.93423	5.20311	5.01079	4.94381	5.14407	4.88715	5.13279	6.74384	6.4775	7.39026	7.23925	7.38281	7.45865	7.60037	0.5909	0.00624089
Vwc2l	0.899623	1.43418	1.75794	0.716489	0.995016	2.3314	2.98902	2.59841	1.6497	1.91594	1.1152	3.24623	1.48514	3.2934	1.05503	1.0321	1.21332	1.71042	3.95397	1.85906	1.52599	3.88544	1.14948	1.25987	0.756155	0.00624089
4933432I09Rik	0.674588	0.891231	0.995315	0.457754	1.13737	0.407928	0.0669879	0.204626	0.150535	0.195851	0.203523	0.529427	0.692264	0.712028	1.23782	1.22812	0.481021	0.206379	0.184053	0.21811	0.106115	0.258582	0.0647825	0.136013	-2.12489	0.00662085
Trib3	1.13046	0.840206	0.433018	1.99527	1.5556	0.175472	0.252595	0.514371	0.851411	0.415305	0.724776	0.43251	0.87006	0.528803	1.55573	1.24289	1.05802	0.328101	0.0771095	0.274133	0.675057	0.548318	0.854975	0.470113	-1.39992	0.00662085
Prss35	0.525321	2.30546	0.728232	1.63244	3.55022	0.489249	0.603669	0.92196	1.58259	0.257321	1.52834	0.954132	1.19369	0.51847	1.56981	2.6073	0.76258	2.17811	0.921408	0.873521	1.67305	0.320322	0.843258	1.46397	-1.06883	0.00662085
Tbc1d2	0.976367	1.99824	1.62606	1.23932	1.19357	0.593037	1.15722	0.598782	1.0231	0.623817	0.806893	0.674647	1.24155	0.69654	1.21514	1.38151	1.2033	0.887095	0.555955	0.741179	0.675988	0.576529	0.587078	0.808855	-0.914331	0.00662085
Plp1	641.161	865.593	753.778	969.909	737.387	506.382	231.191	484.737	546.72	557.357	549.497	759.532	683.508	734.194	614.504	604.112	655.6	815.15	214.836	639.759	725.785	385.821	502.607	516.301	-0.835913	0.00662085
Pls1	4.58491	6.61785	4.65783	6.24762	5.16005	4.17725	2.0044	4.19504	4.85442	4.78464	4.28527	4.4001	4.93518	4.56201	3.86812	4.51489	5.22408	5.63141	2.5903	4.80985	5.75354	3.34547	3.98451	4.63482	-0.53764	0.00662085
Egfl7	17.2509	21.5656	22.8726	25.199	24.6273	16.386	19.864	16.8422	17.8707	13.7354	16.9208	16.2506	20.8565	19.0303	23.9791	20.6339	23.7703	14.8328	21.7807	15.0101	18.0613	18.6949	15.3246	19.3357	-0.503043	0.00662085
Zfp383	3.96193	4.99703	5.84967	4.9895	4.82234	6.84305	7.46848	7.50587	7.70401	9.49176	8.21535	6.05481	4.73104	6.03424	4.91704	4.56187	4.73866	8.30714	7.04606	9.0835	6.91123	8.6651	8.34333	7.38565	0.571056	0.00662085
Zfp712	1.1094	0.984885	1.25125	0.899671	1.0315	1.70051	2.21035	2.12432	1.87999	2.26427	1.79911	1.77944	1.18591	1.31734	1.17051	1.15875	1.06306	1.82461	1.58914	2.10737	2.06106	1.61431	1.69808	1.76154	0.813298	0.00662085
Gm7244	4.05186	1.33845	0.86225	5.02544	2.71249	0.314469	0	0.153637	0.678151	1.15777	0.305622	0.834738	1.90576	0.145798	2.78806	4.90031	3.61116	0.261333	0.13819	1.14632	0.403263	0.131021	0.145926	0.306365	-2.80609	0.006985
Cd164l2	5.33292	2.20203	3.51808	4.07034	4.46261	0.931261	1.19161	2.42653	2.78924	1.63266	1.91068	3.76681	4.10449	3.0703	5.01505	2.93165	2.97074	2.14973	2.4554	2.80196	1.41536	2.93157	1.34444	2.72178	-1.22325	0.006985
5930412G12Rik	1.14646	1.09695	0.767242	0.995724	1.19975	0.478639	0.565339	0.395734	0.555789	0.503481	0.393607	0.809779	1.21706	0.648664	1.17514	1.00838	1.01486	0.397762	0.485383	0.651889	0.409191	0.705643	0.375874	0.394564	-1.21917	0.006985
Asb2	2.06524	1.17942	1.28719	1.64309	1.59346	0.489008	0.719576	0.891926	1.12484	0.925898	0.887132	0.914808	1.14948	0.695271	1.88835	1.41626	1.64743	0.921126	0.573038	0.916745	0.752501	0.353151	1.11947	0.95281	-0.999582	0.006985
Tuba8	6.65619	8.06984	4.48445	4.86414	8.53265	3.5612	4.87324	5.6062	5.54645	1.59553	3.20464	5.70179	8.21124	5.5036	8.57547	5.29399	7.11942	4.76802	6.43361	3.57163	6.20175	3.1873	4.7128	5.39688	-0.788414	0.006985
Cish	4.4902	4.1854	3.36043	6.31136	4.84124	2.6913	2.78145	2.832	3.16975	3.48429	3.58134	4.05082	4.74471	4.22322	5.33505	3.8321	4.08954	3.44084	1.92865	3.14798	3.15034	3.8297	2.92044	3.06566	-0.697326	0.006985
Gcat	3.79495	6.72137	6.53331	5.3188	6.10655	3.78171	4.89103	4.281	2.86022	2.74634	4.09086	4.56144	5.49947	3.90376	4.42227	4.81814	4.24801	3.75707	4.65785	4.0054	3.82258	3.55931	3.85791	4.98676	-0.697009	0.006985
Neu2	8.07711	6.56234	4.64574	9.02544	6.08538	4.11857	1.79447	3.61569	6.20652	5.38798	6.45043	6.77049	6.40721	6.26334	7.77653	6.43463	9.44024	5.32008	2.1165	4.83272	4.07221	2.54506	5.94177	4.97831	-0.69549	0.006985
Prps1l3	4.03672	4.38681	4.36997	4.4013	3.4594	5.78997	5.15065	6.34885	6.71482	7.42232	6.73254	4.91918	4.49527	4.36368	3.923	3.60632	4.38454	6.57918	5.37672	6.58511	6.58102	7.01936	6.79708	5.91138	0.514781	0.006985
Dleu7	2.31234	4.65939	5.51122	2.91206	3.23356	7.10674	7.9913	8.13653	6.11477	6.79599	5.44171	6.31534	3.0848	5.8576	2.71549	2.5762	3.87476	5.72694	6.49832	4.78493	5.95286	9.09225	4.99668	6.29417	0.79546	0.006985
Pla2g4b	2.64204	2.92701	1.49796	2.63209	3.16972	0.878002	1.03637	0.788998	1.18932	0.952446	2.00452	1.50079	1.50235	1.76563	2.94755	3.45416	2.9256	0.851639	1.16696	2.01009	0.719747	2.37288	1.88226	1.53337	-1.28465	0.00741114
Trappc6a	16.0065	14.3371	10.0615	16.3871	16.2105	9.46045	7.01557	11.0647	9.42791	7.84055	12.5377	10.0014	13.425	11.1648	17.114	14.2141	13.4976	9.17222	9.57438	10.8981	9.31323	13.2582	9.84431	17.1765	-0.723472	0.00741114
Il10ra	3.22845	2.96334	2.86523	4.09001	2.4329	2.11952	1.86849	2.0951	2.15249	2.07398	2.1557	2.48596	3.53029	2.99373	3.64176	3.35168	3.31177	2.92881	2.59926	2.20749	2.33873	2.38226	1.82985	2.83323	-0.694619	0.00741114
Cfp	7.37878	6.33297	8.68113	9.35288	7.40951	4.78593	5.41732	5.03613	3.96954	5.67976	7.15581	8.00394	8.51864	7.39634	9.5018	11.1838	8.45609	6.22082	5.28478	6.00703	6.13729	7.10688	5.23896	6.75478	-0.661537	0.00741114
Calb2	7.01594	24.7208	55.0154	8.84371	8.72936	18.8105	34.8372	20.4438	5.12396	9.44213	3.65626	96.3586	12.1451	42.8406	6.16376	10.5966	9.62662	7.78861	26.2194	3.71202	7.78671	63.9079	4.53287	6.04428	-0.526213	0.00741114
Dgka	2.80079	4.4293	3.84759	2.97861	3.63195	5.30525	6.40735	6.34367	5.82621	5.19516	6.0074	4.87554	3.38807	4.83795	3.89224	4.60568	4.03087	4.98114	5.29623	5.30448	5.92176	5.97783	5.47696	6.55793	0.620677	0.00741114
Sftpc	2.46403	1.72364	1.48053	2.48912	1.29375	0.13499	0.77728	0.395703	0.727762	0.141996	0.655961	1.63804	2.08237	1.25171	1.59575	1.78481	2.94534	0.785264	0.593199	0.984147	0.577019	0.22497	0.501126	1.1836	-2.11095	0.00778656
Trpv4	0.662384	3.53894	4.08899	0.85726	0.308472	0.697366	2.90864	0.681407	0.578409	0.874629	0.625611	0.467863	2.06877	0.373061	0.348773	0.506616	0.462075	0.6464	0.424315	0.391089	0.642043	0.603453	0.796567	0.810046	-0.920858	0.00778656
Col15a1	0.816919	1.04568	1.09521	1.13012	1.00261	0.602319	0.68451	0.743413	0.581085	0.466848	0.400518	1.17807	0.943114	0.925945	0.88065	1.04786	1.05587	0.645438	0.529365	0.49525	0.609781	1.1623	0.441316	0.555912	-0.917474	0.00778656
Syt9	5.80749	5.63576	8.41816	6.34536	5.52786	4.21924	6.22442	4.49549	3.89601	3.32867	3.53344	5.53176	5.06942	4.26611	5.35909	6.59171	5.28405	3.65551	5.30588	3.38926	3.85648	5.64776	4.08242	3.84813	-0.67138	0.00778656
Klf8	1.00289	0.811308	0.898969	1.12475	0.858632	1.56306	1.37198	1.76942	1.47983	2.04521	2.27863	1.31555	1.2182	1.02516	0.878798	1.36816	1.07274	1.91674	1.27322	1.82646	1.40145	1.92194	1.89291	1.70848	0.787463	0.00778656
Nudt12	1.42498	2.36742	1.96928	1.43949	1.60861	3.1617	3.63356	3.96657	3.45118	3.3258	2.57959	2.42747	2.32251	2.425	1.29198	1.99063	1.43454	3.73035	2.91597	3.53684	3.17014	3.38268	2.68073	2.50981	0.824929	0.00778656
Plin5	0.250828	0.723262	0.409945	0.287166	0.447788	1.35499	1.21067	1.09557	1.19373	0.737215	0.908172	0.708708	0.463334	0.346588	0.3314	0.749872	0.214629	1.20369	1.43726	1.16791	1.47794	1.55737	1.04072	1.03267	1.2536	0.00778656
Clec11a	1.291	2.90319	2.43453	1.59173	3.0138	1.57231	1.55329	1.03928	0.89753	0.729668	0.853922	1.71854	2.0382	1.84386	2.24133	1.92164	1.85888	0.99919	1.5038	1.25225	1.1465	1.15604	0.686695	1.21642	-1.12115	0.00814313
Baiap2l2	1.67665	1.98462	1.47476	1.91955	1.66284	1.17114	1.04066	0.720508	1.12246	0.775654	0.632326	1.51323	1.43381	2.33278	1.89718	1.55664	2.09228	1.00929	1.18177	0.632459	1.26079	1.26504	0.885629	1.43676	-1.04344	0.00814313
Brdt	2.97503	3.42684	3.09807	4.51189	4.06945	2.41091	2.17556	2.61944	2.85175	2.70637	2.90262	3.01559	3.19176	2.90287	3.93469	3.67021	4.27745	2.91559	2.32446	2.64214	3.06089	2.23386	2.75937	2.92721	-0.578893	0.00814313
Chrm3	5.8725	10.8535	4.55886	6.52157	9.53997	5.44191	7.84683	7.1611	6.60487	3.5094	2.97661	9.43656	6.74954	7.6325	8.43727	7.25715	5.936	6.95402	7.64283	4.44307	5.56409	3.57759	4.92363	4.90204	-0.522662	0.00814313
Zfp367	3.73464	4.38345	4.11238	3.69953	4.49196	6.16701	6.20242	6.21872	7.23472	5.78649	5.87364	4.67712	4.56638	3.79704	4.60739	3.611	3.1448	6.96995	8.47697	6.57711	7.42329	5.03609	6.61635	5.86389	0.507188	0.00814313
Smyd4	3.49405	4.29567	4.69608	3.45886	3.28291	6.50826	7.09112	5.97681	6.19967	5.17314	5.42156	4.32357	3.10034	3.81148	3.9914	3.62781	3.40019	5.91687	6.64463	5.22393	5.56395	5.68827	4.45066	5.88764	0.552652	0.00814313
Shisa8	2.39209	3.17868	2.77661	3.17433	2.66895	1.11392	1.40914	1.73159	1.85621	1.81086	1.67307	4.68483	3.57057	4.03767	2.39416	2.3909	4.07052	2.48255	1.246	1.16015	1.8613	2.10956	1.87964	1.7758	-0.934969	0.00854022
Trip6	4.6398	5.09658	6.22397	4.22399	3.79217	3.74851	3.3975	2.64531	2.52614	2.13583	3.33946	3.86951	4.07298	3.71723	5.47746	4.52351	4.18549	3.07186	3.11146	3.30763	3.16012	4.29491	2.60919	3.70263	-0.797848	0.00854022
Slc13a5	4.06056	4.47421	4.35072	3.80358	4.41013	2.82969	3.90841	3.33343	2.70892	2.67055	2.13324	4.57292	5.04114	4.46301	4.56426	4.47063	4.37373	2.83505	3.46314	3.36028	3.05216	3.96661	3.19068	3.7358	-0.631497	0.00854022
Tle6	2.64208	1.76139	1.03044	2.47488	2.01527	1.11848	1.03044	1.04917	0.964799	1.17653	1.04353	1.83226	1.08452	1.78385	2.32704	2.40838	1.95253	0.892311	1.25825	1.02511	0.764958	0.820171	1.16261	1.08966	-1.01411	0.00889243
Cast	1.61919	1.96523	2.77928	1.64541	1.77128	3.09305	3.22506	3.22213	3.49941	3.80294	2.91981	2.54535	2.44987	2.22795	1.76868	1.85402	1.74242	3.27381	2.85979	3.00037	3.22604	2.61894	3.71057	3.17804	0.648802	0.00889243
Pdzd3	0.704129	0.959454	1.888	0.906905	0.510655	0.409862	0.629335	0.400483	0.441931	0.215567	0.39833	1.1812	0.722578	0.836107	0.67831	0.928987	0.517794	0.340607	0.324197	0.0426872	0.420472	0.580602	0.228231	0.239579	-1.35431	0.00921967
Zbtb8a	6.10115	3.36372	3.81823	7.77208	4.87057	3.28127	2.45772	3.16708	3.75375	4.04087	3.96675	3.36864	3.74779	3.71048	6.38594	5.97099	5.69872	3.72445	2.28597	3.87589	3.96831	2.40079	4.71647	4.28827	-0.704254	0.00921967
Cebpa	5.22361	4.39654	3.65453	5.57077	4.63068	3.16541	3.22969	3.45121	3.34118	2.7689	3.33536	4.59946	4.14882	4.4801	4.37227	3.87043	5.16639	3.87679	3.51425	3.50509	3.01956	2.55443	3.03049	2.75924	-0.65683	0.00921967
Trhde	1.59343	3.89297	1.96604	1.58947	3.11213	1.79258	2.17152	2.31148	1.85362	1.14373	0.98531	2.97532	2.97895	2.13904	3.12646	2.5394	1.83944	2.58863	2.90556	2.14243	2.24848	2.00796	1.82729	1.87521	-0.609609	0.00921967
Agap2	324.907	252.924	243.827	313.11	274.281	208.616	183.062	186.106	218.613	209.562	220.27	203.681	273.134	233.629	292.92	310.194	269.647	209.473	200.054	220.194	211.768	164.74	235.003	213.555	-0.573825	0.00921967
Trim25	1.51074	1.32005	1.22789	0.96709	0.898981	2.05755	2.03266	2.14351	1.9086	2.3394	1.66148	1.58341	1.25026	1.2766	0.912105	1.32879	1.07732	2.23794	2.08757	1.89083	1.88835	2.64742	1.60067	1.7687	0.664348	0.00921967
Dpyd	0.863679	1.36536	2.20552	0.706287	0.587361	2.58548	2.92233	2.47018	1.23902	2.01457	1.09816	2.17873	0.780796	1.66931	0.815029	0.886269	0.945833	1.8303	2.77729	1.43615	1.78465	2.42574	1.27975	1.6046	0.746116	0.00921967
Cdc25a	1.1188	1.51189	1.74018	1.31	1.13481	2.69967	3.2726	2.42963	2.32362	2.36649	1.8412	1.58049	1.77436	1.6469	0.951803	1.34189	1.35991	2.51902	2.74731	2.12111	2.28772	3.21651	1.97803	2.60702	0.765718	0.00921967
Fancd2	1.14138	1.67779	1.08814	1.21962	1.52818	0.797254	0.884122	0.77901	0.668605	0.65227	0.878133	1.11523	2.04975	1.08425	1.04717	2.14168	1.30228	1.0159	0.903111	0.81189	1.01479	0.57576	0.920784	0.863008	-0.884412	0.00956254
Sbsn	21.0239	14.3419	14.1538	26.4176	19.2523	7.33852	8.24572	11.8383	14.2462	14.028	17.0734	10.341	19.0314	12.9494	22.3766	23.3787	21.8791	9.4233	8.3529	8.43098	9.46551	11.1377	13.414	13.4373	-0.76435	0.00956254
Trim17	4.18385	3.15341	4.21342	5.66701	3.57667	6.31132	4.68745	5.30889	8.69876	9.29444	9.12062	3.9125	3.74923	3.35868	3.37356	3.57629	4.47508	4.7432	3.1352	9.25972	6.33395	6.35667	8.25131	6.79027	0.688636	0.00956254
Cdc45	1.27542	1.04851	1.11345	1.40129	1.00249	2.23074	1.9918	2.4708	2.76956	2.53426	2.67604	1.02172	1.19923	0.998742	0.675082	1.22498	1.01309	1.75369	1.86779	2.90933	2.83807	2.01131	4.25986	2.21139	0.955892	0.00956254
Smim24	0.934338	0.69444	2.62456	0.802273	0.833982	2.82808	1.46141	2.12567	4.69134	4.80556	8.03413	1.48489	0.958819	1.41205	2.05732	2.25997	0.249797	5.60437	3.63272	4.3049	4.64952	3.80681	6.46077	4.87459	1.65894	0.00956254
Oca2	0.298455	1.71545	2.56082	0.0683387	0.266399	0.250165	1.20039	0.597522	0.119884	0.0877165	0.189099	0.0632426	0.918827	0.0773228	0.0985754	0.026251	0.319241	0.184795	0.244294	0.144749	0.237631	0.231621	0.206376	0.406197	-1.352	0.0099231
Car15	4.72645	6.40446	5.22197	3.75469	5.68244	3.14421	4.31061	2.63337	3.00278	2.45693	2.18268	3.4747	4.55333	3.2487	5.30978	3.98752	6.4996	3.28483	3.00024	2.5262	2.30401	2.54516	2.75133	3.50078	-0.906855	0.0099231
Hhatl	7.56429	7.27236	4.78813	8.72676	8.18348	4.66072	3.84604	6.91847	4.91259	4.86141	4.79845	6.93793	5.88993	5.05513	6.80688	6.838	8.53652	5.09196	4.19049	3.32358	6.73328	4.85308	5.29747	7.32557	-0.659298	0.0099231
Rdh12	1.36086	1.17269	1.51093	2.16766	2.00687	2.70013	2.43261	3.12294	3.86207	3.65178	4.2308	1.50451	1.51795	1.4818	2.27992	1.56125	1.8353	3.66349	2.13094	3.5009	3.06211	3.8571	4.14247	3.27476	0.909754	0.0099231
1700010I14Rik	0.779476	1.18443	1.64548	0.594933	0.602986	1.83908	2.13648	1.98615	2.13953	2.54543	2.11658	1.39477	0.959879	1.12191	0.743742	1.23407	0.889323	1.85008	1.74393	2.16743	1.61361	2.29871	2.11106	2.07458	1.04589	0.0099231
Foxo6	8.38707	8.16308	6.69299	12.3885	8.92331	5.68401	3.71462	7.49612	7.48235	6.93273	9.45535	4.68106	9.26002	5.36756	9.35742	10.1762	9.13129	8.63574	5.82304	6.24678	8.46651	6.47985	7.3141	8.25533	-0.503845	0.0102847
Popdc3	0.79224	0.523401	1.94217	1.08842	0.61286	0.836218	0.188823	0.336446	0.159114	0.413938	0.239027	0.820724	0.541999	0.821003	0.465182	0.557459	0.564928	0.245266	0.432314	0.461077	0.37847	0.163954	0.639122	0.383373	-1.55532	0.0106414
Nlrx1	3.16722	2.98536	3.12974	3.53761	3.47062	2.27949	2.43962	2.39022	2.53416	1.74047	2.16759	2.80087	3.06533	2.5938	3.2599	3.37473	2.91966	2.25186	2.19037	1.55939	2.23457	2.33796	2.76724	2.82679	-0.636138	0.0106414
Lama5	1.39355	1.95962	1.9642	1.38152	0.965911	1.2326	1.47515	0.850163	1.14924	0.899978	1.12041	1.23726	1.64577	1.21018	0.942823	1.17778	1.04095	1.10266	0.87302	1.01191	1.28311	0.978774	1.04302	1.2079	-0.553736	0.0106414
Camk2b	484.532	302.413	316.562	446.321	398	260.983	232.235	257.473	302.612	290.541	324.367	310.595	409.038	344.025	420.588	425.705	448.231	261.614	224.443	283.452	271.772	232.419	302.739	284.287	-0.598731	0.0110267
Ccdc151	4.23454	4.32617	4.72438	4.99795	4.98643	3.16816	3.66499	2.22471	2.54232	3.03194	4.06592	3.42268	4.43509	3.80365	4.65503	5.64441	4.75571	3.48011	3.28718	3.72496	2.9197	3.69282	2.86773	3.00921	-0.686462	0.0113748
Bmp7	3.7668	3.55866	5.77143	3.30626	3.20531	3.88235	4.30936	2.67374	2.11828	2.23874	1.54562	4.75363	3.73665	2.51563	3.48353	3.44566	3.94857	2.19625	4.00821	2.16789	1.85947	3.35203	1.88839	2.43799	-0.590443	0.0113748
Oaf	7.76888	6.00118	4.92412	6.79622	6.43658	5.08334	3.7745	4.42319	4.88097	4.72269	4.90427	6.02208	7.40006	5.84897	7.8075	6.27254	8.82121	5.24196	4.66331	4.83058	5.04365	4.48322	4.75219	5.78375	-0.574473	0.0113748
Plekho2	3.62494	3.80256	4.51551	4.65621	3.58283	2.86551	3.22409	3.99071	3.24954	2.23469	2.84891	3.77193	5.06273	4.6117	4.92534	3.4061	4.14225	3.43512	3.2566	2.84722	3.40711	3.43072	2.64414	3.06441	-0.501988	0.0113748
Zfp719	2.61752	3.31448	3.02646	2.3516	3.32609	4.72321	4.02911	4.79708	4.58168	4.46974	4.32708	4.19841	3.28302	3.39069	3.20196	2.86185	3.0915	4.81144	4.61236	4.6195	4.05238	4.50004	3.51938	4.23864	0.510755	0.0113748
C130060K24Rik	1.61453	0.5647	0.776081	1.66721	1.04551	0.206385	0.452716	0.749033	0.858346	0.899403	0.573082	1.2522	1.75429	1.42163	1.70781	1.39223	1.59152	0.56354	0.440513	0.829097	0.478909	0.712478	0.711442	0.689371	-0.979541	0.0117325
Ism1	2.14336	1.71798	1.57762	2.09301	2.05381	1.55585	1.32408	0.917882	1.32941	0.77198	0.941479	1.2245	2.45828	1.606	2.08211	1.58025	2.05662	1.41493	1.7286	1.16181	1.12933	1.05184	1.63466	1.28696	-0.85784	0.0117325
Enkur	2.35878	2.94355	1.87397	0.700129	2.10542	5.93951	3.5137	3.73656	2.54416	2.99551	5.61426	2.65338	2.06198	1.20712	0.961813	1.92101	1.21472	6.08536	3.4324	4.49122	5.00817	3.05094	3.247	6.49984	0.916364	0.0120718
Vsig2	4.22905	4.72596	2.84922	3.50252	3.93544	2.17883	2.17139	1.39202	2.43967	1.85116	2.52475	3.05067	3.32415	3.10822	3.26909	3.24485	3.8496	2.15888	2.28318	2.70565	2.50748	1.53626	2.56655	2.20432	-0.987052	0.0123921
Rfx2	1.58548	1.47907	1.90959	1.29655	1.08667	0.978151	1.19052	0.804951	0.693892	0.416042	1.05067	1.30809	1.27838	1.44256	1.27798	1.19644	0.817672	0.977088	0.648878	0.796415	0.991858	0.812965	0.587316	0.667897	-0.887154	0.0123921
Stk36	1.50568	1.71507	1.64405	1.06995	1.11224	2.11149	2.1965	2.18917	1.89436	2.42454	3.19561	1.67472	1.38529	1.55436	1.12417	1.49178	1.38841	2.42444	1.84158	2.71953	2.17718	3.11601	2.39344	2.29262	0.621579	0.0123921
Ddx58	0.88171	1.23783	0.956917	0.799144	0.754214	1.91605	1.49402	1.70505	1.91841	1.58361	1.39661	1.24556	1.14987	1.15801	1.03139	1.14712	0.668047	2.23206	1.8193	1.6214	1.55029	1.93875	1.3972	1.61667	0.745101	0.0123921
Usp18	0.222037	0.770128	0.680403	0.254204	0.396377	1.29244	0.99226	1.16184	1.67228	1.03324	1.25608	0.58812	0.227855	0.719058	0.305565	0.488238	0.474988	3.26513	1.36308	1.23839	1.19331	2.62781	1.24747	2.06498	1.31312	0.0123921
Xylt1	6.22501	7.34252	6.88587	4.44993	4.01144	5.06226	6.35085	4.06214	5.39737	2.46913	2.30875	7.16377	5.45327	5.34962	3.74431	5.07465	3.21558	5.82853	6.26355	4.56545	6.18942	3.51132	3.46458	2.53478	-0.537417	0.0127075
Slc16a8	0.657726	3.259	3.63913	0.878515	0.391387	0.204187	2.64538	0.648424	0.440328	0.161089	0.545717	0.34843	2.24987	0.75734	0.422406	0.289256	0.469009	0.212107	0.269184	0.318993	0.436403	0.552974	0.284253	0.248657	-1.2758	0.0130713
Zfp711	1.60336	2.15339	2.11185	1.56996	1.95841	2.79004	2.86609	3.11017	3.58036	2.95552	2.95978	2.84616	1.92681	2.1134	1.99748	1.98549	1.64734	3.8208	3.4364	3.62206	3.1747	2.99617	3.1182	2.94784	0.590999	0.0130713
Dcdc2a	1.48598	1.24009	1.26489	1.62664	1.19839	2.24588	1.49124	1.94537	2.19907	2.23474	2.90128	1.41787	1.31089	1.03563	1.19112	1.27262	0.892349	2.13877	1.51446	2.17471	2.41985	2.18504	2.54201	2.11703	0.559487	0.0133704
AW495222	2.65261	2.2846	1.6029	2.13314	2.95304	5.68368	5.10789	6.28972	6.61333	4.75415	6.09768	2.41238	2.69992	2.9907	3.3264	3.45538	2.44887	6.10136	5.99239	5.29907	5.44347	4.93204	6.09219	6.00538	1.19779	0.0133704
Odf4	2.11039	0.7605	0.685895	2.85542	0.941857	0	0.171475	0.0872954	0.0963303	0.375907	0.173653	0.813074	1.27972	0.745572	2.21782	2.02497	1.2312	0.37122	0.314075	0.279143	0.152754	0.521118	0.0829145	0.261112	-3.40762	0.0137198
Eva1a	8.62042	8.04672	7.89644	8.59583	5.65919	5.59404	6.36263	6.6807	5.30571	4.95814	4.78224	8.64228	6.96289	10.3262	7.83745	4.84282	7.13846	5.85406	5.7359	4.90912	6.6422	5.95626	6.34543	4.64249	-0.575759	0.0137198
Galntl6	3.67095	3.77915	3.98635	3.52951	3.6425	2.63884	2.56429	3.17848	2.50531	3.47412	2.5646	4.94667	4.22431	4.47828	3.92382	3.35422	2.97358	3.54459	2.93185	3.31878	2.55392	3.34676	2.37204	2.61934	-0.50734	0.0137198
Fam199x	0.785332	0.8209	1.15382	0.566559	0.691378	1.49287	1.51921	1.38039	1.27478	1.39118	1.10032	1.44375	0.927348	1.12415	0.94752	0.917843	0.690445	1.44877	1.62025	1.49222	1.31053	1.55289	1.26462	1.40559	0.65601	0.0137198
BC051142	2.61287	1.88369	2.48494	3.21229	2.24518	1.18157	1.331	1.30172	1.23959	1.40123	1.78122	2.92914	2.32866	2.27473	2.51695	2.58546	2.05157	1.37652	0.784904	1.33334	1.31088	1.94844	1.26108	1.33363	-0.968667	0.0140261
Ptk7	4.81314	4.3652	3.66536	5.80563	3.87422	3.70218	2.70788	3.26549	3.60346	3.11546	4.00644	2.83812	4.4321	3.48855	4.37643	5.02723	3.28669	3.90813	3.00753	3.96004	3.35321	3.65193	3.65879	3.66526	-0.516722	0.0140261
Slc27a2	3.0704	3.4128	5.63682	2.61266	3.59242	6.1442	5.22892	5.5505	4.66664	8.04838	6.27178	5.24596	3.95985	4.44316	4.01989	3.35751	4.48247	5.3308	5.67171	4.99057	4.82325	8.2111	5.91749	6.55056	0.604113	0.0140261
Ntn5	0.362283	2.35201	1.23097	0.197571	1.18304	0.483859	0.418432	0.368945	0.0815379	0.109455	6.09e-07	0.614112	0.782028	0.383167	0.629517	0.346722	0.580794	0.231927	0.563193	0.143495	0.241759	0.239461	0.048284	0.17206	-2.22058	0.0143446
Xrra1	1.68516	1.17254	0.842346	1.97034	1.37614	0.96838	0.640918	0.522053	0.6841	0.737637	0.973588	0.683779	1.2142	0.526379	0.868427	1.38759	1.11218	0.832502	0.440218	0.486896	0.88497	0.306079	0.650808	0.813296	-1.01551	0.0146594
Spag5	1.78026	3.00394	2.45737	1.70765	2.96335	1.83726	1.61266	1.40114	1.32873	1.41411	2.11219	2.66784	2.66629	2.34767	2.72807	3.61837	2.11012	1.41509	1.63442	1.54014	1.93462	1.5683	1.64274	1.59345	-0.66342	0.0146594
Prss22	0.465766	1.15392	0.0792932	1.42198	1.73224	0.0722971	0.208146	0.494499	0.545679	0.152099	0.351315	0.712801	0.876277	0.0670383	0.940106	1.36557	0.664236	0.360486	0.698945	0.0752977	0.494459	0.060244	0.26839	0.211302	-1.78657	0.015013
4932418E24Rik	4.70193	1.6118	2.3561	3.52103	1.68932	1.48723	1.50655	2.09906	1.6036	2.3756	1.98072	2.71539	5.00721	3.85623	2.93015	3.69347	3.8274	1.96833	0.556726	1.89317	1.83653	2.01957	1.27803	1.12692	-0.708305	0.015013
Bfsp2	5.14887	7.48972	4.94079	7.49529	6.8711	3.46212	2.82776	4.11127	6.13768	4.97815	3.84538	4.80592	5.67817	5.54175	4.0385	4.92273	6.53181	3.93725	1.91726	4.31806	5.93089	4.62116	3.18317	4.9581	-0.703646	0.0153646
Socs3	0.966901	1.43728	0.846555	0.909304	1.78774	0.900507	0.617282	0.43995	0.901613	0.372132	0.468842	0.804909	1.6301	0.835005	1.33064	1.57941	1.73603	1.01561	0.876233	0.334957	0.989807	0.482386	0.865591	0.845968	-1.05173	0.0156351
Slc18a3	4.8034	1.59971	3.74017	5.22882	2.77631	1.54008	1.51317	2.50806	1.14659	3.31717	2.17385	3.44841	3.51512	6.08623	3.72782	2.80505	3.4112	1.12749	0.80568	2.29142	1.47336	4.49163	2.17801	1.46466	-0.951833	0.0156351
C1qtnf1	0.580784	2.12312	1.59194	0.666144	1.15567	0.953272	1.35588	0.624071	0.575485	0.395073	0.576342	1.78661	1.06872	1.33788	0.654294	0.710048	1.02166	0.906288	1.3713	0.644994	0.678575	0.905966	0.556817	0.603341	-0.808185	0.0156351
Pcsk5	1.20967	2.65644	2.19728	1.41462	2.64634	1.37341	2.28335	1.61881	1.51997	0.642051	1.16197	1.60691	2.28743	1.50329	1.92409	2.61591	2.63719	2.19802	2.40071	1.08978	2.83269	1.2491	1.58506	1.91956	-0.598812	0.0156351
Asf1b	0.623445	0.617828	0.764186	0.642389	0.445185	1.33546	1.003	1.19143	2.00342	1.89339	1.80576	0.308252	0.639781	0.75376	0.617744	0.603195	0.866892	1.68884	1.12268	1.57231	1.68772	1.20958	2.04773	1.30104	1.20798	0.0156351
Adam33	0.271672	1.33989	1.20092	0.706676	1.26639	0.534158	0.566579	0.549405	0.454708	0.354869	0.655745	0.597015	1.48693	0.558439	1.26495	0.956543	1.19469	0.523236	0.625519	0.175675	0.594095	0.456215	0.130451	0.410834	-0.982131	0.015928
Cabyr	3.48441	6.66491	3.15471	2.99303	5.72456	2.58037	3.18397	3.60234	2.06638	2.17282	3.00608	3.63443	4.87205	3.07779	4.09481	5.01057	5.16778	4.04205	3.23834	2.19661	3.14803	2.40082	2.7405	3.80372	-0.776026	0.015928
Slc39a4	0.516354	2.00417	2.63717	0.394107	0.192039	0.320599	1.53835	0.430735	0.345684	0.126464	0.389473	0.121573	0.88314	0.185799	0.0947468	0.416318	0.0920511	0.466247	0.105663	0.375642	0.376863	0.0667874	0.0743853	0.234252	-1.21515	0.0162083
Alms1	1.19295	1.03222	1.20945	0.845966	1.01714	1.89042	1.92559	1.58791	1.53769	1.43035	1.47462	1.38969	1.24248	1.28393	0.833115	1.04927	0.723736	1.92929	1.6906	1.83934	1.36095	1.62362	1.3774	1.35704	0.525182	0.0162083
Lrrc32	0.939801	1.28954	1.03381	1.02078	0.79584	0.673283	0.818436	0.307009	0.725965	0.472152	0.47985	0.731895	0.840782	0.603499	1.43263	1.08096	1.13414	0.484915	0.769254	0.467484	0.38373	0.504932	0.31243	0.306101	-0.913323	0.0165303
Cd59a	3.04407	5.0836	8.98266	5.57127	2.96869	3.25505	5.09924	3.07796	3.45313	3.42399	2.14299	4.10116	3.886	3.79719	3.90993	4.26408	4.16041	2.66141	1.56882	4.15566	1.48115	3.14985	2.48497	2.71083	-0.68799	0.0165303
Ccdc87	0.764715	0.991001	1.26181	0.841828	1.15513	1.89008	1.84015	1.90036	1.91983	1.87292	2.0765	0.997186	1.11676	0.838198	0.841913	1.08653	0.755051	1.82111	2.14264	1.88294	2.01395	1.41519	1.34739	1.92143	0.830207	0.0165303
Ak8	1.33699	2.77608	1.88594	1.38491	1.59118	0.592946	2.27614	0.695253	0.319671	0.498977	1.03727	1.30412	2.22137	1.04465	1.82243	1.06397	0.953369	0.98551	0.781691	1.42038	0.811062	0.790547	0.550301	0.98203	-1.09199	0.0167854
Itga11	0.901219	0.546795	0.995703	1.03178	0.591003	0.582396	0.493157	0.301272	0.498679	0.414422	0.432831	1.11723	0.811588	0.984766	0.688464	0.954449	0.983667	0.327403	0.602183	0.535206	0.322167	0.399659	0.572305	0.350445	-0.949131	0.0167854
Irf8	3.32806	3.46135	3.2985	4.71561	2.94119	2.85403	1.88486	2.06905	2.61592	2.25969	3.04216	1.95505	2.40083	3.3008	3.11987	3.01419	3.13688	2.44829	2.42743	2.58893	3.06959	2.50837	3.41776	2.78048	-0.6415	0.0167854
Dnase1l2	3.87483	3.33906	2.83941	4.7255	2.55638	1.64748	1.50575	1.60978	2.53769	2.22812	2.51605	3.45089	3.19837	3.27351	3.98778	5.92722	4.05434	3.65093	1.37898	2.45121	1.94499	4.11844	2.18427	2.5986	-0.899733	0.0170643
Pla2g3	1.58281	1.78244	2.05771	1.02961	1.47702	0.97158	1.28607	0.58925	0.758609	0.845799	1.10705	1.24503	1.40279	1.70862	1.06932	1.61366	0.961948	1.25288	1.06002	1.18637	0.887894	1.00502	1.95888	0.881263	-0.879086	0.0170643
Kctd15	5.83234	5.38927	4.74988	5.32379	5.17072	3.70687	4.3675	3.80136	4.59052	2.77968	3.49558	5.20513	5.37856	5.00271	5.2497	6.03111	6.40707	4.57503	4.25784	3.55492	4.42409	4.40394	3.7809	4.89855	-0.589412	0.0170643
Nnat	140.177	269.87	447.022	153.161	142.347	222.255	244.748	148.558	120.029	115.079	138.708	244.659	147.671	259.328	114.499	185.486	134.943	122.868	204.699	105.407	142.229	249.539	113.119	119.434	-0.578929	0.0170643
Zfp946	2.88695	3.01988	2.49018	2.49726	3.63625	4.72019	3.84177	4.55379	3.9621	5.6251	5.51648	3.73844	3.85137	3.73971	3.74344	3.07532	3.7056	4.89085	3.75463	5.75618	5.2357	4.53071	5.15704	5.18064	0.585223	0.0170643
Tlcd1	11.5541	18.275	19.2546	12.2826	14.0472	10.2916	17.179	12.0303	9.25086	9.33971	9.60601	15.4557	15.6335	17.7027	14.6623	12.96	15.9731	10.7026	13.3765	9.09678	7.1449	12.0975	8.23709	10.2459	-0.52069	0.0173306
Cbx8	8.04425	8.18919	8.66504	10.3818	7.70243	13.1448	10.4579	11.8458	15.1281	15.1883	14.165	7.4898	6.37889	5.99962	7.64865	7.26838	8.05654	12.0557	10.3555	13.1938	12.2857	12.656	15.8024	15.4602	0.523614	0.0173306
Igtp	2.15221	2.22761	1.80756	1.4784	1.83566	3.3407	3.03501	4.13472	4.85083	3.0924	2.59737	2.26337	1.57056	1.94123	1.79027	2.48193	1.94395	4.88615	3.52329	3.15461	2.77983	4.6767	3.0591	4.1225	0.778381	0.0175935
Rgs13	0.0672558	0.333249	0.824386	0	0.540287	1.31539	2.16402	0.795654	1.2157	0.527108	0.730503	0.28503	0.138036	0.464651	0.296181	0.236622	0.143873	0.72875	2.58739	0.848083	1.23163	0.260974	0.755724	0.915349	1.5855	0.0175935
Fap	0.174041	1.62125	1.13776	0.478212	0.901016	0.421435	0.777771	0.411791	0.314592	0.0341006	0.441084	0.417965	0.821567	0.3006	0.996376	0.7654	0.33509	0.484926	0.427373	0.438926	0.415716	0.216108	0.481385	0.347409	-1.20197	0.017834
Cldn2	0.121633	4.79136	6.95761	0	0	0.226562	6.16947	0.913183	0.122145	0	0.192664	0.0214784	2.77725	0.0787808	0.0334781	0.106984	0.032526	0.0470699	0.174231	0.0589913	0.0242112	0.0943952	0.0262835	0.386266	-0.974734	0.017834
Nupr1	19.7257	9.16311	11.1239	11.9974	16.8734	13.7784	9.5498	7.85347	8.45995	6.64286	6.50939	17.7064	11.1756	12.7762	14.7042	13.1932	16.0413	5.089	14.296	6.7765	5.23522	5.90012	6.39373	5.40661	-0.757359	0.017834
Bbc3	4.27118	4.33	3.25958	6.40753	5.74054	3.15488	3.3787	3.97622	2.90873	2.88576	3.19943	3.01687	3.82891	2.71341	4.81046	5.39766	4.77859	3.57172	4.13905	2.19055	3.28346	3.00991	4.15858	3.74175	-0.673791	0.017834
Uty	2.2872	2.12923	2.37168	1.66635	1.82501	3.59866	2.81859	2.93289	3.11463	3.73451	2.96417	2.9006	2.56051	2.60368	2.5181	2.63659	2.11291	4.17073	3.57409	4.26904	3.29726	3.55003	3.44468	3.47447	0.528969	0.017834
BC005561	2.01145	2.28799	2.57273	1.84228	1.51438	4.13762	3.03279	3.11974	3.05621	3.22144	2.77052	3.19978	3.05136	2.91525	1.98343	2.41533	1.70254	3.5197	3.10674	5.05584	3.10556	2.38903	3.15972	2.6979	0.551134	0.017834
Zfp57	2.48539	6.13827	9.42862	3.76564	4.73097	4.41786	5.30711	4.12575	2.08389	2.0494	3.61686	4.88046	3.27882	5.78903	3.08773	5.48403	3.70178	3.35947	4.44349	3.18538	3.80177	6.50361	2.74329	3.4342	-0.657802	0.0181477
Zswim3	3.36175	4.02551	4.18504	3.00685	3.93837	6.26181	6.66658	5.09877	5.76714	5.93499	5.32493	5.04583	3.917	3.71968	4.51074	4.6817	4.30753	5.82711	6.01932	4.99317	5.01869	6.16904	4.75208	5.78271	0.553116	0.0181477
Trhr	0.507668	1.44068	5.46845	0.23777	0.638515	1.63334	1.89747	1.34397	0.347593	0.587774	0.438619	1.32023	0.686732	1.21561	0.533512	0.730677	0.394929	1.14303	1.30329	0.581963	1.17587	1.95201	0.518586	0.711871	-0.754446	0.0184593
BC025920	3.71488	2.91445	2.79324	4.31214	3.77641	2.30653	1.79848	2.25375	2.0725	2.62843	2.42844	2.76971	2.91211	2.62888	2.7266	3.85743	4.52538	2.03659	1.64707	2.85268	2.62916	2.16224	2.6758	3.55789	-0.751301	0.0184593
Rel	0.438743	0.398558	0.336118	0.418588	0.228444	0.919386	1.0457	0.698715	1.13819	1.00292	0.69496	0.697272	0.562799	0.568341	0.362276	0.546694	0.586619	1.32999	0.748175	1.31219	1.0771	0.737735	0.790059	0.762997	1.22425	0.0184593
S100a3	2.90385	1.69275	1.22136	2.34673	1.82961	0.636341	0.610681	0.932669	0.514599	1.00405	0.618438	1.44782	1.57761	1.47513	2.44476	4.05653	1.27878	0.925431	0.41945	0.662751	0.136003	0.795378	0.590575	1.23988	-1.58986	0.018769
Myom3	1.05295	0.866874	0.728057	0.982938	1.15674	0.61856	0.419876	0.545439	0.601891	0.507836	0.821093	0.68652	0.9143	0.713461	1.12357	1.23959	1.12629	0.325977	0.609937	0.675658	0.554607	0.364577	0.616079	0.602619	-0.820438	0.018769
Cxcl12	5.39437	8.45559	7.58392	8.54804	11.2481	8.25489	5.64631	5.32016	7.08144	3.16332	5.31135	6.49523	7.50117	5.57053	9.65255	8.83673	7.89521	6.89946	7.6921	5.57344	7.95604	4.28124	3.85784	6.57471	-0.613027	0.018769
Gbp3	0.923017	1.07501	1.16813	1.20477	1.55472	2.25507	1.83105	2.20053	3.0837	1.94249	2.0573	1.63197	1.30335	1.95805	1.42453	1.08519	1.45255	2.8127	1.88599	1.86552	2.47939	2.47288	1.34869	2.40352	0.805122	0.018769
Kcng4	0.749094	1.24522	0.913264	0.719292	0.992168	0.270061	0.691122	0.813632	0.727979	0.449789	0.131231	1.1777	1.0167	1.0434	0.718301	0.913923	0.852963	0.710689	0.692272	0.468781	0.615671	0.937654	0.229751	0.416576	-0.947983	0.0190068
Etv4	3.91789	4.36791	4.83569	3.97152	4.66276	3.80089	3.75705	2.15407	3.40159	2.79872	2.47495	4.69869	3.85302	4.79321	4.85257	4.77418	3.88512	3.37976	3.50755	3.12733	2.89197	3.76899	2.36345	3.22156	-0.609729	0.0190068
Csrnp1	4.14713	5.55461	2.84614	4.9334	4.309	3.31922	3.70662	3.15481	3.25357	2.88842	2.66864	3.6158	4.1228	3.0498	4.56579	3.90414	3.43092	4.01217	3.15587	2.3256	3.86948	2.03667	2.99649	3.64524	-0.56964	0.0190068
Brca1	0.797098	0.481983	0.552	0.696032	0.566774	0.994012	0.97808	1.02044	1.08536	1.24414	1.27176	0.753868	0.831847	0.490022	0.654455	0.617916	0.520245	0.878334	0.928908	1.07458	1.07568	1.13235	1.0393	1.15227	0.716634	0.0190068
Nrm	3.17468	2.32536	2.39685	3.71361	2.71048	1.67117	1.11031	1.50732	1.94054	1.55507	2.49869	2.04739	2.40798	1.72841	2.96329	2.3067	3.54326	2.29684	1.29928	1.94136	2.30789	1.55324	1.96855	2.00381	-0.853221	0.0192815
Camk2a	571.851	720.739	615.753	475.087	584.43	457.121	453.312	347.74	387.782	305.608	323.992	500.327	614.418	571.107	643.906	617.327	522.36	376.941	540.176	389.402	384.154	237.434	381.187	372.666	-0.75066	0.0192815
Cep128	2.81781	1.70544	1.83514	3.39924	2.00874	1.81413	1.03106	1.87587	1.44332	2.07503	1.96849	1.8968	2.42587	2.13946	2.76914	2.2622	2.85225	2.09306	1.19193	2.27464	2.2586	1.42362	1.56923	1.81885	-0.582664	0.0192815
Mapk12	3.71488	4.29498	2.0554	3.07166	4.97381	1.97016	2.44409	3.005	2.59063	2.32515	1.58782	2.87905	4.65938	4.05472	4.60114	4.03895	5.18763	2.11646	2.28055	1.80169	2.83456	3.68382	1.56089	2.34071	-0.751348	0.0195841
Magef1	7.56457	8.52803	7.01799	10.1701	9.47767	5.04147	7.25727	6.31552	4.9481	6.52693	6.90974	5.93133	7.26425	7.61146	6.18886	8.36266	7.27451	4.94159	4.65806	5.92387	5.91242	6.73233	5.8786	6.23388	-0.581223	0.0195841
Gpr52	46.4084	19.4311	21.3369	32.4882	30.782	12.6637	6.07652	12.3739	12.2693	18.5335	17.926	22.6187	33.873	25.272	32.2181	33.8859	29.6134	12.8117	6.77469	17.3945	12.866	8.41136	15.4151	13.4995	-1.29394	0.0198745
Gdf10	6.94612	4.37703	6.86379	4.84061	4.17829	5.23861	4.04889	3.53845	3.82885	3.21754	3.72445	5.14625	4.33886	6.06379	4.73802	4.28332	5.33008	2.89255	4.3878	4.17441	4.02766	2.66602	3.68717	3.11696	-0.575377	0.0198745
Epn3	0.165567	2.43769	2.29519	0.352027	0.168895	0.198254	1.73348	0.753347	0.261271	0.417088	0.214085	0.434368	1.28642	0.612778	0.260401	0.291253	0.328897	0.219673	0.309763	0.344138	0.169489	0.513962	0.143108	0.38629	-0.946913	0.0201525
Magel2	0.702948	1.76089	5.24561	0.760075	0.592587	3.56436	6.24789	2.78979	1.11768	2.0851	1.69669	4.06866	0.941784	3.76038	0.709418	0.635461	0.501274	1.67751	3.50025	1.4584	1.16602	9.10736	1.21519	1.11616	0.599978	0.0201525
Afmid	0.547853	2.10702	2.33885	1.54478	1.09489	3.00834	3.65448	3.08834	2.70996	2.52358	2.03549	2.13716	1.00702	2.43642	1.4405	1.43854	1.48699	2.46837	4.01494	2.37965	2.30885	3.36356	2.79198	2.85662	0.79617	0.0204177
Tmem86b	7.77065	4.99272	6.1929	8.79864	7.39333	9.70244	7.78477	9.55812	11.0619	13.8032	16.4629	6.39338	7.62374	6.78439	7.80301	7.66095	8.31132	9.31872	4.54322	12.7556	10.8783	14.0491	14.8355	13.3263	0.58407	0.020691
Cfb	0.959406	0.916794	1.08503	0.745183	0.764571	0.35085	0.612395	0.405152	0.30952	0.57046	0.371977	0.992387	0.808665	0.917333	1.094	0.874005	0.916223	0.450678	0.588897	0.631354	0.544923	0.664756	0.651495	0.621679	-1.13972	0.0209514
D930048N14Rik	2.40189	2.46381	1.13023	3.46887	2.84248	1.25672	1.10956	1.37522	1.76157	1.38835	1.58777	1.39154	2.70476	1.26899	3.06382	4.32017	2.30126	1.67099	0.930203	1.49212	2.09149	1.78025	1.9947	1.85328	-0.91327	0.0209514
Stac3	0.932366	0.706562	0.840327	1.3186	0.979084	0.408632	0.490193	0.499101	0.495682	0.429841	0.297852	0.774776	1.12564	0.710453	1.3284	1.64015	0.879945	0.551826	0.134677	0.319194	0.655017	0.638449	0.237027	0.746439	-1.2381	0.021231
Sntb2	2.90911	2.65799	2.21284	2.10227	1.56535	2.03682	1.51211	1.16408	1.69894	1.98083	1.26988	2.28797	3.21823	2.15592	2.56677	2.30468	1.63311	1.78846	1.28348	2.14136	1.64272	0.864634	1.6585	1.19808	-0.615351	0.021231
Hist2h2bb	0.898342	0.296749	1.22349	1.02849	0.534568	2.23108	2.40876	1.36252	6.31485	4.69376	2.43935	0.634528	0.921881	0.517199	0.989031	1.84368	1.28083	4.867	1.47064	5.51874	2.62263	1.39434	3.10593	3.26038	1.92003	0.021231
Cyp4f14	6.69385	4.67467	5.38963	5.43112	5.30807	3.80088	4.33336	4.19162	4.05756	3.37619	3.74275	4.92184	5.80464	6.72449	6.48558	5.26817	5.03015	3.19782	3.23454	4.28728	3.20994	3.79532	3.81522	4.35183	-0.598568	0.0217952
Irgm1	3.52668	4.09159	2.76766	3.05282	3.37821	5.00688	5.6891	5.75335	6.43519	5.47741	4.35995	4.92126	3.35427	3.82557	3.55125	2.34536	2.71417	5.89178	6.16061	5.29811	5.68439	6.47517	4.60961	5.6583	0.590113	0.0217952
Cldn1	0.573143	1.90273	2.63448	0.328088	0.306949	0.480408	1.76731	0.391179	0.316555	0.280746	0.363138	0.728693	0.646977	0.717692	0.378601	0.327675	0.337182	0.443592	0.609874	0.416956	0.250986	0.266878	0.322008	0.33802	-1.02399	0.02208
Parp12	3.0497	3.7065	3.87923	2.56923	3.05598	5.06429	5.7858	5.00076	4.99828	4.93253	4.40098	4.40981	3.39533	3.72692	2.91412	2.58118	3.139	4.69845	6.00517	4.04655	5.22288	6.40813	4.94874	4.90767	0.525196	0.022352
1110015O18Rik	0.392619	0.324234	0.334202	0.449498	0.29204	0.304716	0.93577	1.01233	0.854252	1.41034	1.53994	0.600858	0.537208	0.621612	0.288169	0.230222	0.139982	0.658391	0.696301	1.77723	0.937812	1.26957	1.01808	0.771843	1.38087	0.022352
Cela1	2.11973	3.05546	1.96837	2.31651	2.75208	1.25629	1.46398	1.05218	1.45135	1.3215	1.22095	2.17779	1.87864	1.91378	2.22764	1.01696	1.1336	2.01346	2.36599	0.934595	1.15073	1.04685	0.416407	1.04907	-1.02227	0.0228789
Efcab6	2.06538	2.08728	1.60525	1.22819	2.4826	1.18381	1.02705	1.29186	1.07708	0.778148	1.22267	1.54328	1.42811	0.915933	2.62446	2.23703	2.38076	1.24079	1.78885	1.07805	1.48628	1.10066	1.20203	1.58551	-0.895981	0.0228789
Gm2115	6.08239	4.20892	4.55255	5.58285	4.86745	3.4672	2.20264	3.62644	4.10708	4.21221	3.7968	5.07394	5.48844	5.7055	4.84912	4.38133	4.43069	4.01765	2.9185	4.17057	2.79714	4.02855	2.94591	3.42543	-0.614655	0.0228789
Acyp1	24.417	28.8429	27.3352	26.3889	33.4762	19.1019	19.2046	23.6421	22.9505	20.2847	20.1557	27.1805	25.2573	22.6045	32.9035	26.287	34.6778	21.3168	25.9019	21.221	19.4409	25.6193	22.6244	23.9267	-0.53414	0.0228789
Zak	1.03147	1.37974	1.38078	1.22588	1.08433	1.54401	2.211	1.86562	2.19217	2.13796	2.09252	1.47191	1.43494	1.25217	0.716201	1.2702	1.07471	1.88115	1.78696	1.95524	1.93599	1.90793	2.1717	1.90717	0.612581	0.0228789
Rxfp1	1.0493	3.61865	0.857448	0.672734	1.83572	1.48541	1.08789	1.14586	1.05371	0.0822372	0.7598	1.51195	1.50751	1.19613	1.66352	2.62109	0.673414	2.07902	2.9889	1.58777	1.67091	0.423447	1.26974	1.56138	-0.880155	0.023191
Lmo1	8.18721	10.3823	9.28424	7.29462	10.6601	6.58218	6.60994	8.0572	6.29359	3.88193	5.98892	6.94981	10.6764	10.7027	8.96817	9.39755	8.97538	5.20762	8.97735	4.36483	6.06879	9.82352	3.57267	5.83268	-0.660531	0.0234442
Arr3	0.828068	0.895208	1.3072	0.775663	1.07509	0.0701098	0.0672827	0.137011	0.151191	0	0.136274	0.478547	1.00427	0.78012	0.911662	1.0594	1.04673	0.0582632	0.123236	0.219059	0.179812	0.0584213	0.0650675	0.204909	-3.48591	0.0237421
Rras	10.654	11.1381	10.8826	10.589	12.5402	9.81341	7.84808	6.17948	7.17175	6.88183	7.94776	9.75806	11.6541	10.3129	11.214	10.6066	11.1445	6.88663	8.04981	8.85794	6.15234	8.63165	8.80404	6.69235	-0.653661	0.0237421
Ccl28	1.50195	1.36641	1.55932	1.77592	1.67029	0.986049	0.682207	1.23236	0.914849	1.37493	0.846876	1.07827	0.328474	1.12696	0.650585	1.51597	0.842784	0.819435	0.82631	1.36134	1.05863	1.05096	1.40462	1.18404	-0.755735	0.0240388
Acta1	4.15392	6.34346	5.4951	6.08108	6.99004	4.43852	3.46923	3.46928	4.17139	4.46976	4.00639	4.52133	4.40253	3.99894	5.69784	4.55207	7.06515	3.16228	4.84845	3.1045	4.17406	2.90662	3.70817	3.64509	-0.643909	0.0240388
Zfp81	3.01487	3.661	3.73017	2.52797	3.37329	6.32755	4.59225	4.79164	4.69058	6.86397	4.38154	4.61892	4.70617	3.88708	3.22573	3.69754	3.76983	5.61989	4.79649	5.43689	4.63186	3.52608	4.51447	3.96839	0.588354	0.0240388
Pdlim1	2.3395	4.04067	3.07246	4.28548	4.17643	1.86759	1.2546	2.25065	2.55071	2.16097	3.38808	2.78558	2.94955	1.96264	4.34185	3.8803	2.9313	2.5867	1.47724	2.78797	3.45933	1.45248	2.77323	3.51762	-0.782887	0.0242748
Igflr1	9.11719	5.87717	7.23325	9.6273	8.45396	5.27605	5.69621	5.88028	4.35555	4.94287	7.13058	7.19003	8.81107	7.10909	7.89363	11.1334	10.2249	7.05638	4.63701	6.95464	5.8496	8.31203	5.66169	6.90698	-0.651265	0.0242748
Kazald1	2.95747	4.17642	1.51046	3.04733	4.94964	4.13158	6.01356	6.45926	6.97928	6.2293	5.55456	2.55897	2.95909	2.42633	3.90723	2.47121	4.82401	6.12301	5.44674	6.66974	5.59252	8.54957	5.87948	7.31228	0.715276	0.0242748
Epm2a	12.6134	12.2045	11.2609	10.2336	8.24451	17.1122	18.1088	17.3533	17.0549	18.0004	12.7652	10.5929	11.619	11.4932	10.0597	11.269	8.71063	17.4492	15.3647	17.1481	17.2389	18.3444	14.0787	14.2381	0.509789	0.0248492
Cacng1	2.08831	0.77606	0.533279	2.49047	1.08734	0.486228	0.15554	0.395918	0.262137	1.02293	1.33889	0.3073	1.07151	0.826577	1.72434	1.76026	2.04747	0.336724	0.142445	0.422006	0.20784	0.27011	0.827307	0.789495	-1.3182	0.0251161
Serpinb1b	1.55115	1.65104	2.58204	1.51278	1.12815	0.374537	1.95121	0.941055	0.346151	1.06936	0.623998	1.46084	1.70971	0.992266	1.83424	1.61699	1.22899	0.666966	0.564295	0.390081	0.411678	2.40759	0.446914	0.417011	-1.03227	0.0251161
Melk	1.44507	0.763762	0.75444	1.54413	0.97456	0.478522	0.459227	0.379902	0.773947	0.440439	1.10452	0.521692	0.922716	0.776501	1.13135	1.21454	0.686981	0.347958	0.105141	0.809871	0.690343	0.32398	0.832701	0.553601	-0.970438	0.0253692
Ccdc74a	10.4421	13.2359	13.4774	9.45273	14.0892	8.82045	9.98409	10.0182	8.86031	7.05781	9.8911	11.092	11.9618	11.744	11.7636	12.958	12.2077	8.83364	13.0527	7.06656	8.24961	7.53839	8.39598	8.96036	-0.519904	0.0253692
Ifit3	1.11533	2.45084	2.37759	2.44279	2.7269	3.70335	3.51067	4.41293	3.60355	4.03808	4.03808	2.29488	2.58769	3.97838	2.02874	2.7724	2.12662	6.26777	4.80281	4.28038	3.32046	6.58585	3.437	4.26789	0.700492	0.0253692
Mvp	3.50631	5.03006	4.63894	4.43482	3.90467	3.38994	3.2234	3.43392	2.78331	3.27145	2.81096	3.60878	4.0094	4.0085	3.12498	3.87705	3.85764	3.07559	2.87001	3.30389	3.64255	3.60224	2.62659	3.39347	-0.554582	0.025633
Oacyl	1.13277	0.694923	1.21218	1.79093	0.722217	0.376782	0.554436	0.515424	0.487517	1.0569	0.830012	0.742964	0.858003	0.954959	0.979887	1.32846	1.41361	0.500987	0.684368	0.863324	0.816022	0.544208	0.792617	0.685201	-0.915188	0.0258953
Kirrel	1.08189	1.44952	1.85858	1.0275	1.00958	2.2442	2.07635	2.24879	1.77781	2.24071	1.41324	2.29271	1.52626	1.97479	1.1099	1.10321	1.0652	1.57954	1.66042	1.5622	1.60535	3.3673	0.998893	1.33859	0.535716	0.026156
Inhba	2.36281	1.95127	2.01126	2.17912	2.22619	1.10028	0.527958	0.895921	1.71365	1.15739	1.7228	2.17888	3.0309	1.7571	1.95101	2.77099	2.10606	0.711174	0.6984	1.01862	1.09741	0.356552	1.19134	0.655067	-0.965147	0.0263648
Lin7b	102.028	91.8699	98.8473	112.54	117.845	66.133	62.2578	59.5313	62.6297	63.9239	71.4839	69.5496	89.568	85.4706	110.264	101.366	116.548	56.7958	66.7251	53.7285	62.342	54.1862	79.982	77.9245	-0.810541	0.0263648
Mapkapk3	1.33267	1.91496	1.90577	1.79274	1.15979	1.1791	1.25067	1.15212	1.10408	0.718068	0.60312	1.17663	1.40178	1.12211	1.2838	1.23077	2.06694	0.850937	1.03629	0.807919	1.03455	0.930814	0.575948	0.665045	-0.798395	0.0263648
Tmem116	2.54851	2.09656	1.87295	2.14155	2.25198	1.66199	0.88569	1.12566	1.45589	0.779256	1.15196	1.45807	2.88155	1.99821	3.62483	2.43025	2.36168	1.59026	1.27505	1.19893	0.656501	1.12513	0.583201	2.04715	-0.999815	0.0266603
Gm5111	2.97208	1.13281	1.40116	3.27179	1.93863	0.425846	0.102169	0.728178	1.14792	1.90378	1.2416	0.968898	1.29037	1.97435	1.63606	2.3125	3.30104	0.265418	0.187134	0.88704	0.546088	0.975839	1.18566	0.933461	-1.33154	0.0269037
Trpc5	1.18876	1.89797	2.60843	0.730897	0.609138	2.82934	3.9745	2.72453	1.41483	2.07039	0.996282	3.312	1.71691	2.87068	0.945222	0.8326	0.682876	1.84012	3.42365	2.11399	1.52491	2.71642	1.1607	1.01868	0.634715	0.0271326
Htr1a	1.60246	3.33892	3.71438	1.78757	3.5025	2.20037	3.3419	3.17829	1.32037	1.52963	0.781004	4.49846	3.75272	3.65483	3.09871	2.1142	2.96667	1.87627	3.44731	1.19567	1.88111	3.68301	1.45612	1.78949	-0.53751	0.0273986
E230025N22Rik	2.59262	0.570946	1.07891	2.91325	1.45705	0.536575	0.0429115	0.393222	1.15712	1.74031	1.73826	0.373032	1.52735	0.953628	1.79718	3.16717	2.20822	0.594546	0.0392987	1.30397	0.802763	0.372599	1.53545	1.26331	-1.00375	0.0276373
C1ql1	6.92456	7.93696	12.0158	7.7367	6.32973	6.44907	7.15838	5.6182	4.4403	5.06741	6.04108	13.2588	6.93476	12.7525	8.26655	6.97114	5.80017	4.97194	5.25822	4.77454	4.31769	7.57526	4.68724	5.98008	-0.601984	0.0276373
Cmbl	5.50233	15.4323	24.2843	6.29947	8.618	14.2133	14.6608	7.65257	6.35951	4.88194	3.38287	16.6458	5.53997	12.2828	6.74359	8.30958	6.10714	6.66915	14.1913	5.9414	4.38098	8.94318	6.01224	4.80405	-0.587744	0.0276373
Apoe	1867.02	1820.04	2033.51	1934.17	1668.97	1392.8	1356.88	1363.65	1142.9	1349.31	1521.4	1851.11	1648.27	1808.52	1668.1	1654.42	1922.25	1262.55	1351.19	1259.7	1284.73	1699.78	1359.26	1405.08	-0.569123	0.0276373
Fam83d	2.20057	1.4678	0.648398	1.45348	1.77534	1.10356	0.151294	0.539151	0.892428	1.11937	1.22572	1.67389	1.65024	1.42529	0.931813	1.26554	1.40322	2.39097	0.381029	1.14936	1.31407	0.525471	1.13392	1.07512	-0.964247	0.0284368
Plekhd1	1.70248	1.24589	1.47147	1.49933	0.98191	0.853774	1.03004	1.2156	0.815369	0.872427	0.474145	2.47904	1.66646	1.92263	1.61483	1.52048	1.56891	0.790598	0.986192	0.787584	1.08442	1.32124	0.679175	0.641652	-0.762789	0.0284368
Glra3	0.273888	1.62852	4.756	0.313567	0.794528	5.3567	6.79307	2.61706	1.44396	2.41488	0.681738	4.25603	0.421597	3.37051	0.678459	0.602254	0.512663	2.1198	7.84649	1.59401	1.8536	2.86949	1.65715	1.55317	0.969239	0.0284368
Car9	1.83406	1.57192	0.658225	1.70251	0.929144	0.923307	0.531646	0.541307	0.846219	0.437053	1.25626	0.595209	1.06823	0.727725	0.654878	0.959181	1.00738	0.767295	0.202869	1.2982	1.34188	0.230813	0.342761	0.809561	-0.939542	0.0286564
Il11ra1	8.56629	10.1505	8.78786	8.60259	11.1326	6.70167	6.06143	6.65986	5.89054	5.68842	8.01071	6.6026	8.16811	7.22068	7.56512	8.77712	9.29701	5.20304	5.51256	5.91522	6.0656	6.95102	6.04027	6.92657	-0.646924	0.0286564
Gm20219	0.897927	0.970731	0.667049	2.42985	1.16579	0.68422	0.875506	0.222854	0.491838	0.239911	0.66497	1.38378	1.5916	1.3394	1.52779	2.15395	1.92081	0.758142	0.53453	0.554258	0.584944	1.5204	0.423341	1.03691	-1.32142	0.0289147
Otx2	0.849887	5.60737	5.74056	0.307259	0.319406	0.458248	5.32906	1.41506	0.628863	0.131456	1.05267	0.442326	2.89179	0.386286	0.14773	0.236055	0.550955	0.830885	0.146447	0.477267	0.534235	1.14928	0.115982	0.527611	-0.854413	0.0291717
Mmp14	5.6727	5.62159	5.53441	4.95415	4.90111	4.77518	4.94013	4.59972	3.65164	3.02806	3.29137	5.93316	4.5899	4.89888	3.92337	4.70164	4.39521	3.85573	4.61351	3.80938	5.09568	4.31772	4.05458	3.95925	-0.505261	0.0293867
Tex40	1.35407	4.1747	1.99784	1.37799	5.50597	1.54133	2.42047	0.821486	1.81302	0.589573	0.817071	2.55046	3.24227	2.98836	3.14716	2.9113	3.53999	2.44533	1.97039	0.875617	1.55727	1.05084	0.910303	0.819058	-1.20996	0.0302297
Zfp65	1.69171	2.02094	1.82269	1.51229	2.25466	3.36691	2.69262	2.80482	3.23474	2.67895	2.97853	2.6026	1.87872	2.28146	1.78594	2.09945	1.61123	2.76213	2.73148	2.85477	2.93375	2.6797	3.24495	2.88064	0.56368	0.0304952
BC089491	2.23553	2.64142	1.93219	1.96877	1.91867	1.04101	1.15273	1.64315	0.777092	0.505404	1.5565	1.88269	2.20587	2.22759	2.46121	1.96629	1.74732	1.06475	0.422272	1.33442	1.36918	1.66819	1.11478	1.17021	-1.05245	0.0309947
1700029J07Rik	3.19125	3.16249	3.50507	2.86786	2.72596	2.78036	1.87084	1.96729	1.86078	1.9834	2.67108	3.12663	3.45093	2.78556	2.53116	3.80289	2.42247	2.23089	1.37628	2.46306	2.26767	2.66302	1.92789	2.58417	-0.604961	0.0309947
Lgals4	2.09092	2.9305	2.22919	2.56152	1.87659	1.24588	0.802065	1.15332	1.53065	0.566217	1.35432	1.81433	2.53966	2.00642	1.49392	0.991678	2.79967	1.17236	0.570706	1.42728	1.40789	0.708442	1.88648	2.17154	-1.18259	0.0311859
Bdnf	1.50326	4.48654	2.70472	0.93977	3.10206	2.42194	4.10098	1.29453	1.92212	0.224345	0.946833	3.80405	2.01942	2.93857	3.41533	2.35427	2.41852	2.37005	5.037	1.09877	2.49318	1.44752	1.51951	1.78334	-0.580651	0.0311859
6430573F11Rik	8.8006	5.4774	6.02949	6.81944	7.18476	4.1981	5.08398	6.29955	5.65823	4.78399	4.80856	8.11131	7.32408	7.22936	6.79413	6.84388	8.55228	5.6069	5.97367	5.67362	6.96434	4.78921	6.07617	5.84273	-0.528061	0.0311859
Tnfrsf4	1.73653	1.08687	1.86715	1.98811	2.03949	0.595843	0.40844	0.998071	0.917807	0.447692	1.65451	1.42024	2.71994	1.18393	2.71682	1.92933	2.15061	0.28295	0.523674	0.531919	0.80047	0.780224	0.631989	0.912194	-1.17084	0.0316636
Cst6	1.83515	1.17404	0.806755	1.94144	1.47216	0.735576	0.685152	0.718743	1.02641	1.16063	1.34566	0.705539	1.1204	0.862618	1.91811	1.45067	1.81388	1.07874	0.741553	1.19422	1.09124	1.11772	1.34527	1.05385	-0.728598	0.0316636
Batf3	2.04977	1.86203	2.09375	2.54229	2.28701	0.477256	1.67937	1.55445	0.686132	0.502026	0.773047	1.56847	1.40232	1.77016	2.82088	1.35218	1.82683	0.661022	0.978716	0.331375	0.816018	0.662815	0.295288	0.774927	-1.30464	0.0318503
Slc44a5	1.87863	2.39362	2.94694	2.45805	1.77666	3.43677	3.47809	3.19531	3.77306	3.79043	3.48178	2.32214	2.06556	2.33698	2.24064	3.32441	1.67457	3.58305	3.24018	3.2974	3.43671	2.91588	3.28626	3.38879	0.517673	0.0318503
Sncg	2.79423	5.70099	6.88362	4.32811	2.64082	7.04168	14.1031	8.67546	4.78667	9.33945	5.65338	7.77852	2.86744	11.6395	1.26672	3.03598	4.04312	4.96134	10.494	2.23206	4.58042	24.1086	2.84141	2.83356	0.787423	0.0318503
Slc1a2	318.552	302.66	278.774	254.749	253.336	209.186	175.24	192.491	190.086	167.554	164.055	272.114	315.648	314.236	275.308	282.538	262.758	209.664	213.232	208.88	210.293	134.505	176.555	179.081	-0.728566	0.0320788
Rsbn1	4.0134	3.44246	4.03819	3.47098	3.11029	5.92952	5.37344	5.33609	5.39145	7.04233	5.56559	5.12742	4.83242	4.34779	4.11703	4.01001	3.56796	6.45589	5.27435	6.70253	5.21695	5.79844	5.41369	5.20068	0.567475	0.0320788
Rad18	1.48757	1.44039	1.39512	1.14841	1.68076	2.55449	2.22682	2.69042	2.11409	2.89074	2.75494	2.23708	2.02022	2.25567	1.50451	2.15314	1.75119	2.83436	1.9948	3.3134	2.81389	2.54216	2.37947	2.54636	0.719085	0.0320788
Npr1	0.789044	1.09471	1.4047	1.03241	0.664049	0.608887	0.866426	0.533406	0.611252	0.640489	0.469324	1.08281	0.763449	1.20707	0.843879	0.793158	0.940459	0.837521	0.553591	0.634157	0.62824	0.664836	0.584582	0.65456	-0.78332	0.0325904
Plcxd3	3.25052	2.19862	2.52973	1.5949	1.75004	4.66111	6.27164	5.91609	3.31601	2.2746	1.16752	5.75809	4.18285	4.32206	2.38578	2.22369	1.93156	3.35438	5.91255	2.65249	4.19022	4.28444	2.40822	2.71523	0.690876	0.0328008
Lck	1.07002	0.599339	1.28307	0.958724	0.996621	1.60316	1.66326	2.07452	1.86876	1.91425	1.89493	1.31443	0.71612	1.08477	0.614621	1.6368	1.4431	1.36828	1.40898	1.62456	2.33365	2.67178	1.28679	1.60405	0.795958	0.0339289
Fth1	2289.23	2434.13	2176.75	3238.9	2704.74	1924.4	1457.01	1866.76	1940.22	1801.26	2299.09	1794.3	1981.51	1947.88	2392.16	2151.63	2448.55	2261.37	1476.45	1964.88	2233.84	1518.52	2214.94	2261.54	-0.559165	0.0341945
Amh	1.01204	1.2389	0.912134	0.817874	0.637649	0.0554438	0.106416	0.704276	0.418474	0.466572	0.592723	0.756884	0.916372	0.359876	1.44191	1.0996	0.827782	0.59898	0.487284	0.346469	0.426594	0.785407	0.463107	0.432119	-1.35308	0.0343829
Ttc22	2.09048	1.22079	2.5929	1.83773	1.4661	1.11253	1.06767	0.951188	1.01215	1.42627	1.35154	1.02833	1.37909	1.35398	1.56174	1.80587	2.11626	0.606733	0.733335	0.869028	1.15917	1.50646	1.25838	1.01612	-0.782573	0.0343829
Npsr1	0.752225	0.793541	1.14015	0.555614	0.952997	0.881365	0.759074	0.574131	0.389878	0.142632	0.0439266	2.05673	0.547825	1.25732	0.534299	0.725657	1.24586	0.413171	1.31088	0.141222	0.309122	0.527281	0.230712	0.396301	-0.949914	0.0354022
Fam20a	3.98405	5.86689	4.90626	4.22021	4.75259	3.36371	3.86037	3.45615	3.43995	4.04897	3.10056	4.86544	3.93561	5.7879	4.55022	4.94521	5.41646	4.14978	3.32202	3.17826	3.32035	5.51915	3.41144	3.14189	-0.525952	0.0354022
Zfp873	1.45291	1.23413	1.56889	1.61587	1.63033	2.35833	2.07772	2.5688	2.33443	3.70077	2.70529	2.16976	2.12997	1.7566	1.69099	2.22724	1.99809	2.95583	1.9028	3.38232	2.90855	2.64169	2.61929	2.74953	0.697247	0.0354022
Ttr	30.1729	2815.78	4188.24	8.31798	14.8775	24.9964	2893.35	582.373	147.55	2.00971	90.3641	16.7236	1667.12	19.5612	6.3991	28.644	35.1064	22.3604	11.4741	15.9187	5.03614	5.97011	2.43807	158.056	-1.25198	0.0364568
Sostdc1	0.28113	8.91512	13.7264	0.128743	0.100374	1.72805	11.5081	2.60951	1.29864	0.385581	0.407135	1.58857	5.88533	1.06824	0.185706	0.197817	0.360841	1.21848	3.08352	0.272693	0.805813	1.87631	0.583189	0.969298	-0.705651	0.0369238
Npas1	1.8903	4.66034	4.33267	3.64212	5.18527	2.23283	4.45042	3.90196	2.17605	2.48422	1.33539	4.5266	2.83878	6.68904	2.94404	4.17688	3.05753	2.99742	4.30216	1.83357	2.27595	4.00741	1.63389	3.13744	-0.613991	0.0369238
Cntnap5c	1.07806	1.60251	1.65178	0.751274	0.773994	2.44459	3.0582	1.68485	1.60035	1.81381	1.12427	2.44993	1.70755	2.0239	0.980471	0.948216	0.952595	2.01339	2.55134	1.81861	1.86598	1.41865	1.09387	1.06321	0.638693	0.0369238
Smoc2	0.960307	4.16759	1.72505	0.682404	4.04935	1.66537	2.36773	1.86834	2.32773	0.129763	0.929148	1.75421	3.67002	0.714923	4.01026	3.81549	2.08978	1.89655	3.44231	1.41329	1.50283	0.411178	1.51698	1.983	-0.678439	0.0371802
Krt2	0	0.608544	4.75974	0.0413552	0	0.0672835	0.0968555	0.0657438	0	0	0	0.0765427	0.185343	0.093584	0	0.0317717	0	0.0559145	0.059134	0	0.0575211	0.112132	0	0	-4.89188	0.0378632
Ormdl1	2.75479	2.93996	4.00438	3.15388	3.35734	5.08191	4.73494	5.54413	5.10715	5.50137	5.70614	4.19094	3.42498	3.24825	3.96608	3.21514	2.54991	5.61728	5.07346	5.24143	4.97726	5.46807	5.08274	5.28741	0.597439	0.0378632
Sla	3.98985	5.11261	1.97086	3.85416	7.03333	4.11215	3.62417	4.78967	3.97384	1.53861	2.04275	3.99379	4.06038	4.23612	3.81408	5.493	4.44218	4.83362	5.24614	3.52069	6.35258	2.20663	3.07935	5.63431	-0.500162	0.038336
Npcd	82.1181	194.995	203.791	55.3094	109.306	90.3818	141.548	56.1836	58.1713	23.19	28.5859	121.208	87.4935	117.794	125.729	95.7553	102.63	59.6319	158.339	40.4861	63.383	40.4089	53.2027	67.7993	-1.05358	0.0386212
Cox8b	1.6198	16.5871	14.3395	2.47262	1.92776	1.00572	9.16903	1.9654	2.16882	0.528957	2.93226	1.52549	6.64897	2.3314	1.78332	0.949809	2.88609	1.25367	2.20975	1.04746	3.00928	1.25707	1.40008	1.46969	-1.40447	0.0395887
Aox1	2.02093	2.51889	3.00068	2.50453	1.52492	1.74634	2.14145	1.44094	1.92482	1.59204	1.39548	2.06024	2.13803	1.90719	2.08732	1.94246	2.05027	1.64476	1.55187	1.29338	1.84131	1.245	1.72879	1.24764	-0.54224	0.0400167
Hebp2	1.07082	1.46543	1.56256	0.758922	1.13786	2.13705	3.60042	2.9234	2.30426	1.5486	1.10769	2.16101	1.41284	1.67335	1.0105	1.03155	1.69078	1.2629	3.67293	1.97844	1.98937	3.52196	1.45446	2.08197	0.820424	0.0402122
Pafah1b3	7.56326	11.3719	14.1191	7.91251	11.0575	16.5168	20.1631	19.5802	12.3093	13.286	15.58	12.7107	11.3745	13.5135	7.03469	7.91401	8.92591	15.2398	22.308	10.2455	15.47	30.8659	9.58055	13.2515	0.539742	0.0409486
Loxl1	1.33299	0.908176	1.1914	1.14458	1.04109	0.827641	0.744625	0.78343	0.78085	0.571329	0.45245	0.784614	0.940446	0.743456	0.9478	0.854912	1.2179	0.816754	0.681934	0.538744	0.796	0.862074	0.600091	0.755917	-0.803941	0.0414716
Oxtr	1.39627	3.14296	4.99181	0.77644	1.2285	2.37786	2.85247	1.63368	1.16178	1.15293	0.992992	3.01505	1.67849	3.4107	1.71291	1.29829	1.83491	1.4203	3.59194	1.06414	1.76286	1.42416	1.44824	1.0497	-0.53598	0.0426992
Pygo1	5.70092	6.09704	6.51511	4.32968	3.87942	9.93551	8.82859	8.11581	6.9719	8.51578	6.28405	7.7744	6.89292	5.26446	4.66072	5.36184	4.89029	7.20823	6.88405	8.10309	8.22429	6.17647	5.41548	5.27505	0.5074	0.0426992
Tbc1d10c	2.85279	1.38583	2.22836	3.58629	2.2468	1.51079	0.899917	1.06898	1.46048	2.3016	2.02522	0.948245	2.0091	2.07719	2.09386	2.26321	1.97443	1.2988	0.824151	1.9533	1.24705	0.955038	1.30543	1.21808	-0.785676	0.0429213
Zc3hav1l	1.07209	0.817251	0.912573	0.912683	1.06735	1.35689	1.14248	1.33835	1.49067	2.01979	1.76658	1.165	1.04376	0.997059	0.923066	1.25729	0.867427	1.42548	1.17004	1.71985	1.52116	1.52535	1.49691	1.19721	0.557313	0.0431245
Dtx3l	0.699635	0.953607	0.669461	0.466823	0.686936	1.6822	1.37847	1.37347	1.28973	0.984503	1.16828	0.918504	0.931339	1.04201	0.663911	0.61943	0.739617	1.50531	1.52378	1.25405	1.44826	1.68819	1.31838	1.14914	0.812143	0.0431245
Gm266	3.95517	3.06746	3.16176	3.44534	4.37456	2.24218	2.68971	2.34736	2.15859	2.02162	2.25692	2.61147	3.35292	2.89587	3.40783	3.32756	3.40268	2.19605	1.82985	1.75143	2.12223	2.93601	3.12138	2.34042	-0.764512	0.0435284
Zfp932	4.3244	4.10111	5.03463	3.83294	5.6031	6.88564	4.61312	5.6702	7.23764	8.42742	9.17508	5.38636	5.86922	4.89902	5.27288	5.80761	4.12811	6.8738	5.17625	9.29127	6.77513	8.37198	7.07368	7.80513	0.504748	0.0439473
Has1	1.15201	1.14164	1.27087	1.63545	1.35733	2.18874	1.77099	2.64186	2.49882	2.52805	2.54425	1.23683	1.51322	1.19384	1.26831	1.5807	1.3308	1.89023	1.09383	2.32427	2.4582	2.39602	2.46945	2.425	0.739658	0.0439473
Gpr135	5.3507	5.30249	5.46551	4.76457	5.77099	8.85918	9.16615	10.009	8.35832	7.9357	6.39018	6.56141	6.63484	5.51929	6.62722	5.94821	4.68973	9.03023	8.9419	9.0106	7.57377	8.59335	6.42346	6.94515	0.55861	0.0441647
Col26a1	1.94848	1.96541	2.3457	2.11126	1.89448	1.78228	1.9903	1.01323	1.15304	1.22713	1.13376	1.72035	1.89242	2.3137	2.64317	1.74442	2.19582	1.15797	1.85121	1.5525	1.32976	2.18721	1.32328	1.45222	-0.67454	0.044887
Pik3r5	1.29763	1.49335	1.75304	1.65335	1.12089	1.13056	0.617309	0.952314	0.966806	1.27125	1.11769	0.946124	1.2672	0.957947	1.29037	1.41748	0.805943	1.2473	0.85657	0.832354	1.08317	1.16947	0.705528	0.98748	-0.643465	0.044887
Rhcg	0.830329	0.95999	0.848145	0.897809	0.61762	0.47258	0.288606	0.797596	0.416911	0.27115	0.334025	0.651654	0.378705	0.956084	0.558648	0.973768	1.13485	0.606943	0.604132	0.581683	0.477469	0.429593	0.518336	0.376692	-1.05777	0.0450459
Dgkk	0.262902	0.508039	1.82609	0.240791	0.187731	1.01612	1.55084	1.5551	0.514815	0.991596	0.559207	1.90338	0.418175	1.80496	0.27497	0.2428	0.295277	0.467996	1.33419	0.765033	0.460511	4.90689	0.409031	0.381662	0.680615	0.0450459
Slc22a6	0.250515	0.767341	1.79123	0.0782202	0.0813117	2.65128	2.78863	0.269423	0.708965	0.2008	0.206135	1.36731	0.467416	0.786697	0.376097	0.220343	0.633367	0.299647	3.42999	0.41972	0.344523	0.759988	0.216533	0.330618	0.858981	0.0450459
Ankrd23	1.98842	2.31535	2.69119	1.76428	2.21856	1.43521	1.42177	1.26666	1.19807	1.5097	1.52982	2.0014	1.42837	1.80304	2.35334	2.31735	2.49906	1.23118	1.70896	1.543	1.50403	2.1604	1.11715	1.75906	-0.761007	0.0457231
Baiap3	7.05737	15.1427	47.0609	5.87544	5.65527	31.8742	36.0475	27.3865	12.6264	29.5413	18.3064	38.8923	10.5292	31.7961	5.49201	7.20194	6.1849	16.7075	28.7966	20.5723	15.8646	85.5705	20.4194	16.8064	0.595312	0.0465857
Mamstr	1.93831	1.30967	1.39493	1.91651	1.73012	0.902608	0.787465	0.801775	1.50409	1.07893	1.11645	0.871241	1.22058	1.36956	0.969994	1.66612	1.31935	0.818283	0.973574	1.83741	1.36792	0.923066	1.21846	1.27905	-0.794428	0.0470418
Kif26a	1.20593	1.37497	1.16558	1.45486	1.14585	1.07481	0.672197	1.14462	0.807334	0.851126	1.00936	0.980012	1.19761	0.806265	0.585316	1.58533	0.859957	1.27457	0.934018	0.930756	1.55898	1.63024	0.806978	1.10594	-0.563536	0.0472498
Gm14634	0.715848	0.472932	0.243736	0.136592	0.585713	1.50006	1.43957	1.14001	0.658954	0.935061	0.377962	0.884846	0.550953	0.978814	0.985142	0.787041	0.319032	0.877231	0.927742	1.38872	1.13992	1.20368	1.0828	1.51553	1.11675	0.0472498
Itga4	0.438404	1.0368	1.91956	0.424181	0.618522	1.0189	1.25924	0.500622	0.327698	0.291064	0.335594	0.743175	0.608106	0.647028	0.82231	0.644798	0.690544	0.545052	1.6195	0.30701	0.573226	0.4334	0.443028	0.587044	-0.603115	0.0474764
Adgrd1	0.702173	1.04377	0.627584	0.924484	1.08115	0.653957	0.376552	0.527169	0.66987	0.619109	0.619669	0.495968	0.738586	0.606389	0.618447	0.818326	0.938855	0.624976	0.301743	0.544879	0.684864	0.299712	0.606925	0.430045	-0.708576	0.0476637
Bace2	1.03501	0.952418	1.23342	0.987458	1.1218	0.849181	0.770888	0.650344	0.668159	0.531125	0.669154	1.35768	1.06213	0.893819	1.11236	1.06208	0.922577	0.572184	0.625301	0.645391	0.569004	0.344242	0.404704	0.670781	-0.733668	0.0477728
Chia1	4.34821	4.11317	4.77798	4.75187	5.52773	2.45432	2.06094	3.11761	2.44789	4.96979	4.65128	3.6297	4.80018	3.86885	3.84424	4.98347	4.58038	3.72229	1.94135	3.89818	2.78014	4.80609	4.10005	3.52683	-0.629241	0.0477728
Ak5	28.8497	72.2627	78.1947	26.3615	48.4204	48.7047	70.272	30.98	29.8453	19.7636	26.6833	50.1908	36.568	43.8397	44.4867	41.5612	38.3407	34.5501	68.5084	21.956	33.5589	24.4394	24.7546	32.4683	-0.525695	0.0477728
Isg15	1.88692	1.40244	1.60617	1.26017	1.12283	3.22181	3.23244	3.43428	3.1581	2.3107	3.8428	2.55452	2.42045	3.80222	2.42364	2.07458	2.18623	5.11144	2.44546	2.44038	2.25356	4.88124	2.31053	3.5668	1.0277	0.0480166
Clec18a	0.323168	2.72218	2.53078	0.308322	1.53844	0.852768	2.59956	0.245075	0.594966	0	0.292509	1.5598	0.663271	1.62799	1.30457	1.61073	0.345665	0.291807	2.60114	0.417958	0.257307	0.376199	0.232776	0.586441	-1.04251	0.0482405
Rdm1	4.9578	5.97283	7.64591	7.01159	5.90039	11.0455	9.81809	10.2619	10.1526	11.1426	7.83105	8.10233	5.78602	7.47164	5.77937	6.15627	6.44641	9.32957	8.11621	9.24082	8.59144	11.0146	8.31849	10.9372	0.568173	0.0482405
Glt8d2	0.491037	3.22934	4.33176	0.817708	3.34529	2.16187	1.35653	1.0562	0.896549	0.437322	0.404047	2.48947	1.83237	1.77332	2.16243	2.54771	0.954955	1.69293	2.30195	1.08041	0.995183	1.10858	0.733104	1.62012	-1.30628	0.0486084
6430531B16Rik	1.27154	0.990067	1.57714	0.831859	0.972829	0.253763	0.974122	0.330608	0.638445	0.44489	0.41104	1.02644	1.02525	0.549044	0.599959	0.5592	0.874289	0.562359	0.669082	0.52859	0.795461	0.493399	0.471025	1.31853	-1.25136	0.0486084
Gsta3	2.07905	1.2509	1.74423	1.67083	1.74229	1.45221	1.38378	1.09814	0.596502	0.727379	0.672068	1.41605	1.77057	1.15421	1.14446	1.5021	1.82662	0.575446	1.15476	1.00832	0.532069	1.28723	0.898503	1.01054	-0.888671	0.0487912
Ucn3	0.0682574	0.0676424	4.32276	0	0	0.953555	0.305035	0.0621157	0	0	0	1.5428	0.210138	2.00417	0	0	0	0	0.167612	0	0	0.317833	0.117997	0.0619321	-2.08778	0.0490323
Ybx2	1.27894	2.34472	3.52722	1.46422	1.5982	1.60801	2.85772	0.931088	0.642158	0.501175	0.463042	1.98738	1.57494	2.0985	2.46408	2.08107	1.84674	1.03934	2.35541	1.48866	1.06921	1.48881	0.939634	1.85667	-0.901641	0.0491941
9130024F11Rik	0.642172	2.56036	0.0859686	2.03264	4.23355	0.779236	0.463582	1.58211	2.4529	0.193594	1.43952	0.606839	2.43239	0.255957	3.26084	3.5249	1.34306	2.68302	2.39116	1.32637	1.90755	0.260336	1.45186	2.27582	-0.838555	0.0491941
Nfkbiz	2.16264	1.79821	1.42081	1.82968	1.9076	1.54019	1.41477	0.949305	1.07306	1.27119	1.49685	1.9588	1.69713	0.90863	1.84871	1.68784	1.66321	1.1968	1.43695	1.30854	1.23568	1.459	1.21048	1.29412	-0.608936	0.0491941
Uprt	2.3929	2.75075	1.66208	1.97249	1.62327	4.99203	5.64622	3.30993	3.36415	3.56327	2.16589	3.51558	2.4556	3.637	1.4753	1.85214	1.53562	3.77812	3.99566	2.87814	3.96288	3.2684	2.48197	1.82377	0.778079	0.0491941
Mks1	4.26799	4.78816	4.52408	4.84021	2.98297	3.74993	3.0949	3.07786	2.22384	3.1162	3.86309	3.95314	3.26421	4.10305	3.05869	4.53309	4.34984	2.58653	2.07631	2.77295	3.49437	2.96852	2.78419	2.84956	-0.533753	0.0505274
Tsku	1.54589	1.71722	1.04043	0.734075	1.0778	1.18576	0.775463	0.789533	0.522156	0.332457	0.921939	1.79701	1.04501	0.521122	0.70502	0.92931	1.0895	0.963445	0.926394	0.804061	1.29067	0.702618	0.5248	0.616275	-0.804606	0.0515264
Arid3b	3.05743	2.38062	1.83416	3.27812	2.57742	2.03392	1.32296	1.72239	2.2418	2.44852	2.08651	2.12528	3.63557	2.53559	3.0455	3.18009	2.49172	2.42269	1.5095	1.97711	2.00929	1.71366	1.95056	1.82739	-0.522397	0.0515264
Pkd2l1	0.865584	0.691763	0.798593	1.15082	0.772613	0.442081	0.673816	0.381145	0.869225	0.465026	0.328551	0.926946	0.630381	0.916301	1.01445	0.736776	0.806401	0.777985	0.342825	0.433344	0.600254	1.17014	0.289614	0.60803	-0.806968	0.0517
Vwa5b1	0.571851	1.72371	2.77457	0.354627	0.446626	1.30927	1.55462	0.628813	0.263201	0.233428	0.474467	1.61567	0.611286	1.33749	0.41972	0.377234	0.127433	0.848303	0.819135	0.670248	0.626051	1.70121	0.144165	0.562097	-0.746502	0.0517
Fgfbp1	0.262332	0.51997	1.0719	0.700812	0.390284	3.25779	2.30485	0.477486	1.14163	0.256999	0.554073	2.40897	0.538429	0.302068	0.288804	0.153835	1.40299	0.406085	2.8632	0.67858	0.487381	1.018	0.453509	0.238021	1.08321	0.0521678
Nxph2	0.879333	1.05295	1.7964	0.587256	0.719477	0.580091	0.589446	0.700185	0.699066	0.574305	0.497444	0.776376	0.751977	0.632818	0.766414	1.03124	0.705423	0.708929	0.869709	0.568627	0.583439	0.454946	0.760053	0.664872	-0.830353	0.0523395
Has3	1.09811	0.740595	0.841257	0.680984	0.87126	0.553968	0.517999	0.527412	0.551367	0.732136	0.565992	1.38968	1.3147	1.30394	1.00748	1.04635	1.22355	0.684643	0.461903	0.636135	0.546452	0.556302	0.67232	0.761104	-0.668008	0.0523395
Dcn	3.77558	8.81541	20.1803	2.75583	1.98503	11.9227	7.41052	3.20041	5.85521	2.9608	2.18047	9.92204	2.43329	5.33017	2.10804	2.04717	2.68026	2.53173	11.7703	3.02802	2.39493	5.37709	1.6085	2.90962	-0.510833	0.0533955
Epha6	4.34245	3.50721	4.70176	2.56035	2.61632	8.33119	6.83089	4.99892	5.08023	6.50888	3.69465	6.24177	4.92413	6.09389	3.20315	4.04862	3.22821	5.54549	5.72262	6.02332	4.96147	4.19567	3.84724	3.70364	0.632038	0.0544814
Insl5	2.00713	0.904513	1.48974	1.23945	1.46704	1.01424	0.489576	0.664677	0.73347	0.357699	0.495795	0.774011	1.12438	1.10381	2.3829	3.05203	3.12517	0.706055	0.298862	0.88562	0.872376	1.67972	0.947045	1.65466	-1.29259	0.0553936
Dlx1as	6.57678	8.44571	9.30477	5.99848	6.96596	4.33521	3.33326	3.57817	2.85824	2.30618	4.50675	9.695	6.02344	6.32774	5.20452	5.72735	6.73389	3.3051	3.52245	3.74631	5.16525	4.09601	2.54987	4.4584	-1.20202	0.0553936
Grp	0.502782	11.0861	8.98748	0.863433	3.47804	7.14093	7.86408	1.02947	0.378673	0.246281	0.568855	5.41575	0.902923	7.16425	1.66062	2.65337	0.134435	2.14025	6.68756	0.853461	1.00079	0.780383	0.760516	2.50905	-0.878555	0.0559877
Sfn	1.17279	0.978716	1.0088	1.48403	0.826439	0.344924	0.441354	0.505547	0.433898	0.483768	1.22914	0.43599	0.696775	0.746281	1.49506	1.08583	1.12238	0.429963	0.45472	0.478986	0.442317	0.670646	0.960352	0.840087	-1.04708	0.0561919
Cabp7	8.23836	14.2438	10.3846	10.4353	9.70034	7.34616	10.1832	9.25171	7.21688	3.94958	5.71158	12.7523	17.8078	15.4401	8.68407	9.40457	13.4973	10.3104	10.0433	4.59063	10.0484	12.5149	4.54521	6.04355	-0.646526	0.0561919
1700013F07Rik	6.92533	3.98493	2.73829	4.09219	2.79164	1.87252	2.59568	2.64286	2.01904	1.75085	2.62865	2.2091	2.29251	1.73631	1.72165	3.34037	1.91125	3.11224	2.37715	2.81701	3.02379	1.56034	3.08951	2.83774	-0.981513	0.0564173
Gipr	1.58851	2.38843	1.73449	2.63389	1.61346	0.612177	1.02811	1.34588	1.10013	1.77086	1.48738	1.66367	1.9674	1.79755	1.86948	2.60166	1.46473	1.52621	0.762208	1.43456	1.91897	1.40282	1.27834	1.5904	-0.812242	0.0568453
Fzd9	2.23665	3.5283	3.63677	2.56067	3.25944	2.29562	2.9374	2.07693	2.0627	2.01231	1.36341	2.77274	2.06104	2.99586	2.31168	2.20816	2.0506	1.97838	2.20438	0.929792	1.88985	2.90478	1.93325	1.61522	-0.620694	0.0572716
Armcx6	1.66389	2.82668	2.71934	1.57838	1.95194	3.18782	4.07903	2.72551	3.05533	4.70389	3.35631	2.71988	2.14655	2.1759	1.8842	2.25796	1.22039	3.42184	3.15192	3.82736	2.87669	5.60786	2.54764	2.63119	0.609197	0.0574512
Prr32	0.480163	5.90038	10.1036	0.329835	0	0.447192	7.63903	1.13609	0.482183	0.0940804	0.521532	0.339155	2.36517	0.248798	0.105727	0.5068	0.30814	0.0743258	0.0786055	0.279451	0.152923	0	0	0.958467	-1.04215	0.0576768
2810032G03Rik	7.50569	6.29375	5.98174	6.79891	8.31918	9.60206	8.25652	10.208	11.3473	12.3629	12.1688	8.03966	7.70236	8.68993	7.99098	7.83501	6.8811	9.384	7.83144	10.6406	8.6029	10.2416	10.1234	10.1778	0.500452	0.0576768
Taf4b	1.28509	1.01183	1.02496	1.00772	1.20992	1.85266	1.30593	1.66608	2.03298	1.93157	1.64119	1.00718	0.939394	1.30743	1.06596	0.898061	1.18631	1.94836	1.81558	1.72464	1.58385	1.47548	1.82593	1.62921	0.540886	0.0576768
Snhg14	1.96843	2.47087	3.21706	2.65424	2.4598	4.07391	3.79235	3.30397	3.73378	4.19965	5.14708	3.58404	3.27689	3.36204	2.45609	2.1161	1.73117	4.77361	3.25823	5.30374	3.72661	4.78656	4.5371	4.20706	0.556676	0.0584729
Otx1	1.02927	2.27033	1.52617	1.10236	1.65963	0.86583	1.57281	1.02731	1.16697	0.748131	0.570998	1.05534	1.66955	1.14693	0.767639	1.57699	1.06544	1.54185	1.11426	1.06279	1.48041	0.489577	0.975751	1.2954	-0.713532	0.0588683
Gm9899	3.62074	4.07728	2.3655	4.60211	4.8026	2.71645	2.37939	2.89711	3.28852	3.04909	2.7118	3.14063	4.23539	3.02968	4.37616	4.82156	3.92836	3.52784	2.63838	2.97083	3.91651	2.31783	2.83656	3.20918	-0.565343	0.0588683
Drd3	1.75878	0.227339	0.390547	0.963017	0.409532	0.783397	1.50361	2.366	0.844694	3.44606	1.24586	0.864198	3.21737	2.04716	1.34701	1.27792	1.30864	2.07144	0.31296	1.63182	1.52212	2.72986	0.793151	0.901973	1.05432	0.0588683
Rsph1	6.52574	8.35314	8.23962	3.63181	4.12591	4.55823	6.48063	2.96928	3.45863	3.10775	5.41443	4.41729	4.18546	3.67877	3.19312	4.78316	2.42353	5.96263	3.26426	4.57158	4.47418	3.09491	2.27188	5.83878	-0.614045	0.0596986
Tmem28	5.16556	4.83463	6.08251	5.42108	3.32997	8.55263	9.23373	7.50817	7.56479	7.52054	5.64957	6.081	5.22728	6.5055	5.05513	4.66964	4.374	7.49617	8.80867	7.72455	7.31171	8.68575	7.31741	5.07745	0.521712	0.0616477
Fkbp11	0.652539	1.13165	0.833175	0.373537	0.728063	0.911597	2.18709	1.48456	2.45731	1.27855	2.95317	1.84364	1.00446	1.83146	1.07762	1.00441	1.57024	1.64139	2.00296	1.42415	1.68855	3.03847	1.12805	2.36828	1.23399	0.0618396
Rom1	5.13103	4.75885	5.64429	4.89531	4.28633	3.06327	4.52721	3.29249	3.17084	3.48004	3.81067	3.43835	4.18538	4.48791	4.34539	4.22376	4.92527	3.30936	3.55376	2.80755	4.08534	4.54358	4.49187	3.34244	-0.581435	0.0626492
Ccdc138	1.26943	0.991149	1.37526	1.14506	1.03008	2.14958	1.99413	1.6103	1.81559	1.99734	2.43728	1.27704	1.73693	1.32881	1.01643	1.42106	1.0698	2.70931	1.66881	2.12685	2.05208	1.49267	1.96173	1.91966	0.675838	0.062839
Sema3b	0.571245	3.93274	4.32307	0.862107	0.612998	1.49929	3.34166	1.12976	0.965445	0.722231	1.00415	1.06375	2.47798	1.54725	0.514559	0.789916	0.805461	0.754303	1.19018	0.66615	0.525723	1.05861	0.730593	1.36609	-0.600244	0.0636411
Rbbp8	0.739354	1.84879	1.09374	1.06754	1.18337	1.80553	2.27863	1.80963	1.63859	1.76166	2.12297	1.80075	1.45102	1.49728	1.31921	1.18777	1.14658	1.97317	1.87811	2.5177	1.8878	1.89939	2.15954	2.31318	0.577544	0.0638053
Micalcl	1.34902	0.982989	1.17532	1.13563	0.814554	0.960766	0.5674	0.794353	0.517971	0.544186	0.574606	1.26113	0.895767	1.13073	0.786285	1.60533	1.14587	1.04409	0.876874	0.962155	0.884548	0.95455	0.583014	0.684004	-0.835223	0.0645521
Ndnf	1.84589	1.44416	2.28245	1.31248	1.78638	1.66485	2.24028	0.954836	1.13171	0.837561	0.844181	2.33314	1.85438	1.87935	1.96806	1.67485	2.34858	0.947425	2.22662	0.923517	1.11388	1.05555	0.806149	0.969643	-0.541842	0.0645521
Clcn2	20.3367	21.3065	19.2755	19.7644	20.465	15.3247	14.0625	12.2813	13.8307	14.2238	14.8023	20.0401	20.5321	21.1083	20.3976	22.0024	21.7123	13.8808	13.4377	14.4405	12.5066	16.45	14.5172	15.4456	-0.629704	0.0646902
Spink8	2.55691	8.32558	11.1933	1.46367	2.93435	5.27296	5.06033	2.32684	1.10043	2.50493	2.81027	6.83711	4.87297	4.88941	2.41289	2.89152	1.95324	1.41354	4.18581	1.59439	2.61748	2.55128	3.63083	3.31424	-0.827309	0.0651079
Serinc2	1.61259	3.60908	1.64744	1.25064	3.66868	0.966206	2.60404	1.79898	1.66689	0.458525	1.93074	0.771717	2.24239	0.449127	2.00458	2.60838	1.55798	2.77843	1.27377	1.76612	2.15391	0.161266	1.34909	1.55779	-0.688991	0.0651079
Kcnk12	1.84139	3.60029	2.38926	2.05118	2.57647	1.99305	2.75782	1.67571	1.54928	1.12138	1.03606	2.14429	1.94071	1.71914	2.02729	1.88226	1.8099	2.38813	3.38109	0.965474	1.46612	1.73802	1.97876	1.80622	-0.662685	0.0653163
Sp7	1.25492	1.6167	2.35005	1.43672	1.26948	0.896041	0.934684	0.913604	1.2602	1.18843	0.984418	2.18643	1.41658	1.66173	1.2895	1.32454	1.11858	1.13314	0.479355	1.05496	1.03248	0.77912	0.940067	1.06272	-0.725322	0.0654764
Perm1	1.43552	1.23291	1.90622	1.01348	1.30269	0.846733	1.04781	1.24104	0.961039	0.773486	0.866222	1.35194	1.66955	1.69425	1.34337	1.66246	1.71465	0.925868	0.802927	0.742632	0.800076	1.54111	0.744476	1.23737	-0.632132	0.065612
Rtp4	0.889378	1.51091	1.23291	1.01822	1.30418	2.36659	1.76015	1.61871	2.67936	2.48942	2.53001	1.21152	1.23864	1.42639	1.3988	1.56453	0.407692	3.29423	2.59994	1.97185	2.27612	3.94408	1.20801	3.05492	0.807158	0.065612
Amigo2	3.51126	5.10522	8.74112	3.8611	4.16535	3.9733	6.13841	3.94457	2.71939	3.28572	2.91663	6.75157	4.46228	5.42812	3.0607	5.0767	4.09759	2.35154	5.389	3.49174	2.78179	8.43224	2.77046	3.1461	-0.505398	0.066548
Gdf1	13.9456	20.488	20.1829	47.7317	24.7533	5.36812	12.8979	12.7289	11.9575	13.7241	16.6937	26.0602	15.7396	11.9601	23.9129	26.389	28.6419	13.5916	15.44	12.4986	13.0965	22.6399	15.2431	18.4925	-1.16719	0.0670418
Slc25a13	1.16388	1.95238	1.89077	2.11814	1.3321	2.47217	1.494	2.85249	2.69832	3.53911	2.97257	2.40282	1.96047	2.0616	1.4458	1.4965	2.07507	3.44299	1.02639	3.56024	2.37687	3.03527	2.76123	3.11495	0.552347	0.0670418
Scarf1	0.974159	1.06192	0.76288	0.966583	0.753589	0.483875	0.551432	0.502353	0.423911	0.540801	0.764175	0.756888	1.1663	0.504763	0.715001	1.14244	1.00727	0.477511	0.584743	0.377968	0.387814	0.453606	0.336806	0.648182	-0.841648	0.0672705
Steap1	0.0858971	4.42641	8.33531	0.196683	0.076671	0.319995	5.37411	1.40703	0.258775	0.252453	0.466489	0.303359	3.26147	0.14836	0	0.226656	0.183747	0.199444	0.0703093	0	0.0683916	0.266647	0.222736	0.389686	-1.03786	0.0686431
Itga8	0.421387	1.2837	1.33911	0.393095	1.08659	0.610481	0.934592	0.667524	0.658248	0.305793	0.508547	0.595279	0.688682	0.552597	1.11686	1.15309	0.784622	0.797228	1.07308	0.454155	0.758003	0.254352	0.701474	0.849639	-0.65453	0.0686431
Cks1b	1.88352	3.26646	1.92393	1.61729	2.66192	4.67783	5.89207	4.57078	3.62527	4.45931	3.12553	2.99338	2.09395	1.21994	2.59208	1.10445	1.67868	4.85926	3.85429	3.65398	4.12408	5.4815	2.84904	4.69969	0.847505	0.0689969
Galnt12	1.64324	0.685657	1.63433	1.73278	1.11936	0.563833	0.850296	1.06251	0.955352	0.804918	0.900237	0.855234	0.843149	0.709542	0.999781	1.36926	1.01759	0.535499	0.530937	0.964742	1.03291	1.10746	1.08394	0.745482	-0.781311	0.069975
Aoc2	2.68775	1.99765	1.79215	3.16261	1.93258	1.59926	1.73496	1.39281	1.16209	1.93827	2.06109	1.95118	2.75818	1.86979	2.71249	3.05356	3.51378	2.5425	1.16111	2.06394	1.54555	2.28866	1.35518	1.65966	-0.603014	0.069975
Nkx6-2	14.5764	18.6187	16.0391	24.3627	16.4848	12.066	10.2115	14.6579	12.4785	13.2167	15.0221	13.2985	12.3054	13.7527	12.104	10.7271	14.543	18.222	7.18262	14.7259	16.198	14.9369	15.2979	16.2109	-0.586741	0.0701747
Pnp2	3.24171	1.35263	2.35274	4.39501	2.66508	1.1123	1.06745	1.9408	0.771002	2.08935	3.47467	0.783326	3.15156	1.25241	2.72368	3.90176	3.64975	1.58461	0.698272	1.9032	1.08676	1.91993	1.69593	2.24468	-0.803623	0.0707468
B230206H07Rik	2.07343	3.17936	2.40738	4.26651	2.39992	2.0938	0.934303	1.24798	1.40957	2.40224	2.55809	2.311	2.15743	1.89536	1.30228	2.0722	2.27322	2.09765	0.532772	2.31886	2.43935	1.19457	1.81817	1.49597	-0.802241	0.0713669
Hba-a2	35.8649	20.5495	19.6951	14.9624	26.4815	12.2487	6.91039	9.05686	15.8693	6.09379	26.9612	9.21261	12.6445	14.6282	37.7502	44.01	44.2871	13.8968	17.2191	8.05987	10.6174	6.60213	9.48728	11.1933	-0.907196	0.0715646
Plcz1	0.395872	1.13333	1.9769	0.201433	0.157045	2.90855	4.36381	0.760532	0.353367	0.25855	0.119439	1.5845	0.315968	0.987627	0.338984	0.309506	0.376387	0.374478	3.70838	0.426656	0.525325	1.02407	0.380192	0.638555	0.8354	0.071762
Marveld3	0.83655	0.521956	1.29809	1.31058	0.681738	0.281279	0.895513	0.411936	0.191417	0.499271	0.51096	0.756413	0.697156	0.561336	0.529596	0.526438	0.414208	0.333138	0.302533	0.203894	0.457258	0.436683	0.343744	0.516126	-1.10662	0.0718825
Tmem132c	0.780255	2.07365	1.84758	0.629365	1.37707	1.10653	1.74344	1.32327	0.569845	0.625412	0.353116	2.15437	1.03727	1.77643	1.03473	0.904645	0.625953	0.933284	1.84341	0.774037	0.776552	1.91292	0.70507	0.836668	-0.589068	0.0727192
Gsto2	0.740361	1.47125	0.806601	0.813651	1.1278	0.441258	0.442297	0.79047	0.414117	0.323196	0.746536	0.699037	0.761753	1.0229	1.36208	0.580355	1.35136	0.611166	0.775622	0.880033	0.188617	1.16458	0.570319	0.358238	-1.02183	0.0729149
Mocos	0.779327	1.02974	0.696542	0.89223	1.01445	0.574602	0.696545	0.443252	0.652171	0.445366	0.44087	0.986247	1.06633	0.785188	1.03675	1.08532	0.833599	0.779096	0.717639	0.503958	0.72392	0.579608	0.589411	0.677645	-0.80863	0.0734744
Lamb3	1.25584	0.701447	1.56266	1.15021	1.12095	0.723018	0.775496	0.664915	0.825451	0.894762	0.888684	1.30637	1.17158	1.28171	0.729002	0.783245	1.02579	0.689211	0.560685	0.620135	0.618113	0.956888	0.82891	0.600796	-0.649448	0.073617
2810002D19Rik	2.17741	1.75321	2.01562	2.33705	2.55089	3.54881	3.46653	4.52027	3.34818	3.33304	3.8185	2.97983	1.67585	2.99686	1.87283	2.6932	2.40173	3.31781	2.95189	3.30009	4.11744	4.06611	3.47003	4.25996	0.651492	0.0738112
Shcbp1l	1.46493	1.17075	1.39982	1.24434	1.01232	0.836208	0.591307	0.688061	0.664365	0.833313	0.983772	1.30175	1.45482	1.14267	0.988501	1.53788	1.92074	1.31668	0.696245	1.14594	0.940631	1.28358	0.694376	1.11479	-0.82534	0.0739011
Plk1	0.914007	1.33709	0.755786	1.54472	0.893533	0.567497	0.661316	0.831766	0.437072	0.596951	0.827296	0.553365	0.803962	0.751739	0.670851	1.30159	1.21042	0.707409	0.356258	0.548832	0.76239	0.641773	0.601923	1.14523	-0.84772	0.0741205
Wdr5b	3.24608	3.43492	4.4397	2.96048	3.24118	5.63644	5.01576	5.05685	5.13822	5.12048	6.02565	3.26434	3.33113	4.37121	3.45263	3.58101	4.06053	3.96015	4.95375	5.1766	4.81863	4.44057	7.03816	5.34142	0.51686	0.0742616
Wfdc3	0.563818	1.39684	0.719894	0.96825	1.25815	0.525102	0.377946	0.513086	0	0.138089	0.510329	0.398243	0.433943	0.73036	0.310368	0.991826	0.603011	0.109094	0.346126	0.273448	0.336685	0.21878	0	0.639462	-1.62057	0.0744283
A330102I10Rik	3.71512	5.68427	3.9286	4.65507	6.31449	7.58477	6.88798	7.98337	9.72944	6.99343	10.965	6.33	5.12151	4.77742	5.07123	6.88299	5.9741	9.34487	3.59091	7.18764	8.30733	9.30981	7.17674	7.28723	0.674827	0.0745947
Blm	0.950906	0.942339	1.09272	0.816497	1.16706	1.60517	1.54044	1.8028	1.35278	1.66908	1.34484	1.21738	1.09748	1.06071	0.763364	0.90608	0.741664	1.53327	1.42697	1.67179	2.0663	1.56818	1.26713	1.4919	0.536904	0.0748131
Xkrx	2.18376	1.25969	1.09866	2.87329	2.29832	0.910662	0.582627	1.09745	1.89837	1.69234	2.03559	1.45038	1.9734	1.66069	2.04538	2.37944	2.30098	1.33699	0.720325	1.48592	1.2716	1.03708	1.69033	1.41951	-0.620286	0.0749526
Slc25a24	0.492801	0.759672	0.643201	0.407474	0.244372	0.84143	1.00326	0.672689	1.04473	1.15331	0.892098	0.734838	0.533808	0.709295	0.391841	0.650173	0.32213	1.10185	1.03084	0.849795	0.828336	0.97736	0.922899	0.96879	0.77251	0.0749526
Gm15328	1.19258	1.21293	1.34639	1.25756	1.48468	1.8414	2.1318	1.45655	2.20609	2.18294	2.84063	1.48521	1.67471	1.70746	1.7967	2.09789	1.37634	1.99177	1.07891	2.70931	1.89907	3.50722	1.87173	2.98991	0.592514	0.0751705
Galm	1.10836	2.28124	2.61264	1.02491	1.21762	0.714638	1.90506	1.08622	1.02741	0.918779	0.887457	1.29475	1.35613	1.06761	0.891723	1.19984	1.55031	1.08879	1.29105	0.951046	1.39161	1.19099	0.626394	1.35376	-0.694619	0.0753619
Mgat4c	1.11217	1.12331	1.43788	1.2226	1.25347	1.40155	1.63172	2.27313	1.89537	2.39603	1.84927	1.69074	1.8155	1.55779	1.78042	1.26431	1.33725	2.10476	1.70128	2.28199	1.92282	2.72943	1.80623	1.64277	0.52624	0.0753619
Fbln5	1.14769	0.667244	1.17231	1.55923	0.928804	1.2684	0.560759	0.626652	0.799078	0.749572	0.775643	0.810649	1.06784	0.634324	1.33094	1.53438	1.1949	0.556649	0.964467	0.578886	0.706667	0.748171	0.701018	0.597031	-0.568764	0.075474
Gm11627	9.7205	6.54312	7.49364	7.34917	8.51273	5.97841	3.93418	5.174	4.60443	4.67161	7.80229	6.21818	6.77561	7.44419	7.47107	9.19505	9.21887	6.10383	5.2543	5.87073	4.52687	4.27004	6.34108	6.8228	-0.675209	0.0758816
Tbata	0.569253	3.10398	2.90737	0.419233	1.27029	1.78226	1.63417	0.971702	0.571647	0.0697028	0.697492	1.6246	0.803242	1.10709	1.56362	1.31433	1.25674	1.93521	1.96319	0.27608	0.738248	0.189372	0.258932	1.07274	-0.883292	0.0768035
Cstad	5.52405	5.89538	3.47235	4.37838	4.93072	2.63832	2.15214	1.80456	3.41371	3.05278	5.76921	3.20149	3.05243	3.18034	5.302	6.10457	5.90804	2.30215	2.31877	3.98434	3.72161	3.29771	3.18315	4.75511	-0.736451	0.077181
Lrrtm1	33.3115	24.3399	28.7325	32.118	29.9682	24.4486	24.3354	18.9677	22.2508	21.2657	22.1631	25.2267	27.7098	21.5999	29.4387	33.891	32.056	22.323	28.0964	22.2212	19.8547	22.0339	22.8201	22.5577	-0.526002	0.077181
Eno3	6.40046	6.60242	7.5334	4.45582	7.02194	5.14107	5.12284	4.71225	4.62108	4.27229	5.17691	7.55242	5.3839	7.57923	7.19622	10.0004	6.48965	4.9249	5.62496	5.68881	5.55162	9.72097	4.79101	7.0096	-0.508609	0.0782532
Tead3	1.51918	1.45772	1.34547	1.77416	1.25715	0.942596	1.10804	0.916419	0.833974	1.21071	0.946755	1.30701	1.37654	1.23772	1.53549	1.12435	1.49304	1.13941	1.14252	1.12687	0.821583	1.26276	0.717818	1.42945	-0.67589	0.0794241
Pipox	4.26606	2.03145	3.5653	4.12293	2.42317	2.06396	2.47591	2.36966	1.836	2.44247	3.05898	3.32632	2.50162	4.06688	2.50085	2.29034	2.60745	2.14401	1.54187	2.04214	1.63216	2.70878	1.86763	1.50808	-0.579148	0.0798491
Rassf7	1.57997	1.5005	0.941425	2.18571	0.822657	1.10361	1.00027	0.89863	0.462763	0.709433	0.893801	1.02299	1.28359	1.4213	1.59452	1.21597	1.76035	0.968084	0.96994	1.14941	0.891068	1.32834	0.79663	0.657048	-0.847842	0.0800614
Aldh1a2	0.422365	1.33939	3.8397	0.483554	0.301599	5.38906	4.228	0.499669	2.07829	0.455156	0.420525	3.31146	0.736834	1.42252	0.604504	0.557244	1.08426	0.555722	5.91177	0.532594	0.403546	1.63891	0.438086	0.574837	0.689732	0.081432
4933407L21Rik	5.89266	5.10962	4.23217	5.58681	4.931	6.86003	5.5959	7.12199	7.30434	11.4555	9.66719	3.837	5.29117	4.9298	4.96701	6.23574	6.10566	6.34223	5.20013	8.30576	8.57711	6.78817	10.1071	9.18945	0.523609	0.0818685
Zfp418	1.2551	1.58929	1.13958	1.19744	1.40037	2.50019	1.83848	2.25261	1.96059	2.32256	2.11428	1.72379	1.46688	1.68606	1.34342	0.981281	1.23063	2.37455	1.9976	2.16433	1.8876	1.97514	2.26011	2.40412	0.609899	0.0822324
Sdf2l1	10.1907	7.62179	8.44532	7.48452	8.49543	5.81991	7.38969	6.21166	4.24789	5.93361	8.44074	6.58686	9.27382	8.96661	10.4785	7.10303	9.35722	6.84552	6.13799	6.62097	6.35331	9.32622	6.48161	6.28053	-0.523994	0.082414
Kdelc2	1.84702	1.66658	1.99003	1.18766	1.46796	2.38	2.41971	2.55578	2.31792	2.87533	2.45044	1.96351	1.50595	1.95661	1.56124	1.80261	1.43439	2.04752	2.22853	2.82994	2.53831	2.78828	2.50091	2.22683	0.508976	0.0825392
Scml4	0.306713	1.53874	1.66437	0.219467	0.427765	2.23166	3.0326	0.837346	0.596756	0.751195	0.676687	1.76021	0.31475	1.40714	0.4432	0.573268	0.123029	0.726992	2.73021	0.520638	0.518937	1.51744	0.480508	0.626153	0.616422	0.0825392
BC049352	1.06141	0.525924	1.20465	1.48522	0.631604	0.109836	0	0.214646	0.177646	0.231074	0.213492	1.79097	1.21025	0.814776	0.843961	1.08917	1.32451	0.136916	0.0965329	0.114395	0.1878	0.320337	0.0509685	0.37452	-2.75124	0.0826641
Arhgap15	1.35188	3.97622	2.18036	1.86539	3.80424	2.65006	2.95116	1.73592	1.98688	0.697047	1.51344	2.10615	2.17589	1.2531	2.96957	2.68496	2.16904	2.63186	4.07146	1.68392	2.49672	0.635007	1.86372	2.37562	-0.555509	0.0826641
Zc3h8	4.33883	5.18498	5.73543	5.18656	7.34693	4.15974	4.22012	4.23875	3.90855	4.0631	4.7935	5.9941	4.7799	4.6837	5.69006	6.45398	7.09773	3.85194	4.23041	4.39428	4.06422	4.20901	4.90845	5.3262	-0.500425	0.082969
Gdnf	1.80015	0.82403	0.712243	1.3179	0.835927	0.624504	0.215748	0.634569	0.808004	1.10353	1.09286	1.28817	1.24157	1.04228	1.45016	1.21689	1.66386	0.601988	0.131722	0.728453	0.640074	0.666176	0.739856	0.681385	-0.674926	0.083121
Lrmp	2.64707	0.695036	0.773128	1.02985	1.70431	0.922159	0.774357	0.675793	1.04617	0.695823	0.821526	0.970006	1.7068	1.22679	2.08529	1.41521	2.83636	1.14965	0.968663	0.367181	1.46882	0.736414	0.785082	1.37473	-0.851569	0.0852969
Nkpd1	0.238977	0.541312	0.697442	0.625368	0.548509	1.14463	0.732317	0.994168	1.13135	1.00337	0.957924	0.458164	0.630614	0.530686	0.638962	0.540502	0.438204	0.502034	0.586829	0.596069	0.788279	1.16576	1.06231	0.99123	0.803601	0.0860015
Eif2ak2	1.35151	1.67416	1.94133	1.20883	0.867059	2.41907	2.86887	2.42136	2.12061	1.63435	1.43354	1.49158	1.45193	1.8419	1.11596	1.07729	0.993879	2.90924	2.45449	2.3556	2.52205	2.76964	1.82528	1.9352	0.507878	0.0860909
Zfp72	1.76998	1.69355	0.997492	1.53727	1.41643	3.01266	2.12747	2.27722	2.08387	2.81027	3.31461	2.1555	1.81635	2.0029	2.01585	1.98627	1.8279	2.83427	3.04743	2.54568	2.67274	1.98938	2.79599	1.9936	0.700435	0.0866735
4933412E12Rik	3.92361	4.12651	2.93851	3.58025	4.11758	2.19233	2.25905	2.84521	2.95956	1.95433	3.77001	2.30284	3.75454	2.19848	3.69755	3.75888	3.70846	2.57492	3.05528	3.28997	2.80775	1.80728	2.843	2.89713	-0.598653	0.0875151
Etaa1os	1.52986	2.11102	3.37664	1.64805	3.80057	5.7165	4.55606	5.71341	4.99676	6.23573	3.99964	2.10549	1.72168	1.83963	1.69112	2.31033	2.11376	4.60101	4.07286	5.71553	3.91166	4.37336	3.43297	6.56498	0.959039	0.0878326
Mas1	6.89677	7.70794	9.86265	5.74648	8.41319	4.24644	5.51352	2.1618	3.19355	0.375365	1.83806	4.46546	5.62266	4.9964	8.26794	7.95338	8.6475	2.75789	5.55112	1.11496	4.72856	0.654175	1.78837	3.75459	-1.51888	0.0882364
Shisa2	1.95241	2.14003	1.87343	2.4046	1.58428	1.34998	1.18979	1.42677	1.3962	1.39107	2.06172	2.59094	2.73213	1.27733	2.24721	2.26367	1.67703	1.78584	0.823265	1.20515	1.43675	1.26266	1.12505	1.55676	-0.548254	0.0884382
Adcyap1	2.30403	4.10989	8.80196	2.16301	4.73008	4.37747	7.28989	3.77409	3.56313	0.270863	0.291963	6.93277	3.07372	5.65084	4.16006	2.35078	4.78102	2.92451	6.33667	1.34093	4.5495	6.72316	2.31013	5.01724	-0.529433	0.0889251
Slc26a4	0.392975	1.8573	1.82177	0.588339	1.29514	1.3795	1.59406	0.550178	0.546408	0.177686	0.437777	1.04623	0.744502	0.574317	0.865293	1.808	0.452677	1.12301	2.27637	0.674396	1.03494	0.0703787	0.600953	0.740545	-0.700945	0.0904698
BC024139	0.703626	1.61932	1.96603	1.51072	0.854703	0.860073	1.0793	0.673391	0.824803	0.871891	0.80067	1.48238	0.840342	1.29115	0.468077	1.0038	0.52624	1.15754	0.788472	0.929435	1.13032	1.02005	0.707223	0.938491	-0.744342	0.0910888
Stra6	1.76154	2.52225	3.36412	2.176	1.18222	1.51729	1.91764	1.54486	1.83994	1.13093	1.72099	0.791409	1.70519	0.366129	1.30832	1.28414	0.817967	1.12595	0.805953	1.50148	1.48681	0.711294	1.17539	1.01662	-0.55088	0.0930575
Fpr1	0.621575	0.307987	1.19046	1.5122	0.832218	0.43417	0.416662	0.141412	0.468142	0.608939	0.703258	1.15248	0.478396	0.872275	1.19757	1.16177	1.41276	0.481077	0.190791	0.527554	0.556762	0.482382	0.671574	0.563974	-1.05926	0.0931939
Pomc	2.26942	1.92769	5.07782	3.46428	2.41151	1.81165	1.73827	1.96688	1.9534	2.32916	2.24976	1.2213	2.10709	1.77319	2.26057	1.9961	2.1961	2.76017	2.65371	1.88683	2.83946	2.77027	2.1484	2.05912	-0.697573	0.0931939
C030029H02Rik	2.9352	3.28274	2.39854	3.45644	2.02109	1.8745	1.12432	1.98424	2.73701	2.25934	2.58083	2.33978	2.02241	2.17269	2.58521	2.32352	2.46681	2.8559	0.549153	2.60306	3.20505	1.46437	2.31958	1.82619	-0.539268	0.0938588
Pou2f2	2.20275	2.18528	1.65514	2.20701	1.32052	1.91721	1.15095	1.33066	1.31745	1.55875	1.26689	1.79715	2.49392	1.68851	1.82583	2.38254	2.01843	1.48261	1.12471	1.52128	1.3428	1.93047	1.03746	1.36763	-0.536631	0.0938588
Tmem52	1.39749	1.03861	0.713648	1.33325	1.21139	0.574523	0.520409	0.112261	0.247779	1.14079	1.11674	0.261429	0.506433	0.639283	0.407486	0.600118	0.131939	0.477445	0.302955	0.47869	0.74171	0.54224	1.06642	0.835697	-0.996318	0.0942205
Timeless	1.49285	1.37672	1.14371	1.94747	1.53749	0.99145	0.94515	1.08064	1.24281	1.08268	1.35641	1.24489	1.44692	0.883837	1.11857	1.5502	1.46688	1.17227	0.994555	1.43051	1.23879	0.826154	1.15017	1.27931	-0.536698	0.0942205
Prr22	1.82086	1.20297	1.31745	1.56349	1.62528	2.19044	1.62745	2.14032	2.5904	2.89875	4.66966	0.91101	1.47929	0.851757	1.83762	3.06966	1.29838	2.40752	1.17992	3.31164	2.23507	2.53181	2.3608	3.23541	0.721537	0.0942205
Gpr150	1.56802	2.93019	3.24908	1.48743	2.59925	1.54379	2.12221	2.60924	1.39466	1.05335	1.25706	1.96193	2.11482	1.58626	1.9236	3.34941	1.48551	2.42718	2.49359	0.869116	2.42558	2.5033	1.51021	1.8292	-0.609453	0.0945202
Bora	2.04088	0.990609	1.36142	2.38423	1.63579	0.737022	0.930661	1.09919	1.00382	1.50975	1.54567	1.23561	1.66694	1.11504	2.24691	2.16142	1.87113	1.22497	1.02277	0.848411	1.09436	1.13133	1.15203	1.43606	-0.679732	0.0958549
Prss53	1.9321	2.11002	1.70662	2.05701	2.29915	0.990544	0.950897	1.02669	0.912356	1.11581	1.15454	1.50096	2.1539	1.68791	2.96656	2.56508	1.77559	0.978231	0.853898	0.699563	1.02385	1.38128	0.955433	1.22352	-1.08844	0.0962438
Lrrc51	8.36911	7.76475	6.82876	5.46327	7.67861	5.74571	4.66478	7.39329	4.38097	3.22695	5.4765	5.63968	6.05087	6.3985	6.69374	8.09614	5.98899	3.9651	2.39292	6.55192	5.93729	5.53155	3.57654	6.60271	-0.596855	0.0970201
Foxq1	0.535321	0.994683	1.29867	0.957615	0.477822	0.405082	0.418651	0.548047	0.839957	0.524438	0.454252	0.543539	0.480679	0.577871	1.03138	0.470848	0.608387	0.569689	0.712035	0.259627	0.639336	0.467374	0.694058	0.455356	-0.782075	0.0976011
Cd1d1	0.689955	0.683739	0.704759	0.607624	0.615848	1.1863	1.56539	1.20745	1.06593	1.09189	1.39311	0.824725	0.65357	0.595838	0.175294	0.700221	0.283841	0.944771	1.6508	1.33849	1.09869	1.64754	0.825735	1.05942	0.815464	0.0978933
Serping1	2.26078	2.24041	3.79382	1.97204	2.11404	8.62267	4.6667	2.20431	3.51354	1.37108	2.87456	5.05672	2.32001	2.5102	1.60007	1.75177	2.24544	2.58298	7.49017	2.34956	1.54289	3.71789	1.95411	2.49083	0.546337	0.0986329
Gpr3	2.91653	3.42384	2.15412	3.18495	2.68337	2.08943	2.2859	2.24578	1.93751	1.58247	2.518	3.29606	2.57854	2.36369	3.45795	2.88099	3.0716	3.12548	2.46072	1.61035	2.78658	1.95002	2.55969	2.4427	-0.554682	0.0990511
Slc37a2	1.06332	1.92152	3.1732	1.16962	0.911886	1.06797	2.23616	1.2712	0.984039	0.980421	0.830338	1.07503	1.75444	1.26037	0.780422	1.08194	1.00355	0.726147	0.955683	0.849388	0.929605	0.889911	0.937087	0.775593	-0.519398	0.0990511
Rasl11a	1.79104	4.39056	3.46637	1.94259	1.93523	2.2826	2.52757	0.943618	1.9879	1.66228	1.10919	4.66079	1.35429	2.5236	1.66051	1.82407	1.81482	1.24029	2.54625	1.28011	1.50109	1.97521	1.22218	1.11189	-0.724052	0.0992111

## Sheet: Dataset_S01_Table_02
GENE	CH.FY.KH.019	CH.FY.KH.020	CH.FY.KH.021	CH.FY.KH.031	CH.FY.KH.032	CH.FY.KH.022	CH.FY.KH.023	CH.FY.KH.024	CH.FY.KH.033	CH.FY.KH.034	CH.FY.KH.035	CH.FY.KH.025	CH.FY.KH.026	CH.FY.KH.027	CH.FY.KH.036	CH.FY.KH.037	CH.FY.KH.038	CH.FY.KH.028	CH.FY.KH.029	CH.FY.KH.030	CH.FY.KH.039	CH.FY.KH.040	CH.FY.KH.041	CH.FY.KH.042	log2FC(R6/1-RGFP109 / R6/1-veh.)_Cuffdiff2	q-value_Cuffdiff2
Ttr	30.1729	2815.78	4188.24	8.31798	14.8775	24.9964	2893.35	582.373	147.55	2.00971	90.3641	16.7236	1667.12	19.5612	6.3991	28.644	35.1064	22.3604	11.4741	15.9187	5.03614	5.97011	2.43807	158.056	-4.33118	0.0204985
Cldn2	0.121633	4.79136	6.95761	0	0	0.226562	6.16947	0.913183	0.122145	0	0.192664	0.0214784	2.77725	0.0787808	0.0334781	0.106984	0.032526	0.0470699	0.174231	0.0589913	0.0242112	0.0943952	0.0262835	0.386266	-3.47657	0.0204985
Slc4a5	0.141547	3.75228	5.81953	0.0607702	0.031586	0.032957	3.68466	0.772867	0.0888392	0	0.176163	0.0499898	2.21516	0.0763992	0.0389592	0.0778123	0.113555	0.0547763	0.0289652	0.102974	0.0422627	0.0137312	0.0305867	0.240807	-3.45468	0.0204985
F5	0.192695	5.7521	9.39254	0.124094	0.075249	0.224329	7.4693	0.920621	0.290258	0.141583	0.218017	0.20416	3.27513	0.135207	0.0530369	0.201266	0.0901769	0.121175	0.0924774	0.128502	0.134246	0.130851	0.083278	0.371531	-3.37164	0.0204985
Aqp1	0.136185	7.08528	10.7112	0.155914	0.151947	0.095125	5.50778	1.30127	0.410272	0.0667081	0.493059	6.18031	3.59864	0.147009	0.149933	0.299457	0.218502	0.184454	0.0278678	0.0660486	0.108431	0.13211	0.0882836	0.308912	-3.34969	0.0204985
Tmem72	0.0833919	4.07693	5.53677	0.159122	0	0.155331	3.65216	0.657699	0.139571	0.0544644	0	0.176707	2.31058	0.0960217	0.0918104	0.0488989	0.0297332	0.0860565	0.0910116	0.053926	0.0663969	0.0647175	0.0720799	0.226992	-3.05969	0.0204985
Wdr86	0.549836	3.48724	3.3698	0.251797	0.0490778	0.460872	4.47202	0.850615	0.276074	0	0.149302	0.0776733	2.14412	0.427349	0.121068	0.290169	0.176433	0.0851107	0.315039	0.213333	0.21889	0.170683	0	0.498883	-2.28734	0.0204985
Kcne2	0.583744	6.53687	9.89806	0.334156	0.260522	0.217464	6.20868	1.75302	0.586199	0.343126	0.475528	0.329854	3.65414	0.403292	0.192802	0.359407	0.312189	0.316258	0.238906	0.396356	0.278867	0.0453023	0.25228	0.847439	-2.24914	0.0204985
Kl	0.832606	16.4319	22.836	0.365066	0.411119	1.71585	18.0341	3.96578	1.83232	1.64872	1.4912	1.50152	10.0895	1.60634	0.331557	0.670003	0.587419	1.19284	1.33402	0.910716	1.00144	1.51228	1.1484	1.78415	-1.92915	0.0204985
1500015O10Rik	1.90468	33.2203	50.7139	1.30837	1.1334	3.193	35.0686	10.5153	2.42274	0.995178	3.79276	1.34534	20.8489	1.31589	0	1.11685	0.407422	3.24314	1.35116	2.09385	4.85283	0.0985435	1.64631	4.26283	-1.90675	0.0204985
Lbp	1.53712	7.95071	8.99933	0.64383	0.97045	1.2919	6.73517	1.15999	0.752966	0.404013	1.45916	1.08571	4.19355	0.809412	0.330203	0.890334	0.32081	0.986558	0.521682	0.9455	0.925355	0.203666	0.12962	0.918443	-1.58165	0.0204985
Otx2	0.849887	5.60737	5.74056	0.307259	0.319406	0.458248	5.32906	1.41506	0.628863	0.131456	1.05267	0.442326	2.89179	0.386286	0.14773	0.236055	0.550955	0.830885	0.146447	0.477267	0.534235	1.14928	0.115982	0.527611	-1.49983	0.0204985
Col8a1	0.195183	3.07721	4.44053	0.121887	0.237571	0.561866	2.96565	0.565156	0.285097	0.173832	0.208787	0.413592	1.62059	0.367762	0.0586055	0.156069	0.0569396	0.288396	0.421193	0.223747	0.353194	0.302949	0.214718	0.40249	-1.34415	0.0204985
Sostdc1	0.28113	8.91512	13.7264	0.128743	0.100374	1.72805	11.5081	2.60951	1.29864	0.385581	0.407135	1.58857	5.88533	1.06824	0.185706	0.197817	0.360841	1.21848	3.08352	0.272693	0.805813	1.87631	0.583189	0.969298	-1.25697	0.0204985
Slc13a4	0.432202	5.99632	10.4023	0.371112	0.241113	6.89323	7.91901	1.03245	1.57332	0.423416	0.41565	3.05278	3.7977	0.95644	0.297396	0.308871	1.4158	0.752646	5.8151	0.471634	0.365628	1.48841	0.0700453	0.686264	-1.13532	0.0204985
Enpp2	64.168	381.997	548.469	78.6242	71.5977	68.31	388.238	117.6	80.0414	71.2028	79.7586	72.661	269.198	68.7206	59.6209	57.878	63.7304	86.7947	45.5285	78.7749	85.3571	53.4343	58.7453	83.0174	-0.944078	0.0204985
Igf2	5.44834	33.5666	43.7709	4.95715	3.98798	26.9776	39.7749	8.91214	7.65824	5.40421	5.08474	9.6789	20.6835	7.73096	3.76968	4.87392	6.43891	5.44961	24.7657	5.23371	4.36511	8.05492	3.25771	6.12352	-0.932794	0.0204985
Ace	7.94831	14.8018	20.8676	9.23213	4.79229	5.03755	17.342	4.54088	2.69365	2.82579	2.40679	4.90904	9.52872	4.51648	5.38822	5.03707	4.29998	2.30583	6.48575	2.10992	1.83153	5.66717	1.75608	2.45604	-0.855533	0.0204985
Trpm3	6.57825	18.8561	27.2389	4.09455	2.50934	9.7365	24.5725	10.213	6.23106	5.21883	3.10554	10.8519	15.0261	9.93329	3.74352	4.3783	3.31266	6.06363	8.28224	7.15827	5.7717	5.66215	3.42657	3.77604	-0.785135	0.0204985
Clic6	5.73047	15.7691	18.6907	4.64596	3.18313	4.35204	17.4975	9.9373	6.76718	9.95095	9.17154	6.44491	12.4174	7.28509	4.08864	4.99704	4.99837	5.53921	2.33521	7.37154	4.36679	11.0703	6.97266	6.53834	-0.618882	0.0204985
Car12	19.2474	19.9388	32.0612	21.0056	14.882	4.22997	9.90138	5.36814	7.58074	6.19558	8.80383	11.1232	19.8366	10.189	15.714	18.996	14.6255	5.62984	1.82096	6.01311	5.99063	3.06504	5.07737	5.67006	-0.565168	0.0204985
Neurod2	8.15998	19.6722	9.97177	8.45888	19.3874	12.3805	14.6395	9.93701	11.0847	1.01743	6.28469	7.58707	9.98765	6.14999	15.55	14.0412	11.0452	17.362	21.932	7.94385	16.2307	1.8192	10.2847	15.8576	0.504907	0.0204985
Prss12	4.70759	13.0266	3.32903	9.45252	17.8745	6.10435	4.95196	6.36011	6.76381	0.957855	4.68709	5.57598	10.5909	3.81524	11.6414	13.25	9.45107	10.1177	8.24014	5.02293	12.2537	1.18033	6.76083	11.3684	0.660798	0.0204985
Nxph3	7.82956	23.6878	3.01084	15.8713	27.6666	5.53328	4.65154	8.17286	8.46374	1.62432	5.21086	8.62071	13.3282	6.12514	11.9665	19.2419	13.0546	13.4385	8.06745	5.71826	15.4381	1.89436	7.80252	11.7843	0.710082	0.0204985
Satb2	1.28472	6.0432	0.297451	2.68674	6.58988	1.89845	1.33198	2.9306	4.43803	0.570567	2.20164	1.13732	2.86529	1.0503	4.75243	4.70077	2.47358	5.82014	5.58039	3.27325	4.58259	0.545041	3.27213	3.99435	0.801533	0.0204985
Nr4a2	9.22368	21.6521	3.11804	6.39218	13.6974	4.72815	4.08675	8.27209	9.50439	0.785514	4.68982	7.53868	11.4666	5.4583	20.2789	15.9259	8.39353	11.5476	11.6205	9.07565	10.6066	1.37131	11.4205	9.41356	0.80299	0.0204985
Gm11549	5.3203	11.2324	2.40218	5.82623	13.9368	2.87244	2.37758	5.017	5.9234	0.717613	3.55933	3.81236	9.02037	2.6635	9.55008	9.4947	9.44336	8.05641	7.03713	3.58999	7.82746	0.508632	6.76462	8.39525	0.82543	0.0204985
Cbln1	1.75571	2.54914	2.83604	2.05681	2.87915	1.67318	1.38675	2.63812	2.82915	0.720007	1.84784	2.91283	2.09501	2.22142	3.64114	3.12442	2.00898	3.09693	3.20841	1.70301	3.67355	7.79502	2.75277	2.92669	0.948518	0.0204985
Trh	4.71593	6.1339	54.1926	4.21808	2.63088	1.37253	2.37094	2.07874	2.29389	2.38222	2.86792	29.1464	4.91512	5.40896	3.97513	3.8239	3.78309	1.65389	0.603145	1.7154	2.46412	25.1044	2.03811	2.60746	1.18252	0.0204985
Avp	1.42847	1.13248	51.6528	0.327083	0	2.92684	1.02139	1.29994	0.286896	0.559772	0	29.462	0.29318	23.4386	0.314535	1.00514	2.74955	0	0	0.277119	0	67.8454	0.24694	0	3.21339	0.0204985
Nr2f2	1.21802	8.19404	15.2909	0.997475	1.47896	9.77615	15.4732	2.08437	1.37915	0.87749	0.907771	10.7331	1.34871	7.98551	1.91779	1.93569	1.40074	1.32847	11.5092	1.43999	1.36468	3.56983	1.29396	1.37798	-0.698089	0.035741
Igfbp2	10.7615	48.2588	54.8036	7.80003	13.4063	24.0107	42.556	14.584	12.4394	4.85419	3.57386	16.5148	33.2892	14.7091	15.2573	9.66965	16.396	9.04803	28.7704	5.85755	8.07516	10.7549	5.28657	10.1857	-0.610886	0.035741
Gfra2	7.3003	16.6219	8.9378	8.04886	19.4435	3.93298	5.71731	6.59618	5.81718	2.13059	4.09558	8.88676	11.1161	6.54029	10.8946	14.1435	9.90854	9.20601	6.93758	4.68501	6.90232	7.61154	5.06145	6.48763	0.503111	0.035741
Chrna4	5.57278	10.4949	5.94441	7.10996	10.6643	4.59641	4.35593	6.531	5.18322	2.03472	3.22003	5.57754	8.10339	5.2388	8.51253	9.11591	7.45668	7.91007	6.39618	3.84969	9.00512	3.76628	5.51004	7.25802	0.531096	0.035741
Folr1	0.472865	20.7504	25.8085	0.180403	0.633142	0.954262	18.821	3.37124	0.712314	0.154371	1.71621	0.501023	10.5952	0.340291	0.173482	0.257415	0.337155	0.91503	0	0.611584	0.878564	0.305802	0.272461	1.71636	-2.69789	0.0497821
Hs3st2	13.0132	23.2878	6.28056	16.4413	30.5611	8.07975	6.88821	10.8458	14.7173	3.21811	8.38609	8.92392	17.6759	6.03727	20.8644	18.8913	18.6041	17.9271	13.7886	9.15038	17.5368	2.61465	11.3936	14.7496	0.522506	0.0810407
Abca4	0.766298	3.04982	4.51969	0.509408	0.518509	0.805766	3.00472	0.978536	0.446819	0.496444	0.246116	0.811891	2.51133	0.896587	0.748405	0.587038	0.793239	0.30611	0.910506	0.479547	0.511721	0.738575	0.459373	0.650429	-0.791826	0.0889723
Neurod6	4.55325	22.163	5.3805	8.99479	24.9031	10.4352	9.73511	8.04337	13.5379	0.918377	7.79812	9.67985	10.9026	6.24515	18.5772	18.336	11.4117	16.8602	16.406	8.96308	17.1314	0.485006	10.1863	13.609	0.510191	0.0889723
Col5a1	1.09388	7.35664	2.78796	3.91513	4.97674	0.998987	1.58518	1.3917	1.20513	0.395364	1.32655	2.03288	3.91256	2.48548	3.02831	7.17399	2.8741	2.80291	1.9733	1.54522	1.9533	0.519244	1.61561	2.0043	0.626818	0.0889723
Cort	9.71474	19.2544	12.6295	11.7962	24.1745	6.58012	4.47297	4.55426	6.50373	0.865205	2.66458	8.10944	15.4071	6.60994	18.7981	15.018	14.7955	9.11377	14.4578	4.56881	14.2979	2.74155	11.1959	12.0198	1.19522	0.0889723
Steap1	0.0858971	4.42641	8.33531	0.196683	0.076671	0.319995	5.37411	1.40703	0.258775	0.252453	0.466489	0.303359	3.26147	0.14836	0	0.226656	0.183747	0.199444	0.0703093	0	0.0683916	0.266647	0.222736	0.389686	-2.9775	0.097573
Drc7	1.32456	7.90858	5.95312	0.492848	0.591146	1.60369	5.14981	1.6574	0.864586	0.778581	1.55857	1.05253	2.34474	0.686326	0.145828	0.902901	0.21252	1.35834	0.67762	0.770884	1.92468	0.591068	0.40071	1.35204	-0.945084	0.097573
Cgnl1	2.126	4.58238	6.60985	2.54048	1.50626	2.62352	4.64354	2.00725	2.06822	1.52303	1.52742	3.09703	4.40374	2.67366	2.03341	2.16213	1.74821	1.59403	2.15349	1.7013	1.52313	1.75303	1.26336	1.3744	-0.568066	0.097573

## Sheet: Dataset_S01_Table_03
	Gene	Transcript.Thomas2008	WT.veh	WT.veh.1	WT.veh.2	WT.veh.3	WT.veh.4	MUT.veh	MUT.veh.1	MUT.veh.2	MUT.veh.3	MUT.veh.4	MUT.veh.5	WT.RGFP109	WT.RGFP109.1	WT.RGFP109.2	WT.RGFP109.3	WT.RGFP109.4	WT.RGFP109.5	MUT.RGFP109	MUT.RGFP109.1	MUT.RGFP109.2	MUT.RGFP109.3	MUT.RGFP109.4	MUT.RGFP109.5	MUT.RGFP109.6
2	4930578C19Rik	NM_175228	0	0.0540446	0.222824	0.0624367	0.0973566	0.0507911	0.146229	0.0496288	0.0547653	0.106855	0.197449	0.231123	0.167895	0.14129	0	0	0.116665	0.253253	0.312475	0.158697	0.26053	0.12697	0.188553	0.0989643
3	Acer3	NM_025408	1.67129	1.9472	2.21469	1.73242	1.9756	2.83962	2.84623	2.54856	2.60821	2.45598	2.41221	2.50455	2.54945	2.98414	2.28758	1.66866	1.73938	2.58704	2.69903	2.49742	2.28375	2.57654	2.61587	2.54102
4	Acot11	NM_025590	12.6754	11.0502	10.9286	10.3595	8.35779	9.98625	12.0471	12.063	8.94369	9.14661	8.20551	11.8298	11.8129	12.3694	9.64746	10.1178	10.2355	10.7898	12.3761	10.8643	9.64095	10.4357	9.87397	9.3964
5	Ankrd61	NM_025732	0.875001	0.466909	0.618767	0.539412	0.240313	1.00298	0.601582	1.10253	0.405545	0.659395	0.548301	0.475416	0.690714	0.697515	0.444615	0.592013	0.287969	1.14606	0.936587	1.10989	1.23258	0.887998	0.581776	0.916057
6	Arhgap15	NM_153820	1.35188	3.97622	2.18036	1.86539	3.80424	2.65006	2.95116	1.73592	1.98688	0.697047	1.51344	2.10615	2.17589	1.2531	2.96957	2.68496	2.16904	2.63186	4.07146	1.68392	2.49672	0.635007	1.86372	2.37562
7	Arhgdia	NM_133796	120.721	129.902	119.163	135.255	131.168	122.723	125.927	123.674	128.627	116.278	133.447	105.718	118.692	110.288	130.369	130.525	131.632	122.9	129.611	115.929	133.201	131.756	129.577	139.987
8	Bnip3	NM_009760	19.9521	18.3838	18.7772	19.5702	25.1127	20.7221	18.6843	20.5539	19.5857	20.3152	18.8709	22.0497	22.3153	21.8284	21.9663	19.6688	21.8206	20.1269	20.4601	18.5378	21.1068	19.0507	22.4774	22.0187
9	Catsperd	NM_175350	0.18428	0.292191	0.414114	0.421954	0.164486	0.411902	0.691762	0.570175	0.333099	0.32496	0.300235	0.598748	0.642968	0.445597	0.365189	0.453839	0.15769	0.370828	0.90503	0.357498	0.410827	0.715065	0.541561	0.401287
10	Chrna1	NM_007389	0	0.125745	0.129611	0.0968473	0.132136	0.157567	0.132312	0.0769807	0.084948	0.0414363	0.11485	0.164313	0.0868087	0.0913161	0.0698489	0.0744041	0.226211	0.114575	0.0865515	0.102567	0.168381	0.114886	0.0731174	0.0383766
11	Cnih1	NM_009919	34.8793	31.1288	41.7393	40.3994	40.8431	44.0722	40.5936	45.4768	44.9945	46.4929	51.5095	40.9166	38.8632	40.6903	38.625	37.5558	41.0885	41.2035	40.682	44.6483	43.5783	48.4913	45.7803	45.5891
12	Dhx16	NM_026987	10.2715	9.55627	8.56648	11.0089	9.9241	10.5329	9.3269	10.6648	11.5217	11.4811	13.4757	10.4002	10.2042	9.93192	10.1655	10.452	10.3732	11.4806	9.6373	12.2685	10.9405	11.957	12.1602	11.9717
13	Dok1	NM_010070	0.869853	1.23915	1.16618	1.4938	1.21316	1.21518	1.16618	0.791584	1.09189	1.43804	1.3288	1.22915	1.17086	0.704245	1.19708	0.812907	0.639655	1.47317	0.934499	1.21212	1.47218	1.30827	1.36189	1.67766
14	Eif5b	NM_198303	11.9519	11.6972	12.8817	10.3371	12.0904	15.7264	15.0029	15.4232	14.6701	15.8657	15.2473	15.3105	13.6473	12.5861	13.0825	13.0956	14.0767	14.1635	14.4615	16.0815	14.9696	14.7098	16.56	16.8719
15	Emilin1	NM_133918	0.533959	0.370404	0.627228	0.733578	0.714911	0.919993	0.763585	0.461618	0.616636	0.235397	0.676624	0.565729	0.520552	0.507233	0.411504	0.493133	0.42836	0.537245	0.917828	0.517933	0.403883	0.352229	0.530758	0.605597
16	Endov	NM_177394	8.69582	9.24305	9.26049	8.33544	8.35142	9.65726	10.0234	9.66984	9.17152	8.72091	8.07842	8.6898	8.3307	7.8577	8.87137	9.04749	7.56798	9.34206	10.8603	9.61815	9.69483	10.5998	9.04699	9.74024
17	Epas1	NM_010137	28.6964	25.8739	27.0839	28.1686	22.3388	23.7179	25.1646	22.9751	23.6209	20.1115	20.2343	25.0827	27.2445	28.4911	25.6358	24.333	23.7134	22.5372	23.3781	22.8815	23.104	23.2939	20.3751	21.2348
18	Fam43a	NM_177632	4.57727	4.92655	3.2202	4.82394	4.81617	2.39968	2.22164	1.93099	2.52657	1.81151	1.8383	4.43209	3.98174	3.90052	4.43863	4.5859	3.72877	2.41651	2.4564	2.14644	2.17218	2.16429	1.59827	2.33784
19	Gsto2	NM_026619	0.740361	1.47125	0.806601	0.813651	1.1278	0.441258	0.442297	0.79047	0.414117	0.323196	0.746536	0.699037	0.761753	1.0229	1.36208	0.580355	1.35136	0.611166	0.775622	0.880033	0.188617	1.16458	0.570319	0.358238
20	Guf1	NM_172711	10.3786	8.91375	10.6248	10.2979	10.9108	15.3796	13.9761	15.4264	15.5407	18.6858	18.0991	10.2468	10.3429	11.094	10.9439	12.2526	12.0143	16.8329	14.4796	20.5145	14.911	18.7759	18.4	18.6872
21	Ifit3	NM_010501	1.11533	2.45084	2.37759	2.44279	2.7269	3.70335	3.51067	4.41293	3.60355	4.03808	4.03808	2.29488	2.58769	3.97838	2.02874	2.7724	2.12662	6.26777	4.80281	4.28038	3.32046	6.58585	3.437	4.26789
22	Ints9	NM_153414	8.37474	8.26441	7.77461	8.78229	7.53803	8.65173	7.265	8.99812	8.40996	8.92842	9.52306	7.43146	7.90808	6.74612	7.59309	9.0993	9.29667	7.9524	7.48861	8.97667	9.1895	9.63977	8.82029	9.16309
23	Ipo7	NM_181517	26.8588	31.2651	29.0525	21.07	24.9072	40.8189	39.4133	37.4107	35.2823	39.074	31.8283	39.6517	31.8241	33.1798	24.3732	25.7525	24.1275	37.2977	39.2007	39.702	36.0144	33.5036	33.7514	30.2251
24	Kctd12b	NM_175429	0.587787	0.901922	1.06522	0.412448	0.558502	0.847627	0.965968	1.27685	1.04723	0.743017	0.823779	1.07141	1.07017	0.851468	0.855875	0.55035	0.567885	1.07128	1.13296	0.993156	0.785029	1.23605	0.999721	1.06664
25	Macf1	XM_110503	33.4707	33.6471	34.9334	30.8872	27.6949	40.3913	38.4929	35.3371	35.8224	41.038	35.5654	37.5526	35.3072	35.8503	28.4843	37.3997	27.9608	37.7806	35.8667	41.2002	35.8939	38.3673	32.0652	31.7082
26	Nfatc1	NM_016791	1.57307	1.91313	1.99471	1.53622	0.920809	1.32007	1.43133	1.24047	1.39273	1.28118	1.14024	1.30319	1.26647	1.23304	1.22737	1.25331	1.26016	1.41467	1.24568	1.59854	1.35277	1.52509	1.26924	1.54579
27	Nop16	NM_178605	12.6776	10.3662	14.4013	10.9345	12.686	14.5073	15.5483	15.7791	15.985	13.7565	17.9584	12.8898	12.6014	10.6045	13.0185	10.4507	12.8304	15.18	13.8204	16.2674	13.8961	16.5889	14.3976	16.2483
35	Plcxd3	NM_177355	3.25052	2.19862	2.52973	1.5949	1.75004	4.66111	6.27164	5.91609	3.31601	2.2746	1.16752	5.75809	4.18285	4.32206	2.38578	2.22369	1.93156	3.35438	5.91255	2.65249	4.19022	4.28444	2.40822	2.71523
36	Pop1	NM_152894	3.93793	3.17274	2.72523	4.88722	3.61508	3.81873	3.18782	3.24575	4.28674	4.01693	4.37221	3.42545	4.06362	3.11367	3.80307	4.01298	3.51468	3.18305	2.9884	4.05894	3.17521	3.67035	3.64118	3.77127
37	Ppard	NM_011145	7.59431	6.86773	5.86956	7.23992	7.75803	6.72323	6.32308	7.56792	6.61135	6.90244	6.84771	6.24113	6.66727	6.35887	8.01126	6.80666	6.91862	7.79972	6.45252	7.56244	7.31111	6.74523	7.11325	7.44075
38	Prrg4	NM_178695	0.724651	0.68548	0.740199	0.113132	0.0588016	0.552184	0.794877	0.329724	0.330772	0.580843	0.775159	0.325719	0.473224	0.398237	0.217583	0.202801	0.14093	0.688321	0.43138	0.670951	0.681873	0.281188	0.398589	0.23909
39	Rnase6	NM_030098	0.300699	0.496649	1.12622	0	0.268401	0.746801	0.358344	0.547284	0.402618	0.294586	0.0907238	0.637179	0.308577	0.952159	0.551757	0.088161	0.321615	0.23273	0.574304	0.0972245	0.399028	1.08902	0.259909	0.545666
40	Rpl37	NM_026069	32.2234	34.2697	35.3232	41.3907	37.1806	30.3767	28.4494	36.1186	33.0167	35.8031	48.6107	30.4398	34.6808	30.6558	37.928	34.4488	41.7488	30.6171	30.0212	34.1786	39.3189	41.984	39.0612	44.5691
41	Rsph3a	NM_025789	1.48623	1.42374	1.97355	1.2478	1.41503	1.61487	2.52388	1.57792	1.54223	1.74722	1.21071	1.32971	1.37265	0.984009	1.14538	1.04578	0.953819	2.18555	1.94643	1.00913	1.8539	2.69129	1.41309	2.29245
42	Scrn3	XM_130303	10.382	9.83502	10.2834	10.1834	10.7221	9.29623	9.63712	9.29172	10.3396	9.49853	9.8113	12.8482	10.566	12.0532	10.7059	9.71024	11.4416	9.51844	8.77893	10.0982	8.69889	9.03376	9.81426	9.47186
43	Slc25a29	NM_181328	8.55112	7.64136	8.63362	8.09227	7.76501	7.22739	8.17294	8.77128	7.99145	9.39418	8.9031	7.54119	7.65926	9.0494	8.65251	7.04301	9.35793	8.60757	7.92989	8.19858	9.16974	9.74335	9.14284	7.93809
44	Snx7	XM_131162	9.33286	9.55561	9.12649	8.00105	9.62538	9.68067	9.92284	11.8393	11.7707	12.5231	12.6912	9.89904	8.89655	9.02687	10.5517	8.48612	8.30659	11.7079	10.8503	9.95374	11.2955	11.4467	10.8216	10.8358
45	Ssb	NM_009278	61.2429	66.7032	66.0924	53.5978	69.2185	75.3875	79.5204	79.2049	75.9747	82.1946	86.2455	71.3612	68.3173	70.0624	67.8568	60.7423	68.7659	74.0524	80.077	75.6201	76.0471	79.8035	85.0927	81.4134
46	Thap2	NM_025780	3.5042	3.23035	3.16318	2.83007	3.2733	4.32613	3.69039	3.75746	4.09179	4.71034	3.22093	4.02928	4.04203	3.14348	3.02056	3.36887	2.55695	5.31913	3.98003	4.58473	3.97961	4.97518	3.47497	2.98229
47	Tmem143	NM_144801	11.3348	10.2674	9.31667	11.2534	10.3149	7.46376	8.82487	8.86437	8.53685	9.15243	9.49802	9.56983	10.4504	10.3239	10.7242	11.8779	11.7925	8.39578	8.29934	9.44848	8.60176	9.24323	8.38124	9.48095
48	Top3b	NM_011624	15.6995	16.0902	16.9398	15.9849	13.8723	15.3275	14.653	14.6893	14.5284	16.4016	14.9821	13.298	15.657	13.9126	14.9891	16.6982	16.3536	14.6446	15.0224	14.5849	13.8078	15.7385	14.4982	15.3911
49	Unc93b1	NM_019449	10.4151	9.07344	10.0428	10.6763	9.83024	8.92848	8.90041	10.0223	9.74585	10.3353	8.59332	8.58438	9.35313	9.87841	9.38399	9.76089	11.2384	8.39317	9.70527	9.33518	9.81027	9.85688	8.64392	10.1839
52	Wee2	NM_201370	0.162239	0.0643108	0.132576	0.0742971	0.0289626	0.090659	0	0.147641	0.0325842	0.0953644	0.0587389	0.0916756	0.0665959	0.112086	0.0357234	0.0570796	0.0347074	0.0251134	0.132797	0.0944216	0.025835	0.125908	0.0841388	0.147204
