# Supplementary material for: The Effects of Selective Inhibition of Histone Deacetylase 1 and 3 in Huntington’s Disease Mice
Source: Front Mol Neurosci. 2021 Feb 17;14:616886. doi: 10.3389/fnmol.2021.616886 (PMC7925995; doi:10.3389/fnmol.2021.616886)
Supplement: Supplementary file 7 [file Data_Sheet_2.xlsx]

## Sheet: INFO
Dataset_S02_Table_01	STRING analysis: GO 'biological process' results of connected and disconnected nodes in the network (1st shell proteins: assigned from genes sign. different in R6/1-vehicle / R6/1-RGFP109 comparison (FDR, q<0.1; log2FC>|0.5|) + 2nd shell proteins: 20 protein interactors)
Dataset_S02_Table_02	GSEA: normlized enrichment scores (NES) and FDR, q-values for R6/1-vehicle / WT-vehicle and R6/1-RGFP109 / WT-vehicle comparisons
Dataset_S02_Table_03	GOrilla GO results of genes changed towards WT-levels by RGFP109-treatment in R6/1 mice by at least 20% (FDR, q<0.1)
	target gene list: genes sign. different in R6/1-vehicle / WT-vehicle comparison (FDR, q<0.1; log2FC>|0.5|) and affected by RGFP109-treatment in R6/1 mice by at least 20% (283)
	background gene list: all expressed genes, with FPKM>0.1 in at least one sample (18844)
	GOrilla parameters and information:
	The system has recognized 18499 genes out of 19127 gene terms entered by the user.
	18499 genes were recognized by gene symbol and 0 genes by other gene IDs .
	283 duplicate genes were removed (keeping the highest ranking instance of each gene) leaving a total of 18216 genes.
	Only 17048 of these genes are associated with a GO term.
	P-value' is the enrichment p-value computed according to the mHG or HG model. This p-value is not corrected for multiple testing of 15153 GO terms.
	'FDR q-value' is the correction of the above p-value for multiple testing using the Benjamini and Hochberg (1995) method.
	Namely, for the ith term (ranked according to p-value) the FDR q-value is (p-value * number of GO terms) / i.
	Enrichment (N, B, n, b) is defined as follows:
	N - is the total number of genes
	B - is the total number of genes associated with a specific GO term
	n - is the number of genes in the top of the user's input list or in the target set when appropriate
	b - is the number of genes in the intersection
	Enrichment = (b/n) / (B/N)

## Sheet: Dataset_S02_Table_01
#term ID	term description	observed gene count	background gene count	strength	false discovery rate	matching proteins in your network (IDs)	matching proteins in your network (labels)
GO:1901700	response to oxygen-containing compound	24	1429	0.78	7.64e-10	10090.ENSMUSP00000000186,10090.ENSMUSP00000001147,10090.ENSMUSP00000001181,10090.ENSMUSP00000001547,10090.ENSMUSP00000001963,10090.ENSMUSP00000004774,10090.ENSMUSP00000005671,10090.ENSMUSP00000006046,10090.ENSMUSP00000016168,10090.ENSMUSP00000020323,10090.ENSMUSP00000020704,10090.ENSMUSP00000024599,10090.ENSMUSP00000025951,10090.ENSMUSP00000027377,10090.ENSMUSP00000028166,10090.ENSMUSP00000032768…	Fgf23,Col6a1,Col6a2,Col1a1,Ace,Aqp1,Igf1r,Trh,Lbp,Avpr1a,Igfbp1,Igf2r,Rbp4,Igfbp5,Nr4a2,Nr2f2,Avp,Igfbp2,Igf1,Crh,Chrna4,Kl,Igf2,Folr1
GO:0043567	regulation of insulin-like growth factor receptor signaling pathway	7	25	2	2.79e-09	10090.ENSMUSP00000017637,10090.ENSMUSP00000020702,10090.ENSMUSP00000020704,10090.ENSMUSP00000023807,10090.ENSMUSP00000027377,10090.ENSMUSP00000046610,10090.ENSMUSP00000056668	Igfbp4,Igfbp3,Igfbp1,Igfbp6,Igfbp5,Igfbp2,Igf1
GO:0071495	cellular response to endogenous stimulus	20	997	0.85	2.79e-09	10090.ENSMUSP00000000186,10090.ENSMUSP00000001147,10090.ENSMUSP00000001547,10090.ENSMUSP00000004774,10090.ENSMUSP00000005671,10090.ENSMUSP00000006046,10090.ENSMUSP00000020323,10090.ENSMUSP00000020704,10090.ENSMUSP00000027377,10090.ENSMUSP00000028166,10090.ENSMUSP00000032768,10090.ENSMUSP00000040230,10090.ENSMUSP00000046610,10090.ENSMUSP00000056668,10090.ENSMUSP00000061185,10090.ENSMUSP00000066338…	Fgf23,Col6a1,Col1a1,Aqp1,Igf1r,Trh,Avpr1a,Igfbp1,Igfbp5,Nr4a2,Nr2f2,Sostdc1,Igfbp2,Igf1,Crh,Chrna4,Kl,Fgfr1,Igf2,Folr1
GO:0009719	response to endogenous stimulus	22	1289	0.78	2.79e-09	10090.ENSMUSP00000000186,10090.ENSMUSP00000001147,10090.ENSMUSP00000001547,10090.ENSMUSP00000004774,10090.ENSMUSP00000005671,10090.ENSMUSP00000006046,10090.ENSMUSP00000020323,10090.ENSMUSP00000020704,10090.ENSMUSP00000025951,10090.ENSMUSP00000027377,10090.ENSMUSP00000028166,10090.ENSMUSP00000032768,10090.ENSMUSP00000035551,10090.ENSMUSP00000040230,10090.ENSMUSP00000046610,10090.ENSMUSP00000056668…	Fgf23,Col6a1,Col1a1,Aqp1,Igf1r,Trh,Avpr1a,Igfbp1,Rbp4,Igfbp5,Nr4a2,Nr2f2,Avp,Sostdc1,Igfbp2,Igf1,Crh,Chrna4,Kl,Fgfr1,Igf2,Folr1
GO:0010033	response to organic substance	29	2553	0.61	2.79e-09	10090.ENSMUSP00000000186,10090.ENSMUSP00000001147,10090.ENSMUSP00000001181,10090.ENSMUSP00000001547,10090.ENSMUSP00000001963,10090.ENSMUSP00000004774,10090.ENSMUSP00000005671,10090.ENSMUSP00000006046,10090.ENSMUSP00000016168,10090.ENSMUSP00000020323,10090.ENSMUSP00000020704,10090.ENSMUSP00000022699,10090.ENSMUSP00000024599,10090.ENSMUSP00000025951,10090.ENSMUSP00000027377,10090.ENSMUSP00000028166…	Fgf23,Col6a1,Col6a2,Col1a1,Ace,Aqp1,Igf1r,Trh,Lbp,Avpr1a,Igfbp1,Gfra2,Igf2r,Rbp4,Igfbp5,Nr4a2,Nr2f2,Avp,Sostdc1,Igfbp2,Igf1,Crh,Chrna4,Kl,Fgfr1,Igf2,Folr1,Satb2,Otx2
GO:0010646	regulation of cell communication	32	3130	0.56	2.79e-09	10090.ENSMUSP00000000186,10090.ENSMUSP00000001547,10090.ENSMUSP00000005671,10090.ENSMUSP00000006046,10090.ENSMUSP00000016168,10090.ENSMUSP00000017637,10090.ENSMUSP00000020323,10090.ENSMUSP00000020702,10090.ENSMUSP00000020704,10090.ENSMUSP00000022699,10090.ENSMUSP00000023807,10090.ENSMUSP00000025951,10090.ENSMUSP00000027377,10090.ENSMUSP00000028166,10090.ENSMUSP00000028681,10090.ENSMUSP00000030815…	Fgf23,Col1a1,Igf1r,Trh,Lbp,Igfbp4,Avpr1a,Igfbp3,Igfbp1,Gfra2,Igfbp6,Rbp4,Igfbp5,Nr4a2,F2,Cort,Cbln1,Avp,Sostdc1,Neurod2,Nrtn,Igfbp2,Igf1,Crh,Chrna4,Agt,Cgnl1,Ttr,Kl,Fgfr1,Igf2,Folr1
GO:0023051	regulation of signaling	32	3150	0.56	2.79e-09	10090.ENSMUSP00000000186,10090.ENSMUSP00000001547,10090.ENSMUSP00000005671,10090.ENSMUSP00000006046,10090.ENSMUSP00000016168,10090.ENSMUSP00000017637,10090.ENSMUSP00000020323,10090.ENSMUSP00000020702,10090.ENSMUSP00000020704,10090.ENSMUSP00000022699,10090.ENSMUSP00000023807,10090.ENSMUSP00000025951,10090.ENSMUSP00000027377,10090.ENSMUSP00000028166,10090.ENSMUSP00000028681,10090.ENSMUSP00000030815…	Fgf23,Col1a1,Igf1r,Trh,Lbp,Igfbp4,Avpr1a,Igfbp3,Igfbp1,Gfra2,Igfbp6,Rbp4,Igfbp5,Nr4a2,F2,Cort,Cbln1,Avp,Sostdc1,Neurod2,Nrtn,Igfbp2,Igf1,Crh,Chrna4,Agt,Cgnl1,Ttr,Kl,Fgfr1,Igf2,Folr1
GO:0009725	response to hormone	18	829	0.89	3.18e-09	10090.ENSMUSP00000000186,10090.ENSMUSP00000001547,10090.ENSMUSP00000004774,10090.ENSMUSP00000005671,10090.ENSMUSP00000006046,10090.ENSMUSP00000020323,10090.ENSMUSP00000020704,10090.ENSMUSP00000025951,10090.ENSMUSP00000027377,10090.ENSMUSP00000028166,10090.ENSMUSP00000032768,10090.ENSMUSP00000035551,10090.ENSMUSP00000046610,10090.ENSMUSP00000056668,10090.ENSMUSP00000061185,10090.ENSMUSP00000066338…	Fgf23,Col1a1,Aqp1,Igf1r,Trh,Avpr1a,Igfbp1,Rbp4,Igfbp5,Nr4a2,Nr2f2,Avp,Igfbp2,Igf1,Crh,Chrna4,Kl,Igf2
GO:0009966	regulation of signal transduction	30	2823	0.58	3.45e-09	10090.ENSMUSP00000000186,10090.ENSMUSP00000001547,10090.ENSMUSP00000005671,10090.ENSMUSP00000006046,10090.ENSMUSP00000016168,10090.ENSMUSP00000017637,10090.ENSMUSP00000020702,10090.ENSMUSP00000020704,10090.ENSMUSP00000022699,10090.ENSMUSP00000023807,10090.ENSMUSP00000027377,10090.ENSMUSP00000028166,10090.ENSMUSP00000028681,10090.ENSMUSP00000030815,10090.ENSMUSP00000034076,10090.ENSMUSP00000035551…	Fgf23,Col1a1,Igf1r,Trh,Lbp,Igfbp4,Igfbp3,Igfbp1,Gfra2,Igfbp6,Igfbp5,Nr4a2,F2,Cort,Cbln1,Avp,Sostdc1,Neurod2,Nrtn,Igfbp2,Igf1,Crh,Chrna4,Agt,Cgnl1,Ttr,Kl,Fgfr1,Igf2,Folr1
GO:0070887	cellular response to chemical stimulus	27	2287	0.62	4.9e-09	10090.ENSMUSP00000000186,10090.ENSMUSP00000001147,10090.ENSMUSP00000001547,10090.ENSMUSP00000004774,10090.ENSMUSP00000005671,10090.ENSMUSP00000006046,10090.ENSMUSP00000016168,10090.ENSMUSP00000020323,10090.ENSMUSP00000020704,10090.ENSMUSP00000022699,10090.ENSMUSP00000027377,10090.ENSMUSP00000028166,10090.ENSMUSP00000032768,10090.ENSMUSP00000040230,10090.ENSMUSP00000041373,10090.ENSMUSP00000046610…	Fgf23,Col6a1,Col1a1,Aqp1,Igf1r,Trh,Lbp,Avpr1a,Igfbp1,Gfra2,Igfbp5,Nr4a2,Nr2f2,Sostdc1,Neurod2,Igfbp2,Kcne2,Igf1,Crh,Chrna4,Kl,Fgfr1,Igf2,Folr1,Satb2,Otx2,Enpp2
GO:0042221	response to chemical	33	3532	0.52	4.9e-09	10090.ENSMUSP00000000186,10090.ENSMUSP00000001147,10090.ENSMUSP00000001181,10090.ENSMUSP00000001547,10090.ENSMUSP00000001963,10090.ENSMUSP00000004774,10090.ENSMUSP00000005671,10090.ENSMUSP00000006046,10090.ENSMUSP00000016168,10090.ENSMUSP00000020323,10090.ENSMUSP00000020704,10090.ENSMUSP00000022699,10090.ENSMUSP00000024599,10090.ENSMUSP00000025951,10090.ENSMUSP00000027377,10090.ENSMUSP00000028166…	Fgf23,Col6a1,Col6a2,Col1a1,Ace,Aqp1,Igf1r,Trh,Lbp,Avpr1a,Igfbp1,Gfra2,Igf2r,Rbp4,Igfbp5,Nr4a2,Nr2f2,Avp,Sostdc1,Neurod2,Igfbp2,Kcne2,Igf1,Crh,Chrna4,Car12,Kl,Fgfr1,Igf2,Folr1,Satb2,Otx2,Enpp2
GO:0071310	cellular response to organic substance	24	1858	0.66	1.55e-08	10090.ENSMUSP00000000186,10090.ENSMUSP00000001147,10090.ENSMUSP00000001547,10090.ENSMUSP00000004774,10090.ENSMUSP00000005671,10090.ENSMUSP00000006046,10090.ENSMUSP00000016168,10090.ENSMUSP00000020323,10090.ENSMUSP00000020704,10090.ENSMUSP00000022699,10090.ENSMUSP00000027377,10090.ENSMUSP00000028166,10090.ENSMUSP00000032768,10090.ENSMUSP00000040230,10090.ENSMUSP00000046610,10090.ENSMUSP00000056668…	Fgf23,Col6a1,Col1a1,Aqp1,Igf1r,Trh,Lbp,Avpr1a,Igfbp1,Gfra2,Igfbp5,Nr4a2,Nr2f2,Sostdc1,Igfbp2,Igf1,Crh,Chrna4,Kl,Fgfr1,Igf2,Folr1,Satb2,Otx2
GO:0032870	cellular response to hormone stimulus	14	513	0.99	3.22e-08	10090.ENSMUSP00000000186,10090.ENSMUSP00000004774,10090.ENSMUSP00000005671,10090.ENSMUSP00000006046,10090.ENSMUSP00000020323,10090.ENSMUSP00000020704,10090.ENSMUSP00000028166,10090.ENSMUSP00000032768,10090.ENSMUSP00000046610,10090.ENSMUSP00000056668,10090.ENSMUSP00000061185,10090.ENSMUSP00000066338,10090.ENSMUSP00000077899,10090.ENSMUSP00000101556	Fgf23,Aqp1,Igf1r,Trh,Avpr1a,Igfbp1,Nr4a2,Nr2f2,Igfbp2,Igf1,Crh,Chrna4,Kl,Igf2
GO:0050896	response to stimulus	43	6616	0.36	3.85e-08	10090.ENSMUSP00000000186,10090.ENSMUSP00000001147,10090.ENSMUSP00000001181,10090.ENSMUSP00000001547,10090.ENSMUSP00000001963,10090.ENSMUSP00000004774,10090.ENSMUSP00000005671,10090.ENSMUSP00000006046,10090.ENSMUSP00000013995,10090.ENSMUSP00000016168,10090.ENSMUSP00000017637,10090.ENSMUSP00000020323,10090.ENSMUSP00000020704,10090.ENSMUSP00000022699,10090.ENSMUSP00000024599,10090.ENSMUSP00000025951…	Fgf23,Col6a1,Col6a2,Col1a1,Ace,Aqp1,Igf1r,Trh,Abca4,Lbp,Igfbp4,Avpr1a,Igfbp1,Gfra2,Igf2r,Rbp4,Ecrg4,Igfbp5,Nr4a2,Col5a1,F2,Cort,Nr2f2,Avp,Trhr,Sostdc1,Neurod2,Nrtn,Igfbp2,Kcne2,Igf1,Crh,Chrna4,Agt,Car12,Kl,Fgfr1,F5,Igf2,Folr1,Satb2,Otx2,Enpp2
GO:0051239	regulation of multicellular organismal process	28	2858	0.54	9.62e-08	10090.ENSMUSP00000000186,10090.ENSMUSP00000001547,10090.ENSMUSP00000001963,10090.ENSMUSP00000004774,10090.ENSMUSP00000005671,10090.ENSMUSP00000016168,10090.ENSMUSP00000020323,10090.ENSMUSP00000025951,10090.ENSMUSP00000027377,10090.ENSMUSP00000028166,10090.ENSMUSP00000028280,10090.ENSMUSP00000028681,10090.ENSMUSP00000030815,10090.ENSMUSP00000032768,10090.ENSMUSP00000034076,10090.ENSMUSP00000035551…	Fgf23,Col1a1,Ace,Aqp1,Igf1r,Lbp,Avpr1a,Rbp4,Igfbp5,Nr4a2,Col5a1,F2,Cort,Nr2f2,Cbln1,Avp,Sostdc1,Neurod2,Kcne2,Igf1,Crh,Chrna4,Agt,Kl,Fgfr1,Igf2,Otx2,Enpp2
GO:0032501	multicellular organismal process	40	5888	0.38	9.62e-08	10090.ENSMUSP00000001147,10090.ENSMUSP00000001547,10090.ENSMUSP00000001963,10090.ENSMUSP00000004774,10090.ENSMUSP00000005671,10090.ENSMUSP00000006046,10090.ENSMUSP00000013995,10090.ENSMUSP00000020323,10090.ENSMUSP00000020702,10090.ENSMUSP00000022699,10090.ENSMUSP00000024599,10090.ENSMUSP00000025951,10090.ENSMUSP00000027217,10090.ENSMUSP00000027377,10090.ENSMUSP00000028166,10090.ENSMUSP00000028280…	Col6a1,Col1a1,Ace,Aqp1,Igf1r,Trh,Abca4,Avpr1a,Igfbp3,Gfra2,Igf2r,Rbp4,Ecrg4,Igfbp5,Nr4a2,Col5a1,F2,Nr2f2,Cbln1,Avp,Sostdc1,Neurod2,Nrtn,Igfbp2,Neurod6,Kcne2,Ccdc135,Igf1,Crh,Chrna4,Agt,Kl,Fgfr1,F5,Col8a1,Igf2,Folr1,Satb2,Otx2,Enpp2
GO:0040008	regulation of growth	15	686	0.89	9.92e-08	10090.ENSMUSP00000016168,10090.ENSMUSP00000017637,10090.ENSMUSP00000020323,10090.ENSMUSP00000020702,10090.ENSMUSP00000020704,10090.ENSMUSP00000023807,10090.ENSMUSP00000025951,10090.ENSMUSP00000027377,10090.ENSMUSP00000028681,10090.ENSMUSP00000035551,10090.ENSMUSP00000046610,10090.ENSMUSP00000056668,10090.ENSMUSP00000066488,10090.ENSMUSP00000081041,10090.ENSMUSP00000101556	Lbp,Igfbp4,Avpr1a,Igfbp3,Igfbp1,Igfbp6,Rbp4,Igfbp5,F2,Avp,Igfbp2,Igf1,Agt,Fgfr1,Igf2
GO:0048583	regulation of response to stimulus	31	3552	0.49	9.92e-08	10090.ENSMUSP00000000186,10090.ENSMUSP00000001547,10090.ENSMUSP00000001963,10090.ENSMUSP00000005671,10090.ENSMUSP00000006046,10090.ENSMUSP00000016168,10090.ENSMUSP00000017637,10090.ENSMUSP00000020702,10090.ENSMUSP00000020704,10090.ENSMUSP00000022699,10090.ENSMUSP00000023807,10090.ENSMUSP00000027377,10090.ENSMUSP00000028166,10090.ENSMUSP00000028681,10090.ENSMUSP00000030815,10090.ENSMUSP00000034076…	Fgf23,Col1a1,Ace,Igf1r,Trh,Lbp,Igfbp4,Igfbp3,Igfbp1,Gfra2,Igfbp6,Igfbp5,Nr4a2,F2,Cort,Cbln1,Avp,Sostdc1,Neurod2,Nrtn,Igfbp2,Igf1,Crh,Chrna4,Agt,Cgnl1,Ttr,Kl,Fgfr1,Igf2,Folr1
GO:1901701	cellular response to oxygen-containing compound	16	870	0.82	2.51e-07	10090.ENSMUSP00000000186,10090.ENSMUSP00000001147,10090.ENSMUSP00000001547,10090.ENSMUSP00000004774,10090.ENSMUSP00000005671,10090.ENSMUSP00000016168,10090.ENSMUSP00000020323,10090.ENSMUSP00000020704,10090.ENSMUSP00000027377,10090.ENSMUSP00000028166,10090.ENSMUSP00000056668,10090.ENSMUSP00000061185,10090.ENSMUSP00000066338,10090.ENSMUSP00000077899,10090.ENSMUSP00000101556,10090.ENSMUSP00000102598	Fgf23,Col6a1,Col1a1,Aqp1,Igf1r,Lbp,Avpr1a,Igfbp1,Igfbp5,Nr4a2,Igf1,Crh,Chrna4,Kl,Igf2,Folr1
GO:0010817	regulation of hormone levels	13	524	0.95	3.16e-07	10090.ENSMUSP00000000186,10090.ENSMUSP00000001963,10090.ENSMUSP00000004774,10090.ENSMUSP00000005671,10090.ENSMUSP00000006046,10090.ENSMUSP00000020702,10090.ENSMUSP00000025951,10090.ENSMUSP00000056668,10090.ENSMUSP00000061185,10090.ENSMUSP00000066488,10090.ENSMUSP00000074783,10090.ENSMUSP00000081041,10090.ENSMUSP00000101556	Fgf23,Ace,Aqp1,Igf1r,Trh,Igfbp3,Rbp4,Igf1,Crh,Agt,Ttr,Fgfr1,Igf2
GO:1901699	cellular response to nitrogen compound	13	530	0.94	3.44e-07	10090.ENSMUSP00000001147,10090.ENSMUSP00000001547,10090.ENSMUSP00000004774,10090.ENSMUSP00000005671,10090.ENSMUSP00000020704,10090.ENSMUSP00000027377,10090.ENSMUSP00000028166,10090.ENSMUSP00000056668,10090.ENSMUSP00000061185,10090.ENSMUSP00000066338,10090.ENSMUSP00000077899,10090.ENSMUSP00000101556,10090.ENSMUSP00000102598	Col6a1,Col1a1,Aqp1,Igf1r,Igfbp1,Igfbp5,Nr4a2,Igf1,Crh,Chrna4,Kl,Igf2,Folr1
GO:0071417	cellular response to organonitrogen compound	12	448	0.98	5.57e-07	10090.ENSMUSP00000001147,10090.ENSMUSP00000001547,10090.ENSMUSP00000004774,10090.ENSMUSP00000005671,10090.ENSMUSP00000020704,10090.ENSMUSP00000027377,10090.ENSMUSP00000028166,10090.ENSMUSP00000056668,10090.ENSMUSP00000061185,10090.ENSMUSP00000077899,10090.ENSMUSP00000101556,10090.ENSMUSP00000102598	Col6a1,Col1a1,Aqp1,Igf1r,Igfbp1,Igfbp5,Nr4a2,Igf1,Crh,Kl,Igf2,Folr1
GO:0065008	regulation of biological quality	29	3420	0.48	7.89e-07	10090.ENSMUSP00000000186,10090.ENSMUSP00000001963,10090.ENSMUSP00000004774,10090.ENSMUSP00000005671,10090.ENSMUSP00000006046,10090.ENSMUSP00000013995,10090.ENSMUSP00000015796,10090.ENSMUSP00000016168,10090.ENSMUSP00000020323,10090.ENSMUSP00000020702,10090.ENSMUSP00000025951,10090.ENSMUSP00000027377,10090.ENSMUSP00000028681,10090.ENSMUSP00000032768,10090.ENSMUSP00000034076,10090.ENSMUSP00000035551…	Fgf23,Ace,Aqp1,Igf1r,Trh,Abca4,Steap1,Lbp,Avpr1a,Igfbp3,Rbp4,Igfbp5,F2,Nr2f2,Cbln1,Avp,Trhr,Neurod2,Kcne2,Igf1,Crh,Chrna4,Agt,Car12,Ttr,Kl,Fgfr1,F5,Igf2
GO:0032502	developmental process	36	5213	0.39	7.89e-07	10090.ENSMUSP00000000186,10090.ENSMUSP00000001147,10090.ENSMUSP00000001547,10090.ENSMUSP00000001963,10090.ENSMUSP00000004774,10090.ENSMUSP00000005671,10090.ENSMUSP00000020323,10090.ENSMUSP00000020702,10090.ENSMUSP00000020704,10090.ENSMUSP00000022699,10090.ENSMUSP00000024599,10090.ENSMUSP00000025951,10090.ENSMUSP00000027217,10090.ENSMUSP00000027377,10090.ENSMUSP00000028166,10090.ENSMUSP00000028280…	Fgf23,Col6a1,Col1a1,Ace,Aqp1,Igf1r,Avpr1a,Igfbp3,Igfbp1,Gfra2,Igf2r,Rbp4,Ecrg4,Igfbp5,Nr4a2,Col5a1,F2,Nr2f2,Cbln1,Sostdc1,Neurod2,Nrtn,Igfbp2,Neurod6,Ccdc135,Igf1,Crh,Agt,Kl,Fgfr1,Col8a1,Igf2,Folr1,Satb2,Otx2,Enpp2
GO:0003084	positive regulation of systemic arterial blood pressure	5	21	1.93	9.43e-07	10090.ENSMUSP00000001963,10090.ENSMUSP00000020323,10090.ENSMUSP00000032768,10090.ENSMUSP00000035551,10090.ENSMUSP00000066488	Ace,Avpr1a,Nr2f2,Avp,Agt
GO:0003073	regulation of systemic arterial blood pressure	7	98	1.4	1.71e-06	10090.ENSMUSP00000001963,10090.ENSMUSP00000020323,10090.ENSMUSP00000032768,10090.ENSMUSP00000035551,10090.ENSMUSP00000061185,10090.ENSMUSP00000066488,10090.ENSMUSP00000077899	Ace,Avpr1a,Nr2f2,Avp,Crh,Agt,Kl
GO:0001558	regulation of cell growth	11	401	0.99	1.71e-06	10090.ENSMUSP00000017637,10090.ENSMUSP00000020323,10090.ENSMUSP00000020702,10090.ENSMUSP00000020704,10090.ENSMUSP00000023807,10090.ENSMUSP00000027377,10090.ENSMUSP00000028681,10090.ENSMUSP00000035551,10090.ENSMUSP00000046610,10090.ENSMUSP00000056668,10090.ENSMUSP00000066488	Igfbp4,Avpr1a,Igfbp3,Igfbp1,Igfbp6,Igfbp5,F2,Avp,Igfbp2,Igf1,Agt
GO:0048522	positive regulation of cellular process	34	4827	0.4	1.71e-06	10090.ENSMUSP00000000186,10090.ENSMUSP00000001547,10090.ENSMUSP00000001963,10090.ENSMUSP00000004774,10090.ENSMUSP00000005671,10090.ENSMUSP00000006046,10090.ENSMUSP00000016168,10090.ENSMUSP00000017637,10090.ENSMUSP00000020323,10090.ENSMUSP00000020702,10090.ENSMUSP00000020704,10090.ENSMUSP00000022699,10090.ENSMUSP00000024599,10090.ENSMUSP00000025951,10090.ENSMUSP00000027377,10090.ENSMUSP00000028166…	Fgf23,Col1a1,Ace,Aqp1,Igf1r,Trh,Lbp,Igfbp4,Avpr1a,Igfbp3,Igfbp1,Gfra2,Igf2r,Rbp4,Igfbp5,Nr4a2,F2,Nr2f2,Cbln1,Avp,Neurod2,Igfbp2,Neurod6,Kcne2,Igf1,Crh,Chrna4,Agt,Kl,Fgfr1,Igf2,Satb2,Otx2,Enpp2
GO:0051241	negative regulation of multicellular organismal process	17	1191	0.71	1.92e-06	10090.ENSMUSP00000000186,10090.ENSMUSP00000001963,10090.ENSMUSP00000016168,10090.ENSMUSP00000020323,10090.ENSMUSP00000025951,10090.ENSMUSP00000027377,10090.ENSMUSP00000028280,10090.ENSMUSP00000028681,10090.ENSMUSP00000032768,10090.ENSMUSP00000034076,10090.ENSMUSP00000035551,10090.ENSMUSP00000040230,10090.ENSMUSP00000041373,10090.ENSMUSP00000056668,10090.ENSMUSP00000061185,10090.ENSMUSP00000066488…	Fgf23,Ace,Lbp,Avpr1a,Rbp4,Igfbp5,Col5a1,F2,Nr2f2,Cbln1,Avp,Sostdc1,Neurod2,Igf1,Crh,Agt,Fgfr1
GO:0051716	cellular response to stimulus	35	5142	0.38	1.92e-06	10090.ENSMUSP00000000186,10090.ENSMUSP00000001147,10090.ENSMUSP00000001547,10090.ENSMUSP00000004774,10090.ENSMUSP00000005671,10090.ENSMUSP00000006046,10090.ENSMUSP00000016168,10090.ENSMUSP00000020323,10090.ENSMUSP00000020704,10090.ENSMUSP00000022699,10090.ENSMUSP00000024599,10090.ENSMUSP00000027217,10090.ENSMUSP00000027377,10090.ENSMUSP00000028166,10090.ENSMUSP00000028681,10090.ENSMUSP00000030815…	Fgf23,Col6a1,Col1a1,Aqp1,Igf1r,Trh,Lbp,Avpr1a,Igfbp1,Gfra2,Igf2r,Ecrg4,Igfbp5,Nr4a2,F2,Cort,Nr2f2,Avp,Trhr,Sostdc1,Neurod2,Nrtn,Igfbp2,Kcne2,Igf1,Crh,Chrna4,Agt,Kl,Fgfr1,Igf2,Folr1,Satb2,Otx2,Enpp2
GO:0065007	biological regulation	50	10168	0.24	2.16e-06	10090.ENSMUSP00000000186,10090.ENSMUSP00000001547,10090.ENSMUSP00000001963,10090.ENSMUSP00000004774,10090.ENSMUSP00000005671,10090.ENSMUSP00000006046,10090.ENSMUSP00000013995,10090.ENSMUSP00000015796,10090.ENSMUSP00000016168,10090.ENSMUSP00000017637,10090.ENSMUSP00000020323,10090.ENSMUSP00000020702,10090.ENSMUSP00000020704,10090.ENSMUSP00000022699,10090.ENSMUSP00000023670,10090.ENSMUSP00000023807…	Fgf23,Col1a1,Ace,Aqp1,Igf1r,Trh,Abca4,Steap1,Lbp,Igfbp4,Avpr1a,Igfbp3,Igfbp1,Gfra2,Clic6,Igfbp6,Igf2r,Rbp4,Ecrg4,Igfbp5,Nr4a2,Col5a1,F2,Cort,Nr2f2,Cbln1,Avp,Trhr,Sostdc1,Neurod2,Nrtn,Igfbp2,Neurod6,Kcne2,Igf1,Crh,Chrna4,Agt,Car12,Cgnl1,Ttr,Kl,Fgfr1,F5,Col8a1,Igf2,Folr1,Satb2,Otx2,Enpp2
GO:0043269	regulation of ion transport	13	655	0.85	2.64e-06	10090.ENSMUSP00000000186,10090.ENSMUSP00000001963,10090.ENSMUSP00000006046,10090.ENSMUSP00000020323,10090.ENSMUSP00000023670,10090.ENSMUSP00000028681,10090.ENSMUSP00000035551,10090.ENSMUSP00000048849,10090.ENSMUSP00000056668,10090.ENSMUSP00000061185,10090.ENSMUSP00000066338,10090.ENSMUSP00000066488,10090.ENSMUSP00000081041	Fgf23,Ace,Trh,Avpr1a,Clic6,F2,Avp,Kcne2,Igf1,Crh,Chrna4,Agt,Fgfr1
GO:0042493	response to drug	15	926	0.76	2.69e-06	10090.ENSMUSP00000001547,10090.ENSMUSP00000004774,10090.ENSMUSP00000005671,10090.ENSMUSP00000006046,10090.ENSMUSP00000025951,10090.ENSMUSP00000028166,10090.ENSMUSP00000035551,10090.ENSMUSP00000046610,10090.ENSMUSP00000048849,10090.ENSMUSP00000056668,10090.ENSMUSP00000061185,10090.ENSMUSP00000066338,10090.ENSMUSP00000071786,10090.ENSMUSP00000101556,10090.ENSMUSP00000102598	Col1a1,Aqp1,Igf1r,Trh,Rbp4,Nr4a2,Avp,Igfbp2,Kcne2,Igf1,Crh,Chrna4,Car12,Igf2,Folr1
GO:0044057	regulation of system process	12	546	0.89	3.04e-06	10090.ENSMUSP00000001963,10090.ENSMUSP00000004774,10090.ENSMUSP00000020323,10090.ENSMUSP00000027377,10090.ENSMUSP00000034076,10090.ENSMUSP00000035551,10090.ENSMUSP00000048849,10090.ENSMUSP00000056668,10090.ENSMUSP00000061185,10090.ENSMUSP00000066338,10090.ENSMUSP00000066488,10090.ENSMUSP00000081041	Ace,Aqp1,Avpr1a,Igfbp5,Cbln1,Avp,Kcne2,Igf1,Crh,Chrna4,Agt,Fgfr1
GO:0001934	positive regulation of protein phosphorylation	15	937	0.76	3.04e-06	10090.ENSMUSP00000000186,10090.ENSMUSP00000001963,10090.ENSMUSP00000005671,10090.ENSMUSP00000017637,10090.ENSMUSP00000020702,10090.ENSMUSP00000022699,10090.ENSMUSP00000028681,10090.ENSMUSP00000035551,10090.ENSMUSP00000056668,10090.ENSMUSP00000061185,10090.ENSMUSP00000066488,10090.ENSMUSP00000077899,10090.ENSMUSP00000081041,10090.ENSMUSP00000101556,10090.ENSMUSP00000132640	Fgf23,Ace,Igf1r,Igfbp4,Igfbp3,Gfra2,F2,Avp,Igf1,Crh,Agt,Kl,Fgfr1,Igf2,Enpp2
GO:0009887	animal organ morphogenesis	15	956	0.75	3.72e-06	10090.ENSMUSP00000001547,10090.ENSMUSP00000004774,10090.ENSMUSP00000005671,10090.ENSMUSP00000025951,10090.ENSMUSP00000027377,10090.ENSMUSP00000028280,10090.ENSMUSP00000040230,10090.ENSMUSP00000056668,10090.ENSMUSP00000066488,10090.ENSMUSP00000081041,10090.ENSMUSP00000086745,10090.ENSMUSP00000101556,10090.ENSMUSP00000102598,10090.ENSMUSP00000110057,10090.ENSMUSP00000112532	Col1a1,Aqp1,Igf1r,Rbp4,Igfbp5,Col5a1,Sostdc1,Igf1,Agt,Fgfr1,Col8a1,Igf2,Folr1,Satb2,Otx2
GO:0033993	response to lipid	14	825	0.78	4.15e-06	10090.ENSMUSP00000000186,10090.ENSMUSP00000001547,10090.ENSMUSP00000001963,10090.ENSMUSP00000004774,10090.ENSMUSP00000006046,10090.ENSMUSP00000016168,10090.ENSMUSP00000020323,10090.ENSMUSP00000024599,10090.ENSMUSP00000025951,10090.ENSMUSP00000028166,10090.ENSMUSP00000032768,10090.ENSMUSP00000035551,10090.ENSMUSP00000046610,10090.ENSMUSP00000061185	Fgf23,Col1a1,Ace,Aqp1,Trh,Lbp,Avpr1a,Igf2r,Rbp4,Nr4a2,Nr2f2,Avp,Igfbp2,Crh
GO:0048518	positive regulation of biological process	35	5340	0.37	4.15e-06	10090.ENSMUSP00000000186,10090.ENSMUSP00000001547,10090.ENSMUSP00000001963,10090.ENSMUSP00000004774,10090.ENSMUSP00000005671,10090.ENSMUSP00000006046,10090.ENSMUSP00000016168,10090.ENSMUSP00000017637,10090.ENSMUSP00000020323,10090.ENSMUSP00000020702,10090.ENSMUSP00000020704,10090.ENSMUSP00000022699,10090.ENSMUSP00000024599,10090.ENSMUSP00000025951,10090.ENSMUSP00000027377,10090.ENSMUSP00000028166…	Fgf23,Col1a1,Ace,Aqp1,Igf1r,Trh,Lbp,Igfbp4,Avpr1a,Igfbp3,Igfbp1,Gfra2,Igf2r,Rbp4,Igfbp5,Nr4a2,F2,Nr2f2,Cbln1,Avp,Neurod2,Igfbp2,Neurod6,Kcne2,Igf1,Crh,Chrna4,Agt,Kl,Fgfr1,Col8a1,Igf2,Satb2,Otx2,Enpp2
GO:1901698	response to nitrogen compound	15	971	0.74	4.2e-06	10090.ENSMUSP00000001147,10090.ENSMUSP00000001547,10090.ENSMUSP00000004774,10090.ENSMUSP00000005671,10090.ENSMUSP00000020323,10090.ENSMUSP00000020704,10090.ENSMUSP00000025951,10090.ENSMUSP00000027377,10090.ENSMUSP00000028166,10090.ENSMUSP00000056668,10090.ENSMUSP00000061185,10090.ENSMUSP00000066338,10090.ENSMUSP00000077899,10090.ENSMUSP00000101556,10090.ENSMUSP00000102598	Col6a1,Col1a1,Aqp1,Igf1r,Avpr1a,Igfbp1,Rbp4,Igfbp5,Nr4a2,Igf1,Crh,Chrna4,Kl,Igf2,Folr1
GO:0003008	system process	18	1454	0.64	4.2e-06	10090.ENSMUSP00000001547,10090.ENSMUSP00000001963,10090.ENSMUSP00000004774,10090.ENSMUSP00000013995,10090.ENSMUSP00000020323,10090.ENSMUSP00000025951,10090.ENSMUSP00000032768,10090.ENSMUSP00000035551,10090.ENSMUSP00000041373,10090.ENSMUSP00000048849,10090.ENSMUSP00000056668,10090.ENSMUSP00000061185,10090.ENSMUSP00000066338,10090.ENSMUSP00000066488,10090.ENSMUSP00000077899,10090.ENSMUSP00000081041…	Col1a1,Ace,Aqp1,Abca4,Avpr1a,Rbp4,Nr2f2,Avp,Neurod2,Kcne2,Igf1,Crh,Chrna4,Agt,Kl,Fgfr1,F5,Igf2
GO:0043568	positive regulation of insulin-like growth factor receptor signaling pathway	4	11	2.11	4.65e-06	10090.ENSMUSP00000017637,10090.ENSMUSP00000020702,10090.ENSMUSP00000027377,10090.ENSMUSP00000056668	Igfbp4,Igfbp3,Igfbp5,Igf1
GO:0007169	transmembrane receptor protein tyrosine kinase signaling pathway	10	360	0.99	4.65e-06	10090.ENSMUSP00000000186,10090.ENSMUSP00000001547,10090.ENSMUSP00000005671,10090.ENSMUSP00000020704,10090.ENSMUSP00000022699,10090.ENSMUSP00000046512,10090.ENSMUSP00000056668,10090.ENSMUSP00000077899,10090.ENSMUSP00000081041,10090.ENSMUSP00000101556	Fgf23,Col1a1,Igf1r,Igfbp1,Gfra2,Nrtn,Igf1,Kl,Fgfr1,Igf2
GO:0048878	chemical homeostasis	15	1002	0.73	5.57e-06	10090.ENSMUSP00000000186,10090.ENSMUSP00000004774,10090.ENSMUSP00000005671,10090.ENSMUSP00000015796,10090.ENSMUSP00000020323,10090.ENSMUSP00000025951,10090.ENSMUSP00000027377,10090.ENSMUSP00000028681,10090.ENSMUSP00000035551,10090.ENSMUSP00000036320,10090.ENSMUSP00000056668,10090.ENSMUSP00000061185,10090.ENSMUSP00000066488,10090.ENSMUSP00000071786,10090.ENSMUSP00000077899	Fgf23,Aqp1,Igf1r,Steap1,Avpr1a,Rbp4,Igfbp5,F2,Avp,Trhr,Igf1,Crh,Agt,Car12,Kl
GO:0010243	response to organonitrogen compound	14	867	0.76	6.24e-06	10090.ENSMUSP00000001147,10090.ENSMUSP00000001547,10090.ENSMUSP00000004774,10090.ENSMUSP00000005671,10090.ENSMUSP00000020323,10090.ENSMUSP00000020704,10090.ENSMUSP00000025951,10090.ENSMUSP00000027377,10090.ENSMUSP00000028166,10090.ENSMUSP00000056668,10090.ENSMUSP00000061185,10090.ENSMUSP00000077899,10090.ENSMUSP00000101556,10090.ENSMUSP00000102598	Col6a1,Col1a1,Aqp1,Igf1r,Avpr1a,Igfbp1,Rbp4,Igfbp5,Nr4a2,Igf1,Crh,Kl,Igf2,Folr1
GO:0023052	signaling	29	3859	0.43	6.24e-06	10090.ENSMUSP00000000186,10090.ENSMUSP00000001547,10090.ENSMUSP00000004774,10090.ENSMUSP00000005671,10090.ENSMUSP00000006046,10090.ENSMUSP00000016168,10090.ENSMUSP00000020323,10090.ENSMUSP00000020704,10090.ENSMUSP00000022699,10090.ENSMUSP00000024599,10090.ENSMUSP00000027377,10090.ENSMUSP00000028166,10090.ENSMUSP00000028681,10090.ENSMUSP00000030815,10090.ENSMUSP00000032768,10090.ENSMUSP00000035551…	Fgf23,Col1a1,Aqp1,Igf1r,Trh,Lbp,Avpr1a,Igfbp1,Gfra2,Igf2r,Igfbp5,Nr4a2,F2,Cort,Nr2f2,Avp,Trhr,Sostdc1,Nrtn,Igfbp2,Kcne2,Igf1,Crh,Chrna4,Agt,Kl,Fgfr1,Igf2,Folr1
GO:0060322	head development	13	751	0.79	8.54e-06	10090.ENSMUSP00000001547,10090.ENSMUSP00000004774,10090.ENSMUSP00000005671,10090.ENSMUSP00000020323,10090.ENSMUSP00000028166,10090.ENSMUSP00000032768,10090.ENSMUSP00000034076,10090.ENSMUSP00000041373,10090.ENSMUSP00000047016,10090.ENSMUSP00000061185,10090.ENSMUSP00000081041,10090.ENSMUSP00000110057,10090.ENSMUSP00000112532	Col1a1,Aqp1,Igf1r,Avpr1a,Nr4a2,Nr2f2,Cbln1,Neurod2,Neurod6,Crh,Fgfr1,Satb2,Otx2
GO:0007417	central nervous system development	14	892	0.75	8.54e-06	10090.ENSMUSP00000004774,10090.ENSMUSP00000005671,10090.ENSMUSP00000020323,10090.ENSMUSP00000027217,10090.ENSMUSP00000028166,10090.ENSMUSP00000032768,10090.ENSMUSP00000034076,10090.ENSMUSP00000041373,10090.ENSMUSP00000047016,10090.ENSMUSP00000061185,10090.ENSMUSP00000066488,10090.ENSMUSP00000081041,10090.ENSMUSP00000110057,10090.ENSMUSP00000112532	Aqp1,Igf1r,Avpr1a,Ecrg4,Nr4a2,Nr2f2,Cbln1,Neurod2,Neurod6,Crh,Agt,Fgfr1,Satb2,Otx2
GO:0031325	positive regulation of cellular metabolic process	25	3004	0.47	1.01e-05	10090.ENSMUSP00000000186,10090.ENSMUSP00000001547,10090.ENSMUSP00000001963,10090.ENSMUSP00000005671,10090.ENSMUSP00000016168,10090.ENSMUSP00000017637,10090.ENSMUSP00000020323,10090.ENSMUSP00000020702,10090.ENSMUSP00000022699,10090.ENSMUSP00000028166,10090.ENSMUSP00000028681,10090.ENSMUSP00000032768,10090.ENSMUSP00000035551,10090.ENSMUSP00000041373,10090.ENSMUSP00000047016,10090.ENSMUSP00000048849…	Fgf23,Col1a1,Ace,Igf1r,Lbp,Igfbp4,Avpr1a,Igfbp3,Gfra2,Nr4a2,F2,Nr2f2,Avp,Neurod2,Neurod6,Kcne2,Igf1,Crh,Agt,Kl,Fgfr1,Igf2,Satb2,Otx2,Enpp2
GO:0048513	animal organ development	25	3012	0.47	1.04e-05	10090.ENSMUSP00000001547,10090.ENSMUSP00000001963,10090.ENSMUSP00000004774,10090.ENSMUSP00000005671,10090.ENSMUSP00000020323,10090.ENSMUSP00000024599,10090.ENSMUSP00000025951,10090.ENSMUSP00000027377,10090.ENSMUSP00000028166,10090.ENSMUSP00000028280,10090.ENSMUSP00000032768,10090.ENSMUSP00000034076,10090.ENSMUSP00000040230,10090.ENSMUSP00000041373,10090.ENSMUSP00000046512,10090.ENSMUSP00000047016…	Col1a1,Ace,Aqp1,Igf1r,Avpr1a,Igf2r,Rbp4,Igfbp5,Nr4a2,Col5a1,Nr2f2,Cbln1,Sostdc1,Neurod2,Nrtn,Neurod6,Igf1,Crh,Agt,Fgfr1,Col8a1,Igf2,Folr1,Satb2,Otx2
GO:0032879	regulation of localization	23	2579	0.5	1.11e-05	10090.ENSMUSP00000000186,10090.ENSMUSP00000001547,10090.ENSMUSP00000001963,10090.ENSMUSP00000004774,10090.ENSMUSP00000005671,10090.ENSMUSP00000006046,10090.ENSMUSP00000016168,10090.ENSMUSP00000020323,10090.ENSMUSP00000020702,10090.ENSMUSP00000023670,10090.ENSMUSP00000025951,10090.ENSMUSP00000027377,10090.ENSMUSP00000028681,10090.ENSMUSP00000032768,10090.ENSMUSP00000035551,10090.ENSMUSP00000048849…	Fgf23,Col1a1,Ace,Aqp1,Igf1r,Trh,Lbp,Avpr1a,Igfbp3,Clic6,Rbp4,Igfbp5,F2,Nr2f2,Avp,Kcne2,Igf1,Crh,Chrna4,Agt,Fgfr1,Igf2,Enpp2
GO:0046889	positive regulation of lipid biosynthetic process	6	87	1.39	1.13e-05	10090.ENSMUSP00000005671,10090.ENSMUSP00000020323,10090.ENSMUSP00000035551,10090.ENSMUSP00000056668,10090.ENSMUSP00000066488,10090.ENSMUSP00000101556	Igf1r,Avpr1a,Avp,Igf1,Agt,Igf2
GO:0042127	regulation of cell population proliferation	18	1594	0.6	1.19e-05	10090.ENSMUSP00000001963,10090.ENSMUSP00000004774,10090.ENSMUSP00000005671,10090.ENSMUSP00000020323,10090.ENSMUSP00000020702,10090.ENSMUSP00000025951,10090.ENSMUSP00000027217,10090.ENSMUSP00000027377,10090.ENSMUSP00000028681,10090.ENSMUSP00000032768,10090.ENSMUSP00000035551,10090.ENSMUSP00000046610,10090.ENSMUSP00000056668,10090.ENSMUSP00000061185,10090.ENSMUSP00000066488,10090.ENSMUSP00000081041…	Ace,Aqp1,Igf1r,Avpr1a,Igfbp3,Rbp4,Ecrg4,Igfbp5,F2,Nr2f2,Avp,Igfbp2,Igf1,Crh,Agt,Fgfr1,Igf2,Enpp2
GO:0051046	regulation of secretion	13	789	0.77	1.23e-05	10090.ENSMUSP00000000186,10090.ENSMUSP00000001963,10090.ENSMUSP00000004774,10090.ENSMUSP00000006046,10090.ENSMUSP00000020323,10090.ENSMUSP00000020702,10090.ENSMUSP00000025951,10090.ENSMUSP00000035551,10090.ENSMUSP00000056668,10090.ENSMUSP00000061185,10090.ENSMUSP00000066338,10090.ENSMUSP00000066488,10090.ENSMUSP00000081041	Fgf23,Ace,Aqp1,Trh,Avpr1a,Igfbp3,Rbp4,Avp,Igf1,Crh,Chrna4,Agt,Fgfr1
GO:0009888	tissue development	18	1599	0.6	1.23e-05	10090.ENSMUSP00000001147,10090.ENSMUSP00000001547,10090.ENSMUSP00000004774,10090.ENSMUSP00000005671,10090.ENSMUSP00000020704,10090.ENSMUSP00000025951,10090.ENSMUSP00000027377,10090.ENSMUSP00000028280,10090.ENSMUSP00000032768,10090.ENSMUSP00000040230,10090.ENSMUSP00000046512,10090.ENSMUSP00000056668,10090.ENSMUSP00000066488,10090.ENSMUSP00000081041,10090.ENSMUSP00000086745,10090.ENSMUSP00000102598…	Col6a1,Col1a1,Aqp1,Igf1r,Igfbp1,Rbp4,Igfbp5,Col5a1,Nr2f2,Sostdc1,Nrtn,Igf1,Agt,Fgfr1,Col8a1,Folr1,Satb2,Otx2
GO:0007399	nervous system development	21	2181	0.53	1.23e-05	10090.ENSMUSP00000001963,10090.ENSMUSP00000004774,10090.ENSMUSP00000005671,10090.ENSMUSP00000020323,10090.ENSMUSP00000022699,10090.ENSMUSP00000027217,10090.ENSMUSP00000028166,10090.ENSMUSP00000028681,10090.ENSMUSP00000032768,10090.ENSMUSP00000034076,10090.ENSMUSP00000041373,10090.ENSMUSP00000046512,10090.ENSMUSP00000047016,10090.ENSMUSP00000056668,10090.ENSMUSP00000061185,10090.ENSMUSP00000066488…	Ace,Aqp1,Igf1r,Avpr1a,Gfra2,Ecrg4,Nr4a2,F2,Nr2f2,Cbln1,Neurod2,Nrtn,Neurod6,Igf1,Crh,Agt,Fgfr1,Folr1,Satb2,Otx2,Enpp2
GO:1901652	response to peptide	10	418	0.93	1.26e-05	10090.ENSMUSP00000001547,10090.ENSMUSP00000005671,10090.ENSMUSP00000020323,10090.ENSMUSP00000020704,10090.ENSMUSP00000025951,10090.ENSMUSP00000027377,10090.ENSMUSP00000028166,10090.ENSMUSP00000056668,10090.ENSMUSP00000077899,10090.ENSMUSP00000101556	Col1a1,Igf1r,Avpr1a,Igfbp1,Rbp4,Igfbp5,Nr4a2,Igf1,Kl,Igf2
GO:0001649	osteoblast differentiation	6	92	1.37	1.39e-05	10090.ENSMUSP00000001547,10090.ENSMUSP00000020702,10090.ENSMUSP00000027377,10090.ENSMUSP00000056668,10090.ENSMUSP00000101556,10090.ENSMUSP00000110057	Col1a1,Igfbp3,Igfbp5,Igf1,Igf2,Satb2
GO:0030334	regulation of cell migration	13	805	0.76	1.44e-05	10090.ENSMUSP00000001547,10090.ENSMUSP00000001963,10090.ENSMUSP00000004774,10090.ENSMUSP00000005671,10090.ENSMUSP00000016168,10090.ENSMUSP00000020702,10090.ENSMUSP00000027377,10090.ENSMUSP00000032768,10090.ENSMUSP00000056668,10090.ENSMUSP00000066488,10090.ENSMUSP00000081041,10090.ENSMUSP00000101556,10090.ENSMUSP00000132640	Col1a1,Ace,Aqp1,Igf1r,Lbp,Igfbp3,Igfbp5,Nr2f2,Igf1,Agt,Fgfr1,Igf2,Enpp2
GO:0051173	positive regulation of nitrogen compound metabolic process	24	2866	0.47	1.48e-05	10090.ENSMUSP00000000186,10090.ENSMUSP00000001547,10090.ENSMUSP00000001963,10090.ENSMUSP00000005671,10090.ENSMUSP00000016168,10090.ENSMUSP00000017637,10090.ENSMUSP00000020702,10090.ENSMUSP00000022699,10090.ENSMUSP00000028166,10090.ENSMUSP00000028681,10090.ENSMUSP00000032768,10090.ENSMUSP00000035551,10090.ENSMUSP00000041373,10090.ENSMUSP00000047016,10090.ENSMUSP00000048849,10090.ENSMUSP00000056668…	Fgf23,Col1a1,Ace,Igf1r,Lbp,Igfbp4,Igfbp3,Gfra2,Nr4a2,F2,Nr2f2,Avp,Neurod2,Neurod6,Kcne2,Igf1,Crh,Agt,Kl,Fgfr1,Igf2,Satb2,Otx2,Enpp2
GO:0048731	system development	29	4072	0.4	1.48e-05	10090.ENSMUSP00000001547,10090.ENSMUSP00000001963,10090.ENSMUSP00000004774,10090.ENSMUSP00000005671,10090.ENSMUSP00000020323,10090.ENSMUSP00000022699,10090.ENSMUSP00000024599,10090.ENSMUSP00000025951,10090.ENSMUSP00000027217,10090.ENSMUSP00000027377,10090.ENSMUSP00000028166,10090.ENSMUSP00000028280,10090.ENSMUSP00000028681,10090.ENSMUSP00000032768,10090.ENSMUSP00000034076,10090.ENSMUSP00000040230…	Col1a1,Ace,Aqp1,Igf1r,Avpr1a,Gfra2,Igf2r,Rbp4,Ecrg4,Igfbp5,Nr4a2,Col5a1,F2,Nr2f2,Cbln1,Sostdc1,Neurod2,Nrtn,Neurod6,Igf1,Crh,Agt,Fgfr1,Col8a1,Igf2,Folr1,Satb2,Otx2,Enpp2
GO:0010469	regulation of signaling receptor activity	11	550	0.85	1.57e-05	10090.ENSMUSP00000000186,10090.ENSMUSP00000006046,10090.ENSMUSP00000030815,10090.ENSMUSP00000035551,10090.ENSMUSP00000046512,10090.ENSMUSP00000056668,10090.ENSMUSP00000061185,10090.ENSMUSP00000066338,10090.ENSMUSP00000066488,10090.ENSMUSP00000074783,10090.ENSMUSP00000101556	Fgf23,Trh,Cort,Avp,Nrtn,Igf1,Crh,Chrna4,Agt,Ttr,Igf2
GO:0045834	positive regulation of lipid metabolic process	7	159	1.19	1.58e-05	10090.ENSMUSP00000005671,10090.ENSMUSP00000020323,10090.ENSMUSP00000028681,10090.ENSMUSP00000035551,10090.ENSMUSP00000056668,10090.ENSMUSP00000066488,10090.ENSMUSP00000101556	Igf1r,Avpr1a,F2,Avp,Igf1,Agt,Igf2
GO:0007167	enzyme linked receptor protein signaling pathway	11	551	0.85	1.58e-05	10090.ENSMUSP00000000186,10090.ENSMUSP00000001547,10090.ENSMUSP00000005671,10090.ENSMUSP00000020704,10090.ENSMUSP00000022699,10090.ENSMUSP00000040230,10090.ENSMUSP00000046512,10090.ENSMUSP00000056668,10090.ENSMUSP00000077899,10090.ENSMUSP00000081041,10090.ENSMUSP00000101556	Fgf23,Col1a1,Igf1r,Igfbp1,Gfra2,Sostdc1,Nrtn,Igf1,Kl,Fgfr1,Igf2
GO:0007165	signal transduction	27	3594	0.43	1.58e-05	10090.ENSMUSP00000000186,10090.ENSMUSP00000001547,10090.ENSMUSP00000005671,10090.ENSMUSP00000006046,10090.ENSMUSP00000016168,10090.ENSMUSP00000020323,10090.ENSMUSP00000020704,10090.ENSMUSP00000022699,10090.ENSMUSP00000024599,10090.ENSMUSP00000027377,10090.ENSMUSP00000028166,10090.ENSMUSP00000028681,10090.ENSMUSP00000030815,10090.ENSMUSP00000032768,10090.ENSMUSP00000035551,10090.ENSMUSP00000036320…	Fgf23,Col1a1,Igf1r,Trh,Lbp,Avpr1a,Igfbp1,Gfra2,Igf2r,Igfbp5,Nr4a2,F2,Cort,Nr2f2,Avp,Trhr,Sostdc1,Nrtn,Igfbp2,Igf1,Crh,Chrna4,Agt,Kl,Fgfr1,Igf2,Folr1
GO:0051954	positive regulation of amine transport	5	50	1.55	1.7e-05	10090.ENSMUSP00000006046,10090.ENSMUSP00000020323,10090.ENSMUSP00000035551,10090.ENSMUSP00000066338,10090.ENSMUSP00000066488	Trh,Avpr1a,Avp,Chrna4,Agt
GO:0001101	response to acid chemical	9	334	0.98	1.7e-05	10090.ENSMUSP00000001147,10090.ENSMUSP00000001547,10090.ENSMUSP00000004774,10090.ENSMUSP00000005671,10090.ENSMUSP00000020323,10090.ENSMUSP00000024599,10090.ENSMUSP00000025951,10090.ENSMUSP00000046610,10090.ENSMUSP00000102598	Col6a1,Col1a1,Aqp1,Igf1r,Avpr1a,Igf2r,Rbp4,Igfbp2,Folr1
GO:0051952	regulation of amine transport	6	99	1.33	1.77e-05	10090.ENSMUSP00000006046,10090.ENSMUSP00000020323,10090.ENSMUSP00000035551,10090.ENSMUSP00000061185,10090.ENSMUSP00000066338,10090.ENSMUSP00000066488	Trh,Avpr1a,Avp,Crh,Chrna4,Agt
GO:0007420	brain development	12	701	0.78	1.98e-05	10090.ENSMUSP00000004774,10090.ENSMUSP00000005671,10090.ENSMUSP00000020323,10090.ENSMUSP00000028166,10090.ENSMUSP00000032768,10090.ENSMUSP00000034076,10090.ENSMUSP00000041373,10090.ENSMUSP00000047016,10090.ENSMUSP00000061185,10090.ENSMUSP00000081041,10090.ENSMUSP00000110057,10090.ENSMUSP00000112532	Aqp1,Igf1r,Avpr1a,Nr4a2,Nr2f2,Cbln1,Neurod2,Neurod6,Crh,Fgfr1,Satb2,Otx2
GO:0051240	positive regulation of multicellular organismal process	18	1695	0.58	2.15e-05	10090.ENSMUSP00000001547,10090.ENSMUSP00000001963,10090.ENSMUSP00000004774,10090.ENSMUSP00000005671,10090.ENSMUSP00000016168,10090.ENSMUSP00000020323,10090.ENSMUSP00000028681,10090.ENSMUSP00000034076,10090.ENSMUSP00000035551,10090.ENSMUSP00000041373,10090.ENSMUSP00000056668,10090.ENSMUSP00000061185,10090.ENSMUSP00000066488,10090.ENSMUSP00000077899,10090.ENSMUSP00000081041,10090.ENSMUSP00000101556…	Col1a1,Ace,Aqp1,Igf1r,Lbp,Avpr1a,F2,Cbln1,Avp,Neurod2,Igf1,Crh,Agt,Kl,Fgfr1,Igf2,Otx2,Enpp2
GO:0009653	anatomical structure morphogenesis	20	2089	0.53	2.15e-05	10090.ENSMUSP00000001147,10090.ENSMUSP00000001547,10090.ENSMUSP00000001963,10090.ENSMUSP00000004774,10090.ENSMUSP00000005671,10090.ENSMUSP00000025951,10090.ENSMUSP00000027377,10090.ENSMUSP00000028166,10090.ENSMUSP00000028280,10090.ENSMUSP00000032768,10090.ENSMUSP00000034076,10090.ENSMUSP00000040230,10090.ENSMUSP00000056668,10090.ENSMUSP00000066488,10090.ENSMUSP00000081041,10090.ENSMUSP00000086745…	Col6a1,Col1a1,Ace,Aqp1,Igf1r,Rbp4,Igfbp5,Nr4a2,Col5a1,Nr2f2,Cbln1,Sostdc1,Igf1,Agt,Fgfr1,Col8a1,Igf2,Folr1,Satb2,Otx2
GO:0043434	response to peptide hormone	9	352	0.96	2.34e-05	10090.ENSMUSP00000001547,10090.ENSMUSP00000005671,10090.ENSMUSP00000020704,10090.ENSMUSP00000025951,10090.ENSMUSP00000027377,10090.ENSMUSP00000028166,10090.ENSMUSP00000056668,10090.ENSMUSP00000077899,10090.ENSMUSP00000101556	Col1a1,Igf1r,Igfbp1,Rbp4,Igfbp5,Nr4a2,Igf1,Kl,Igf2
GO:0051047	positive regulation of secretion	10	465	0.88	2.43e-05	10090.ENSMUSP00000004774,10090.ENSMUSP00000006046,10090.ENSMUSP00000020323,10090.ENSMUSP00000025951,10090.ENSMUSP00000035551,10090.ENSMUSP00000056668,10090.ENSMUSP00000061185,10090.ENSMUSP00000066338,10090.ENSMUSP00000066488,10090.ENSMUSP00000081041	Aqp1,Trh,Avpr1a,Rbp4,Avp,Igf1,Crh,Chrna4,Agt,Fgfr1
GO:0009636	response to toxic substance	10	471	0.88	2.69e-05	10090.ENSMUSP00000001547,10090.ENSMUSP00000004774,10090.ENSMUSP00000005671,10090.ENSMUSP00000006046,10090.ENSMUSP00000028166,10090.ENSMUSP00000035551,10090.ENSMUSP00000056668,10090.ENSMUSP00000061185,10090.ENSMUSP00000066338,10090.ENSMUSP00000101556	Col1a1,Aqp1,Igf1r,Trh,Nr4a2,Avp,Igf1,Crh,Chrna4,Igf2
GO:0001932	regulation of protein phosphorylation	16	1362	0.62	2.69e-05	10090.ENSMUSP00000000186,10090.ENSMUSP00000001963,10090.ENSMUSP00000005671,10090.ENSMUSP00000017637,10090.ENSMUSP00000020702,10090.ENSMUSP00000022699,10090.ENSMUSP00000028681,10090.ENSMUSP00000032768,10090.ENSMUSP00000035551,10090.ENSMUSP00000056668,10090.ENSMUSP00000061185,10090.ENSMUSP00000066488,10090.ENSMUSP00000077899,10090.ENSMUSP00000081041,10090.ENSMUSP00000101556,10090.ENSMUSP00000132640	Fgf23,Ace,Igf1r,Igfbp4,Igfbp3,Gfra2,F2,Nr2f2,Avp,Igf1,Crh,Agt,Kl,Fgfr1,Igf2,Enpp2
GO:0051128	regulation of cellular component organization	21	2337	0.5	2.69e-05	10090.ENSMUSP00000001963,10090.ENSMUSP00000004774,10090.ENSMUSP00000005671,10090.ENSMUSP00000016168,10090.ENSMUSP00000017637,10090.ENSMUSP00000020323,10090.ENSMUSP00000020702,10090.ENSMUSP00000020704,10090.ENSMUSP00000023807,10090.ENSMUSP00000027377,10090.ENSMUSP00000028280,10090.ENSMUSP00000028681,10090.ENSMUSP00000034076,10090.ENSMUSP00000035551,10090.ENSMUSP00000041373,10090.ENSMUSP00000046610…	Ace,Aqp1,Igf1r,Lbp,Igfbp4,Avpr1a,Igfbp3,Igfbp1,Igfbp6,Igfbp5,Col5a1,F2,Cbln1,Avp,Neurod2,Igfbp2,Igf1,Agt,Fgfr1,Igf2,Enpp2
GO:0010604	positive regulation of macromolecule metabolic process	24	3004	0.45	2.69e-05	10090.ENSMUSP00000000186,10090.ENSMUSP00000001547,10090.ENSMUSP00000001963,10090.ENSMUSP00000005671,10090.ENSMUSP00000016168,10090.ENSMUSP00000017637,10090.ENSMUSP00000020702,10090.ENSMUSP00000022699,10090.ENSMUSP00000028166,10090.ENSMUSP00000028681,10090.ENSMUSP00000032768,10090.ENSMUSP00000035551,10090.ENSMUSP00000041373,10090.ENSMUSP00000047016,10090.ENSMUSP00000048849,10090.ENSMUSP00000056668…	Fgf23,Col1a1,Ace,Igf1r,Lbp,Igfbp4,Igfbp3,Gfra2,Nr4a2,F2,Nr2f2,Avp,Neurod2,Neurod6,Kcne2,Igf1,Crh,Agt,Kl,Fgfr1,Igf2,Satb2,Otx2,Enpp2
GO:0007154	cell communication	28	3984	0.4	2.69e-05	10090.ENSMUSP00000000186,10090.ENSMUSP00000001547,10090.ENSMUSP00000004774,10090.ENSMUSP00000005671,10090.ENSMUSP00000006046,10090.ENSMUSP00000016168,10090.ENSMUSP00000020323,10090.ENSMUSP00000020704,10090.ENSMUSP00000022699,10090.ENSMUSP00000024599,10090.ENSMUSP00000027377,10090.ENSMUSP00000028166,10090.ENSMUSP00000028681,10090.ENSMUSP00000030815,10090.ENSMUSP00000032768,10090.ENSMUSP00000035551…	Fgf23,Col1a1,Aqp1,Igf1r,Trh,Lbp,Avpr1a,Igfbp1,Gfra2,Igf2r,Igfbp5,Nr4a2,F2,Cort,Nr2f2,Avp,Trhr,Sostdc1,Nrtn,Igfbp2,Igf1,Crh,Chrna4,Agt,Kl,Fgfr1,Igf2,Folr1
GO:0014070	response to organic cyclic compound	13	883	0.72	2.87e-05	10090.ENSMUSP00000000186,10090.ENSMUSP00000001547,10090.ENSMUSP00000004774,10090.ENSMUSP00000006046,10090.ENSMUSP00000020323,10090.ENSMUSP00000027377,10090.ENSMUSP00000028166,10090.ENSMUSP00000032768,10090.ENSMUSP00000035551,10090.ENSMUSP00000046610,10090.ENSMUSP00000061185,10090.ENSMUSP00000101556,10090.ENSMUSP00000102598	Fgf23,Col1a1,Aqp1,Trh,Avpr1a,Igfbp5,Nr4a2,Nr2f2,Avp,Igfbp2,Crh,Igf2,Folr1
GO:0051247	positive regulation of protein metabolic process	17	1556	0.59	2.87e-05	10090.ENSMUSP00000000186,10090.ENSMUSP00000001963,10090.ENSMUSP00000005671,10090.ENSMUSP00000016168,10090.ENSMUSP00000017637,10090.ENSMUSP00000020702,10090.ENSMUSP00000022699,10090.ENSMUSP00000028681,10090.ENSMUSP00000035551,10090.ENSMUSP00000048849,10090.ENSMUSP00000056668,10090.ENSMUSP00000061185,10090.ENSMUSP00000066488,10090.ENSMUSP00000077899,10090.ENSMUSP00000081041,10090.ENSMUSP00000101556…	Fgf23,Ace,Igf1r,Lbp,Igfbp4,Igfbp3,Gfra2,F2,Avp,Kcne2,Igf1,Crh,Agt,Kl,Fgfr1,Igf2,Enpp2
GO:0050789	regulation of biological process	46	9594	0.23	2.87e-05	10090.ENSMUSP00000000186,10090.ENSMUSP00000001547,10090.ENSMUSP00000001963,10090.ENSMUSP00000004774,10090.ENSMUSP00000005671,10090.ENSMUSP00000006046,10090.ENSMUSP00000016168,10090.ENSMUSP00000017637,10090.ENSMUSP00000020323,10090.ENSMUSP00000020702,10090.ENSMUSP00000020704,10090.ENSMUSP00000022699,10090.ENSMUSP00000023670,10090.ENSMUSP00000023807,10090.ENSMUSP00000024599,10090.ENSMUSP00000025951…	Fgf23,Col1a1,Ace,Aqp1,Igf1r,Trh,Lbp,Igfbp4,Avpr1a,Igfbp3,Igfbp1,Gfra2,Clic6,Igfbp6,Igf2r,Rbp4,Ecrg4,Igfbp5,Nr4a2,Col5a1,F2,Cort,Nr2f2,Cbln1,Avp,Trhr,Sostdc1,Neurod2,Nrtn,Igfbp2,Neurod6,Kcne2,Igf1,Crh,Chrna4,Agt,Cgnl1,Ttr,Kl,Fgfr1,Col8a1,Igf2,Folr1,Satb2,Otx2,Enpp2
GO:0044070	regulation of anion transport	6	113	1.28	2.95e-05	10090.ENSMUSP00000000186,10090.ENSMUSP00000006046,10090.ENSMUSP00000020323,10090.ENSMUSP00000035551,10090.ENSMUSP00000066488,10090.ENSMUSP00000081041	Fgf23,Trh,Avpr1a,Avp,Agt,Fgfr1
GO:0008015	blood circulation	9	376	0.93	3.41e-05	10090.ENSMUSP00000001963,10090.ENSMUSP00000020323,10090.ENSMUSP00000032768,10090.ENSMUSP00000035551,10090.ENSMUSP00000048849,10090.ENSMUSP00000061185,10090.ENSMUSP00000066488,10090.ENSMUSP00000077899,10090.ENSMUSP00000083204	Ace,Avpr1a,Nr2f2,Avp,Kcne2,Crh,Agt,Kl,F5
GO:0048869	cellular developmental process	26	3545	0.42	3.44e-05	10090.ENSMUSP00000000186,10090.ENSMUSP00000001147,10090.ENSMUSP00000001547,10090.ENSMUSP00000001963,10090.ENSMUSP00000005671,10090.ENSMUSP00000020323,10090.ENSMUSP00000020702,10090.ENSMUSP00000027217,10090.ENSMUSP00000027377,10090.ENSMUSP00000028166,10090.ENSMUSP00000028681,10090.ENSMUSP00000032768,10090.ENSMUSP00000034076,10090.ENSMUSP00000041373,10090.ENSMUSP00000046512,10090.ENSMUSP00000047016…	Fgf23,Col6a1,Col1a1,Ace,Igf1r,Avpr1a,Igfbp3,Ecrg4,Igfbp5,Nr4a2,F2,Nr2f2,Cbln1,Neurod2,Nrtn,Neurod6,Ccdc135,Igf1,Agt,Fgfr1,Col8a1,Igf2,Folr1,Satb2,Otx2,Enpp2
GO:0030335	positive regulation of cell migration	10	500	0.85	3.84e-05	10090.ENSMUSP00000001547,10090.ENSMUSP00000004774,10090.ENSMUSP00000005671,10090.ENSMUSP00000016168,10090.ENSMUSP00000027377,10090.ENSMUSP00000056668,10090.ENSMUSP00000066488,10090.ENSMUSP00000081041,10090.ENSMUSP00000101556,10090.ENSMUSP00000132640	Col1a1,Aqp1,Igf1r,Lbp,Igfbp5,Igf1,Agt,Fgfr1,Igf2,Enpp2
GO:0008284	positive regulation of cell population proliferation	13	913	0.7	3.84e-05	10090.ENSMUSP00000004774,10090.ENSMUSP00000005671,10090.ENSMUSP00000020323,10090.ENSMUSP00000027377,10090.ENSMUSP00000028681,10090.ENSMUSP00000035551,10090.ENSMUSP00000046610,10090.ENSMUSP00000056668,10090.ENSMUSP00000061185,10090.ENSMUSP00000066488,10090.ENSMUSP00000081041,10090.ENSMUSP00000101556,10090.ENSMUSP00000132640	Aqp1,Igf1r,Avpr1a,Igfbp5,F2,Avp,Igfbp2,Igf1,Crh,Agt,Fgfr1,Igf2,Enpp2
GO:0048523	negative regulation of cellular process	29	4336	0.38	3.84e-05	10090.ENSMUSP00000000186,10090.ENSMUSP00000001547,10090.ENSMUSP00000001963,10090.ENSMUSP00000004774,10090.ENSMUSP00000005671,10090.ENSMUSP00000006046,10090.ENSMUSP00000020323,10090.ENSMUSP00000020702,10090.ENSMUSP00000022699,10090.ENSMUSP00000025951,10090.ENSMUSP00000027217,10090.ENSMUSP00000027377,10090.ENSMUSP00000028166,10090.ENSMUSP00000028280,10090.ENSMUSP00000028681,10090.ENSMUSP00000032768…	Fgf23,Col1a1,Ace,Aqp1,Igf1r,Trh,Avpr1a,Igfbp3,Gfra2,Rbp4,Ecrg4,Igfbp5,Nr4a2,Col5a1,F2,Nr2f2,Cbln1,Avp,Sostdc1,Neurod2,Kcne2,Igf1,Crh,Agt,Cgnl1,Fgfr1,Igf2,Satb2,Enpp2
GO:0007275	multicellular organism development	30	4603	0.37	3.84e-05	10090.ENSMUSP00000001147,10090.ENSMUSP00000001547,10090.ENSMUSP00000001963,10090.ENSMUSP00000004774,10090.ENSMUSP00000005671,10090.ENSMUSP00000020323,10090.ENSMUSP00000022699,10090.ENSMUSP00000024599,10090.ENSMUSP00000025951,10090.ENSMUSP00000027217,10090.ENSMUSP00000027377,10090.ENSMUSP00000028166,10090.ENSMUSP00000028280,10090.ENSMUSP00000028681,10090.ENSMUSP00000032768,10090.ENSMUSP00000034076…	Col6a1,Col1a1,Ace,Aqp1,Igf1r,Avpr1a,Gfra2,Igf2r,Rbp4,Ecrg4,Igfbp5,Nr4a2,Col5a1,F2,Nr2f2,Cbln1,Sostdc1,Neurod2,Nrtn,Neurod6,Igf1,Crh,Agt,Fgfr1,Col8a1,Igf2,Folr1,Satb2,Otx2,Enpp2
GO:0035813	regulation of renal sodium excretion	4	26	1.74	3.86e-05	10090.ENSMUSP00000001963,10090.ENSMUSP00000020323,10090.ENSMUSP00000035551,10090.ENSMUSP00000066488	Ace,Avpr1a,Avp,Agt
GO:0010647	positive regulation of cell communication	17	1608	0.58	3.91e-05	10090.ENSMUSP00000000186,10090.ENSMUSP00000001547,10090.ENSMUSP00000005671,10090.ENSMUSP00000006046,10090.ENSMUSP00000016168,10090.ENSMUSP00000017637,10090.ENSMUSP00000020702,10090.ENSMUSP00000025951,10090.ENSMUSP00000027377,10090.ENSMUSP00000028681,10090.ENSMUSP00000041373,10090.ENSMUSP00000056668,10090.ENSMUSP00000061185,10090.ENSMUSP00000066488,10090.ENSMUSP00000077899,10090.ENSMUSP00000081041…	Fgf23,Col1a1,Igf1r,Trh,Lbp,Igfbp4,Igfbp3,Rbp4,Igfbp5,F2,Neurod2,Igf1,Crh,Agt,Kl,Fgfr1,Igf2
GO:0045927	positive regulation of growth	8	286	1	4.07e-05	10090.ENSMUSP00000020323,10090.ENSMUSP00000020704,10090.ENSMUSP00000028681,10090.ENSMUSP00000035551,10090.ENSMUSP00000056668,10090.ENSMUSP00000066488,10090.ENSMUSP00000081041,10090.ENSMUSP00000101556	Avpr1a,Igfbp1,F2,Avp,Igf1,Agt,Fgfr1,Igf2
GO:0023056	positive regulation of signaling	17	1615	0.57	4.07e-05	10090.ENSMUSP00000000186,10090.ENSMUSP00000001547,10090.ENSMUSP00000005671,10090.ENSMUSP00000006046,10090.ENSMUSP00000016168,10090.ENSMUSP00000017637,10090.ENSMUSP00000020702,10090.ENSMUSP00000025951,10090.ENSMUSP00000027377,10090.ENSMUSP00000028681,10090.ENSMUSP00000041373,10090.ENSMUSP00000056668,10090.ENSMUSP00000061185,10090.ENSMUSP00000066488,10090.ENSMUSP00000077899,10090.ENSMUSP00000081041…	Fgf23,Col1a1,Igf1r,Trh,Lbp,Igfbp4,Igfbp3,Rbp4,Igfbp5,F2,Neurod2,Igf1,Crh,Agt,Kl,Fgfr1,Igf2
GO:1902533	positive regulation of intracellular signal transduction	13	927	0.7	4.09e-05	10090.ENSMUSP00000000186,10090.ENSMUSP00000005671,10090.ENSMUSP00000017637,10090.ENSMUSP00000020702,10090.ENSMUSP00000027377,10090.ENSMUSP00000028681,10090.ENSMUSP00000041373,10090.ENSMUSP00000056668,10090.ENSMUSP00000061185,10090.ENSMUSP00000066488,10090.ENSMUSP00000077899,10090.ENSMUSP00000081041,10090.ENSMUSP00000101556	Fgf23,Igf1r,Igfbp4,Igfbp3,Igfbp5,F2,Neurod2,Igf1,Crh,Agt,Kl,Fgfr1,Igf2
GO:0048856	anatomical structure development	31	4912	0.35	4.09e-05	10090.ENSMUSP00000001147,10090.ENSMUSP00000001547,10090.ENSMUSP00000001963,10090.ENSMUSP00000004774,10090.ENSMUSP00000005671,10090.ENSMUSP00000020323,10090.ENSMUSP00000020704,10090.ENSMUSP00000022699,10090.ENSMUSP00000024599,10090.ENSMUSP00000025951,10090.ENSMUSP00000027217,10090.ENSMUSP00000027377,10090.ENSMUSP00000028166,10090.ENSMUSP00000028280,10090.ENSMUSP00000028681,10090.ENSMUSP00000032768…	Col6a1,Col1a1,Ace,Aqp1,Igf1r,Avpr1a,Igfbp1,Gfra2,Igf2r,Rbp4,Ecrg4,Igfbp5,Nr4a2,Col5a1,F2,Nr2f2,Cbln1,Sostdc1,Neurod2,Nrtn,Neurod6,Igf1,Crh,Agt,Fgfr1,Col8a1,Igf2,Folr1,Satb2,Otx2,Enpp2
GO:0090080	positive regulation of MAPKKK cascade by fibroblast growth factor receptor signaling pathway	3	6	2.25	4.23e-05	10090.ENSMUSP00000000186,10090.ENSMUSP00000077899,10090.ENSMUSP00000081041	Fgf23,Kl,Fgfr1
GO:0009611	response to wounding	9	394	0.91	4.23e-05	10090.ENSMUSP00000001547,10090.ENSMUSP00000004774,10090.ENSMUSP00000020704,10090.ENSMUSP00000027217,10090.ENSMUSP00000028280,10090.ENSMUSP00000028681,10090.ENSMUSP00000056668,10090.ENSMUSP00000083204,10090.ENSMUSP00000102598	Col1a1,Aqp1,Igfbp1,Ecrg4,Col5a1,F2,Igf1,F5,Folr1
GO:0050794	regulation of cellular process	44	9045	0.24	4.38e-05	10090.ENSMUSP00000000186,10090.ENSMUSP00000001547,10090.ENSMUSP00000001963,10090.ENSMUSP00000004774,10090.ENSMUSP00000005671,10090.ENSMUSP00000006046,10090.ENSMUSP00000016168,10090.ENSMUSP00000017637,10090.ENSMUSP00000020323,10090.ENSMUSP00000020702,10090.ENSMUSP00000020704,10090.ENSMUSP00000022699,10090.ENSMUSP00000023807,10090.ENSMUSP00000024599,10090.ENSMUSP00000025951,10090.ENSMUSP00000027217…	Fgf23,Col1a1,Ace,Aqp1,Igf1r,Trh,Lbp,Igfbp4,Avpr1a,Igfbp3,Igfbp1,Gfra2,Igfbp6,Igf2r,Rbp4,Ecrg4,Igfbp5,Nr4a2,Col5a1,F2,Cort,Nr2f2,Cbln1,Avp,Trhr,Sostdc1,Neurod2,Nrtn,Igfbp2,Neurod6,Kcne2,Igf1,Crh,Chrna4,Agt,Cgnl1,Ttr,Kl,Fgfr1,Igf2,Folr1,Satb2,Otx2,Enpp2
GO:0051957	positive regulation of amino acid transport	4	28	1.71	4.49e-05	10090.ENSMUSP00000006046,10090.ENSMUSP00000020323,10090.ENSMUSP00000035551,10090.ENSMUSP00000066488	Trh,Avpr1a,Avp,Agt
GO:0043270	positive regulation of ion transport	8	293	0.99	4.49e-05	10090.ENSMUSP00000006046,10090.ENSMUSP00000020323,10090.ENSMUSP00000028681,10090.ENSMUSP00000035551,10090.ENSMUSP00000048849,10090.ENSMUSP00000061185,10090.ENSMUSP00000066338,10090.ENSMUSP00000066488	Trh,Avpr1a,F2,Avp,Kcne2,Crh,Chrna4,Agt
GO:0007610	behavior	11	655	0.78	4.88e-05	10090.ENSMUSP00000001963,10090.ENSMUSP00000006046,10090.ENSMUSP00000020323,10090.ENSMUSP00000028166,10090.ENSMUSP00000035551,10090.ENSMUSP00000041373,10090.ENSMUSP00000056668,10090.ENSMUSP00000061185,10090.ENSMUSP00000066338,10090.ENSMUSP00000066488,10090.ENSMUSP00000101556	Ace,Trh,Avpr1a,Nr4a2,Avp,Neurod2,Igf1,Crh,Chrna4,Agt,Igf2
GO:0032270	positive regulation of cellular protein metabolic process	16	1462	0.59	4.88e-05	10090.ENSMUSP00000000186,10090.ENSMUSP00000001963,10090.ENSMUSP00000005671,10090.ENSMUSP00000017637,10090.ENSMUSP00000020702,10090.ENSMUSP00000022699,10090.ENSMUSP00000028681,10090.ENSMUSP00000035551,10090.ENSMUSP00000048849,10090.ENSMUSP00000056668,10090.ENSMUSP00000061185,10090.ENSMUSP00000066488,10090.ENSMUSP00000077899,10090.ENSMUSP00000081041,10090.ENSMUSP00000101556,10090.ENSMUSP00000132640	Fgf23,Ace,Igf1r,Igfbp4,Igfbp3,Gfra2,F2,Avp,Kcne2,Igf1,Crh,Agt,Kl,Fgfr1,Igf2,Enpp2
GO:0048545	response to steroid hormone	8	298	0.98	4.9e-05	10090.ENSMUSP00000001547,10090.ENSMUSP00000004774,10090.ENSMUSP00000006046,10090.ENSMUSP00000020323,10090.ENSMUSP00000028166,10090.ENSMUSP00000032768,10090.ENSMUSP00000046610,10090.ENSMUSP00000061185	Col1a1,Aqp1,Trh,Avpr1a,Nr4a2,Nr2f2,Igfbp2,Crh
GO:0001944	vasculature development	10	533	0.82	5.57e-05	10090.ENSMUSP00000001547,10090.ENSMUSP00000001963,10090.ENSMUSP00000004774,10090.ENSMUSP00000028280,10090.ENSMUSP00000032768,10090.ENSMUSP00000056668,10090.ENSMUSP00000066488,10090.ENSMUSP00000081041,10090.ENSMUSP00000086745,10090.ENSMUSP00000102598	Col1a1,Ace,Aqp1,Col5a1,Nr2f2,Igf1,Agt,Fgfr1,Col8a1,Folr1
GO:0010632	regulation of epithelial cell migration	7	212	1.07	5.74e-05	10090.ENSMUSP00000004774,10090.ENSMUSP00000032768,10090.ENSMUSP00000056668,10090.ENSMUSP00000066488,10090.ENSMUSP00000081041,10090.ENSMUSP00000101556,10090.ENSMUSP00000132640	Aqp1,Nr2f2,Igf1,Agt,Fgfr1,Igf2,Enpp2
GO:0030900	forebrain development	9	415	0.89	5.75e-05	10090.ENSMUSP00000004774,10090.ENSMUSP00000020323,10090.ENSMUSP00000028166,10090.ENSMUSP00000032768,10090.ENSMUSP00000047016,10090.ENSMUSP00000061185,10090.ENSMUSP00000081041,10090.ENSMUSP00000110057,10090.ENSMUSP00000112532	Aqp1,Avpr1a,Nr4a2,Nr2f2,Neurod6,Crh,Fgfr1,Satb2,Otx2
GO:0042592	homeostatic process	16	1494	0.58	6.01e-05	10090.ENSMUSP00000000186,10090.ENSMUSP00000004774,10090.ENSMUSP00000005671,10090.ENSMUSP00000013995,10090.ENSMUSP00000015796,10090.ENSMUSP00000020323,10090.ENSMUSP00000025951,10090.ENSMUSP00000027377,10090.ENSMUSP00000028681,10090.ENSMUSP00000035551,10090.ENSMUSP00000036320,10090.ENSMUSP00000056668,10090.ENSMUSP00000061185,10090.ENSMUSP00000066488,10090.ENSMUSP00000071786,10090.ENSMUSP00000077899	Fgf23,Aqp1,Igf1r,Abca4,Steap1,Avpr1a,Rbp4,Igfbp5,F2,Avp,Trhr,Igf1,Crh,Agt,Car12,Kl
GO:0030154	cell differentiation	25	3462	0.41	6.3e-05	10090.ENSMUSP00000000186,10090.ENSMUSP00000001147,10090.ENSMUSP00000001547,10090.ENSMUSP00000001963,10090.ENSMUSP00000005671,10090.ENSMUSP00000020323,10090.ENSMUSP00000020702,10090.ENSMUSP00000027377,10090.ENSMUSP00000028166,10090.ENSMUSP00000028681,10090.ENSMUSP00000032768,10090.ENSMUSP00000034076,10090.ENSMUSP00000041373,10090.ENSMUSP00000046512,10090.ENSMUSP00000047016,10090.ENSMUSP00000053972…	Fgf23,Col6a1,Col1a1,Ace,Igf1r,Avpr1a,Igfbp3,Igfbp5,Nr4a2,F2,Nr2f2,Cbln1,Neurod2,Nrtn,Neurod6,Ccdc135,Igf1,Agt,Fgfr1,Col8a1,Igf2,Folr1,Satb2,Otx2,Enpp2
GO:0048519	negative regulation of biological process	30	4771	0.35	6.38e-05	10090.ENSMUSP00000000186,10090.ENSMUSP00000001547,10090.ENSMUSP00000001963,10090.ENSMUSP00000004774,10090.ENSMUSP00000005671,10090.ENSMUSP00000006046,10090.ENSMUSP00000016168,10090.ENSMUSP00000020323,10090.ENSMUSP00000020702,10090.ENSMUSP00000022699,10090.ENSMUSP00000025951,10090.ENSMUSP00000027217,10090.ENSMUSP00000027377,10090.ENSMUSP00000028166,10090.ENSMUSP00000028280,10090.ENSMUSP00000028681…	Fgf23,Col1a1,Ace,Aqp1,Igf1r,Trh,Lbp,Avpr1a,Igfbp3,Gfra2,Rbp4,Ecrg4,Igfbp5,Nr4a2,Col5a1,F2,Nr2f2,Cbln1,Avp,Sostdc1,Neurod2,Kcne2,Igf1,Crh,Agt,Cgnl1,Fgfr1,Igf2,Satb2,Enpp2
GO:0010634	positive regulation of epithelial cell migration	6	138	1.19	6.49e-05	10090.ENSMUSP00000004774,10090.ENSMUSP00000056668,10090.ENSMUSP00000066488,10090.ENSMUSP00000081041,10090.ENSMUSP00000101556,10090.ENSMUSP00000132640	Aqp1,Igf1,Agt,Fgfr1,Igf2,Enpp2
GO:0051050	positive regulation of transport	13	987	0.67	6.61e-05	10090.ENSMUSP00000004774,10090.ENSMUSP00000006046,10090.ENSMUSP00000016168,10090.ENSMUSP00000020323,10090.ENSMUSP00000025951,10090.ENSMUSP00000028681,10090.ENSMUSP00000035551,10090.ENSMUSP00000048849,10090.ENSMUSP00000056668,10090.ENSMUSP00000061185,10090.ENSMUSP00000066338,10090.ENSMUSP00000066488,10090.ENSMUSP00000081041	Aqp1,Trh,Lbp,Avpr1a,Rbp4,F2,Avp,Kcne2,Igf1,Crh,Chrna4,Agt,Fgfr1
GO:0031644	regulation of neurological system process	6	140	1.18	6.81e-05	10090.ENSMUSP00000020323,10090.ENSMUSP00000034076,10090.ENSMUSP00000035551,10090.ENSMUSP00000066338,10090.ENSMUSP00000066488,10090.ENSMUSP00000081041	Avpr1a,Cbln1,Avp,Chrna4,Agt,Fgfr1
GO:1903532	positive regulation of secretion by cell	9	436	0.87	7.85e-05	10090.ENSMUSP00000006046,10090.ENSMUSP00000020323,10090.ENSMUSP00000025951,10090.ENSMUSP00000035551,10090.ENSMUSP00000056668,10090.ENSMUSP00000061185,10090.ENSMUSP00000066338,10090.ENSMUSP00000066488,10090.ENSMUSP00000081041	Trh,Avpr1a,Rbp4,Avp,Igf1,Crh,Chrna4,Agt,Fgfr1
GO:0062012	regulation of small molecule metabolic process	8	325	0.94	8.02e-05	10090.ENSMUSP00000017637,10090.ENSMUSP00000020323,10090.ENSMUSP00000020702,10090.ENSMUSP00000027377,10090.ENSMUSP00000035551,10090.ENSMUSP00000056668,10090.ENSMUSP00000066488,10090.ENSMUSP00000101556	Igfbp4,Avpr1a,Igfbp3,Igfbp5,Avp,Igf1,Agt,Igf2
GO:0045940	positive regulation of steroid metabolic process	4	35	1.61	8.4e-05	10090.ENSMUSP00000005671,10090.ENSMUSP00000056668,10090.ENSMUSP00000066488,10090.ENSMUSP00000101556	Igf1r,Igf1,Agt,Igf2
GO:0090031	positive regulation of steroid hormone biosynthetic process	3	9	2.07	8.83e-05	10090.ENSMUSP00000005671,10090.ENSMUSP00000056668,10090.ENSMUSP00000101556	Igf1r,Igf1,Igf2
GO:0042445	hormone metabolic process	6	148	1.16	8.91e-05	10090.ENSMUSP00000001963,10090.ENSMUSP00000025951,10090.ENSMUSP00000061185,10090.ENSMUSP00000066488,10090.ENSMUSP00000074783,10090.ENSMUSP00000081041	Ace,Rbp4,Crh,Agt,Ttr,Fgfr1
GO:2000026	regulation of multicellular organismal development	18	1961	0.51	9.62e-05	10090.ENSMUSP00000000186,10090.ENSMUSP00000001547,10090.ENSMUSP00000001963,10090.ENSMUSP00000004774,10090.ENSMUSP00000005671,10090.ENSMUSP00000025951,10090.ENSMUSP00000028280,10090.ENSMUSP00000028681,10090.ENSMUSP00000034076,10090.ENSMUSP00000040230,10090.ENSMUSP00000041373,10090.ENSMUSP00000056668,10090.ENSMUSP00000066488,10090.ENSMUSP00000077899,10090.ENSMUSP00000081041,10090.ENSMUSP00000101556…	Fgf23,Col1a1,Ace,Aqp1,Igf1r,Rbp4,Col5a1,F2,Cbln1,Sostdc1,Neurod2,Igf1,Agt,Kl,Fgfr1,Igf2,Otx2,Enpp2
GO:0014910	regulation of smooth muscle cell migration	5	85	1.32	0.0001	10090.ENSMUSP00000001963,10090.ENSMUSP00000020702,10090.ENSMUSP00000027377,10090.ENSMUSP00000056668,10090.ENSMUSP00000066488	Ace,Igfbp3,Igfbp5,Igf1,Agt
GO:0031017	exocrine pancreas development	3	10	2.03	0.00011	10090.ENSMUSP00000005671,10090.ENSMUSP00000056668,10090.ENSMUSP00000101556	Igf1r,Igf1,Igf2
GO:0051049	regulation of transport	17	1782	0.53	0.00011	10090.ENSMUSP00000000186,10090.ENSMUSP00000001963,10090.ENSMUSP00000004774,10090.ENSMUSP00000006046,10090.ENSMUSP00000016168,10090.ENSMUSP00000020323,10090.ENSMUSP00000020702,10090.ENSMUSP00000023670,10090.ENSMUSP00000025951,10090.ENSMUSP00000028681,10090.ENSMUSP00000035551,10090.ENSMUSP00000048849,10090.ENSMUSP00000056668,10090.ENSMUSP00000061185,10090.ENSMUSP00000066338,10090.ENSMUSP00000066488…	Fgf23,Ace,Aqp1,Trh,Lbp,Avpr1a,Igfbp3,Clic6,Rbp4,F2,Avp,Kcne2,Igf1,Crh,Chrna4,Agt,Fgfr1
GO:1903530	regulation of secretion by cell	11	733	0.73	0.00012	10090.ENSMUSP00000000186,10090.ENSMUSP00000006046,10090.ENSMUSP00000020323,10090.ENSMUSP00000020702,10090.ENSMUSP00000025951,10090.ENSMUSP00000035551,10090.ENSMUSP00000056668,10090.ENSMUSP00000061185,10090.ENSMUSP00000066338,10090.ENSMUSP00000066488,10090.ENSMUSP00000081041	Fgf23,Trh,Avpr1a,Igfbp3,Rbp4,Avp,Igf1,Crh,Chrna4,Agt,Fgfr1
GO:0044342	type B pancreatic cell proliferation	3	11	1.99	0.00014	10090.ENSMUSP00000017637,10090.ENSMUSP00000020702,10090.ENSMUSP00000027377	Igfbp4,Igfbp3,Igfbp5
GO:0031960	response to corticosteroid	6	163	1.12	0.00014	10090.ENSMUSP00000001547,10090.ENSMUSP00000004774,10090.ENSMUSP00000006046,10090.ENSMUSP00000020323,10090.ENSMUSP00000046610,10090.ENSMUSP00000061185	Col1a1,Aqp1,Trh,Avpr1a,Igfbp2,Crh
GO:0035295	tube development	12	912	0.67	0.00015	10090.ENSMUSP00000001963,10090.ENSMUSP00000004774,10090.ENSMUSP00000025951,10090.ENSMUSP00000027377,10090.ENSMUSP00000032768,10090.ENSMUSP00000040230,10090.ENSMUSP00000056668,10090.ENSMUSP00000061185,10090.ENSMUSP00000066488,10090.ENSMUSP00000081041,10090.ENSMUSP00000086745,10090.ENSMUSP00000102598	Ace,Aqp1,Rbp4,Igfbp5,Nr2f2,Sostdc1,Igf1,Crh,Agt,Fgfr1,Col8a1,Folr1
GO:0009967	positive regulation of signal transduction	15	1433	0.57	0.00015	10090.ENSMUSP00000000186,10090.ENSMUSP00000001547,10090.ENSMUSP00000005671,10090.ENSMUSP00000016168,10090.ENSMUSP00000017637,10090.ENSMUSP00000020702,10090.ENSMUSP00000027377,10090.ENSMUSP00000028681,10090.ENSMUSP00000041373,10090.ENSMUSP00000056668,10090.ENSMUSP00000061185,10090.ENSMUSP00000066488,10090.ENSMUSP00000077899,10090.ENSMUSP00000081041,10090.ENSMUSP00000101556	Fgf23,Col1a1,Igf1r,Lbp,Igfbp4,Igfbp3,Igfbp5,F2,Neurod2,Igf1,Crh,Agt,Kl,Fgfr1,Igf2
GO:0050793	regulation of developmental process	20	2475	0.46	0.00015	10090.ENSMUSP00000000186,10090.ENSMUSP00000001547,10090.ENSMUSP00000001963,10090.ENSMUSP00000004774,10090.ENSMUSP00000005671,10090.ENSMUSP00000020702,10090.ENSMUSP00000025951,10090.ENSMUSP00000027377,10090.ENSMUSP00000028280,10090.ENSMUSP00000028681,10090.ENSMUSP00000034076,10090.ENSMUSP00000040230,10090.ENSMUSP00000041373,10090.ENSMUSP00000056668,10090.ENSMUSP00000066488,10090.ENSMUSP00000077899…	Fgf23,Col1a1,Ace,Aqp1,Igf1r,Igfbp3,Rbp4,Igfbp5,Col5a1,F2,Cbln1,Sostdc1,Neurod2,Igf1,Agt,Kl,Fgfr1,Igf2,Otx2,Enpp2
GO:0009891	positive regulation of biosynthetic process	17	1847	0.51	0.00017	10090.ENSMUSP00000000186,10090.ENSMUSP00000001547,10090.ENSMUSP00000005671,10090.ENSMUSP00000016168,10090.ENSMUSP00000020323,10090.ENSMUSP00000028166,10090.ENSMUSP00000028681,10090.ENSMUSP00000032768,10090.ENSMUSP00000035551,10090.ENSMUSP00000041373,10090.ENSMUSP00000047016,10090.ENSMUSP00000056668,10090.ENSMUSP00000066488,10090.ENSMUSP00000081041,10090.ENSMUSP00000101556,10090.ENSMUSP00000110057…	Fgf23,Col1a1,Igf1r,Lbp,Avpr1a,Nr4a2,F2,Nr2f2,Avp,Neurod2,Neurod6,Igf1,Agt,Fgfr1,Igf2,Satb2,Otx2
GO:0032526	response to retinoic acid	5	101	1.25	0.0002	10090.ENSMUSP00000001547,10090.ENSMUSP00000004774,10090.ENSMUSP00000024599,10090.ENSMUSP00000025951,10090.ENSMUSP00000046610	Col1a1,Aqp1,Igf2r,Rbp4,Igfbp2
GO:0043410	positive regulation of MAPK cascade	9	500	0.81	0.0002	10090.ENSMUSP00000000186,10090.ENSMUSP00000005671,10090.ENSMUSP00000017637,10090.ENSMUSP00000020702,10090.ENSMUSP00000056668,10090.ENSMUSP00000066488,10090.ENSMUSP00000077899,10090.ENSMUSP00000081041,10090.ENSMUSP00000101556	Fgf23,Igf1r,Igfbp4,Igfbp3,Igf1,Agt,Kl,Fgfr1,Igf2
GO:0001568	blood vessel development	9	504	0.8	0.00021	10090.ENSMUSP00000001547,10090.ENSMUSP00000001963,10090.ENSMUSP00000004774,10090.ENSMUSP00000028280,10090.ENSMUSP00000032768,10090.ENSMUSP00000066488,10090.ENSMUSP00000081041,10090.ENSMUSP00000086745,10090.ENSMUSP00000102598	Col1a1,Ace,Aqp1,Col5a1,Nr2f2,Agt,Fgfr1,Col8a1,Folr1
GO:0048584	positive regulation of response to stimulus	17	1922	0.5	0.00027	10090.ENSMUSP00000000186,10090.ENSMUSP00000001547,10090.ENSMUSP00000001963,10090.ENSMUSP00000005671,10090.ENSMUSP00000016168,10090.ENSMUSP00000017637,10090.ENSMUSP00000020702,10090.ENSMUSP00000027377,10090.ENSMUSP00000028681,10090.ENSMUSP00000041373,10090.ENSMUSP00000056668,10090.ENSMUSP00000061185,10090.ENSMUSP00000066338,10090.ENSMUSP00000066488,10090.ENSMUSP00000077899,10090.ENSMUSP00000081041…	Fgf23,Col1a1,Ace,Igf1r,Lbp,Igfbp4,Igfbp3,Igfbp5,F2,Neurod2,Igf1,Crh,Chrna4,Agt,Kl,Fgfr1,Igf2
GO:0050877	nervous system process	12	981	0.64	0.00028	10090.ENSMUSP00000001547,10090.ENSMUSP00000001963,10090.ENSMUSP00000004774,10090.ENSMUSP00000013995,10090.ENSMUSP00000025951,10090.ENSMUSP00000041373,10090.ENSMUSP00000056668,10090.ENSMUSP00000061185,10090.ENSMUSP00000066338,10090.ENSMUSP00000066488,10090.ENSMUSP00000081041,10090.ENSMUSP00000101556	Col1a1,Ace,Aqp1,Abca4,Rbp4,Neurod2,Igf1,Crh,Chrna4,Agt,Fgfr1,Igf2
GO:0048699	generation of neurons	15	1538	0.54	0.00031	10090.ENSMUSP00000001963,10090.ENSMUSP00000005671,10090.ENSMUSP00000028166,10090.ENSMUSP00000028681,10090.ENSMUSP00000032768,10090.ENSMUSP00000034076,10090.ENSMUSP00000041373,10090.ENSMUSP00000046512,10090.ENSMUSP00000056668,10090.ENSMUSP00000066488,10090.ENSMUSP00000081041,10090.ENSMUSP00000102598,10090.ENSMUSP00000110057,10090.ENSMUSP00000112532,10090.ENSMUSP00000132640	Ace,Igf1r,Nr4a2,F2,Nr2f2,Cbln1,Neurod2,Nrtn,Igf1,Agt,Fgfr1,Folr1,Satb2,Otx2,Enpp2
GO:0051246	regulation of protein metabolic process	20	2612	0.44	0.00031	10090.ENSMUSP00000000186,10090.ENSMUSP00000001963,10090.ENSMUSP00000004774,10090.ENSMUSP00000005671,10090.ENSMUSP00000016168,10090.ENSMUSP00000017637,10090.ENSMUSP00000020702,10090.ENSMUSP00000022699,10090.ENSMUSP00000027377,10090.ENSMUSP00000028681,10090.ENSMUSP00000032768,10090.ENSMUSP00000035551,10090.ENSMUSP00000048849,10090.ENSMUSP00000056668,10090.ENSMUSP00000061185,10090.ENSMUSP00000066488…	Fgf23,Ace,Aqp1,Igf1r,Lbp,Igfbp4,Igfbp3,Gfra2,Igfbp5,F2,Nr2f2,Avp,Kcne2,Igf1,Crh,Agt,Kl,Fgfr1,Igf2,Enpp2
GO:0065009	regulation of molecular function	22	3081	0.4	0.00031	10090.ENSMUSP00000000186,10090.ENSMUSP00000001963,10090.ENSMUSP00000004774,10090.ENSMUSP00000005671,10090.ENSMUSP00000006046,10090.ENSMUSP00000020702,10090.ENSMUSP00000028166,10090.ENSMUSP00000028681,10090.ENSMUSP00000030815,10090.ENSMUSP00000032768,10090.ENSMUSP00000035551,10090.ENSMUSP00000036320,10090.ENSMUSP00000041373,10090.ENSMUSP00000046512,10090.ENSMUSP00000048849,10090.ENSMUSP00000056668…	Fgf23,Ace,Aqp1,Igf1r,Trh,Igfbp3,Nr4a2,F2,Cort,Nr2f2,Avp,Trhr,Neurod2,Nrtn,Kcne2,Igf1,Crh,Chrna4,Agt,Ttr,Fgfr1,Igf2
GO:1905564	positive regulation of vascular endothelial cell proliferation	3	16	1.82	0.00032	10090.ENSMUSP00000056668,10090.ENSMUSP00000081041,10090.ENSMUSP00000101556	Igf1,Fgfr1,Igf2
GO:0050886	endocrine process	4	53	1.43	0.00032	10090.ENSMUSP00000001963,10090.ENSMUSP00000004774,10090.ENSMUSP00000020323,10090.ENSMUSP00000066488	Ace,Aqp1,Avpr1a,Agt
GO:0046883	regulation of hormone secretion	7	294	0.93	0.00033	10090.ENSMUSP00000000186,10090.ENSMUSP00000006046,10090.ENSMUSP00000020702,10090.ENSMUSP00000025951,10090.ENSMUSP00000061185,10090.ENSMUSP00000066488,10090.ENSMUSP00000081041	Fgf23,Trh,Igfbp3,Rbp4,Crh,Agt,Fgfr1
GO:0035272	exocrine system development	4	55	1.41	0.00036	10090.ENSMUSP00000005671,10090.ENSMUSP00000056668,10090.ENSMUSP00000081041,10090.ENSMUSP00000101556	Igf1r,Igf1,Fgfr1,Igf2
GO:0010906	regulation of glucose metabolic process	5	116	1.19	0.00036	10090.ENSMUSP00000017637,10090.ENSMUSP00000020702,10090.ENSMUSP00000027377,10090.ENSMUSP00000056668,10090.ENSMUSP00000101556	Igfbp4,Igfbp3,Igfbp5,Igf1,Igf2
GO:0022414	reproductive process	14	1383	0.56	0.00039	10090.ENSMUSP00000001963,10090.ENSMUSP00000005671,10090.ENSMUSP00000020323,10090.ENSMUSP00000024599,10090.ENSMUSP00000025951,10090.ENSMUSP00000027377,10090.ENSMUSP00000032768,10090.ENSMUSP00000035551,10090.ENSMUSP00000046610,10090.ENSMUSP00000053972,10090.ENSMUSP00000056668,10090.ENSMUSP00000061185,10090.ENSMUSP00000066488,10090.ENSMUSP00000101556	Ace,Igf1r,Avpr1a,Igf2r,Rbp4,Igfbp5,Nr2f2,Avp,Igfbp2,Ccdc135,Igf1,Crh,Agt,Igf2
GO:0042060	wound healing	7	304	0.91	0.0004	10090.ENSMUSP00000001547,10090.ENSMUSP00000004774,10090.ENSMUSP00000020704,10090.ENSMUSP00000028280,10090.ENSMUSP00000028681,10090.ENSMUSP00000056668,10090.ENSMUSP00000083204	Col1a1,Aqp1,Igfbp1,Col5a1,F2,Igf1,F5
GO:0030324	lung development	6	204	1.02	0.00041	10090.ENSMUSP00000001963,10090.ENSMUSP00000025951,10090.ENSMUSP00000027377,10090.ENSMUSP00000056668,10090.ENSMUSP00000061185,10090.ENSMUSP00000081041	Ace,Rbp4,Igfbp5,Igf1,Crh,Fgfr1
GO:0032268	regulation of cellular protein metabolic process	19	2443	0.44	0.00041	10090.ENSMUSP00000000186,10090.ENSMUSP00000001963,10090.ENSMUSP00000004774,10090.ENSMUSP00000005671,10090.ENSMUSP00000017637,10090.ENSMUSP00000020702,10090.ENSMUSP00000022699,10090.ENSMUSP00000027377,10090.ENSMUSP00000028681,10090.ENSMUSP00000032768,10090.ENSMUSP00000035551,10090.ENSMUSP00000048849,10090.ENSMUSP00000056668,10090.ENSMUSP00000061185,10090.ENSMUSP00000066488,10090.ENSMUSP00000077899…	Fgf23,Ace,Aqp1,Igf1r,Igfbp4,Igfbp3,Gfra2,Igfbp5,F2,Nr2f2,Avp,Kcne2,Igf1,Crh,Agt,Kl,Fgfr1,Igf2,Enpp2
GO:0050801	ion homeostasis	10	706	0.7	0.00042	10090.ENSMUSP00000000186,10090.ENSMUSP00000015796,10090.ENSMUSP00000020323,10090.ENSMUSP00000028681,10090.ENSMUSP00000035551,10090.ENSMUSP00000036320,10090.ENSMUSP00000061185,10090.ENSMUSP00000066488,10090.ENSMUSP00000071786,10090.ENSMUSP00000077899	Fgf23,Steap1,Avpr1a,F2,Avp,Trhr,Crh,Agt,Car12,Kl
GO:0022612	gland morphogenesis	5	123	1.16	0.00044	10090.ENSMUSP00000005671,10090.ENSMUSP00000027377,10090.ENSMUSP00000040230,10090.ENSMUSP00000056668,10090.ENSMUSP00000081041	Igf1r,Igfbp5,Sostdc1,Igf1,Fgfr1
GO:1902531	regulation of intracellular signal transduction	15	1599	0.52	0.00044	10090.ENSMUSP00000000186,10090.ENSMUSP00000005671,10090.ENSMUSP00000017637,10090.ENSMUSP00000020702,10090.ENSMUSP00000022699,10090.ENSMUSP00000027377,10090.ENSMUSP00000028681,10090.ENSMUSP00000041373,10090.ENSMUSP00000056668,10090.ENSMUSP00000061185,10090.ENSMUSP00000066488,10090.ENSMUSP00000072672,10090.ENSMUSP00000077899,10090.ENSMUSP00000081041,10090.ENSMUSP00000101556	Fgf23,Igf1r,Igfbp4,Igfbp3,Gfra2,Igfbp5,F2,Neurod2,Igf1,Crh,Agt,Cgnl1,Kl,Fgfr1,Igf2
GO:0031328	positive regulation of cellular biosynthetic process	16	1807	0.5	0.00044	10090.ENSMUSP00000000186,10090.ENSMUSP00000001547,10090.ENSMUSP00000005671,10090.ENSMUSP00000016168,10090.ENSMUSP00000020323,10090.ENSMUSP00000028166,10090.ENSMUSP00000032768,10090.ENSMUSP00000035551,10090.ENSMUSP00000041373,10090.ENSMUSP00000047016,10090.ENSMUSP00000056668,10090.ENSMUSP00000066488,10090.ENSMUSP00000081041,10090.ENSMUSP00000101556,10090.ENSMUSP00000110057,10090.ENSMUSP00000112532	Fgf23,Col1a1,Igf1r,Lbp,Avpr1a,Nr4a2,Nr2f2,Avp,Neurod2,Neurod6,Igf1,Agt,Fgfr1,Igf2,Satb2,Otx2
GO:0046677	response to antibiotic	7	317	0.9	0.00049	10090.ENSMUSP00000001547,10090.ENSMUSP00000004774,10090.ENSMUSP00000005671,10090.ENSMUSP00000006046,10090.ENSMUSP00000035551,10090.ENSMUSP00000056668,10090.ENSMUSP00000061185	Col1a1,Aqp1,Igf1r,Trh,Avp,Igf1,Crh
GO:0051094	positive regulation of developmental process	14	1423	0.54	0.00049	10090.ENSMUSP00000001547,10090.ENSMUSP00000001963,10090.ENSMUSP00000004774,10090.ENSMUSP00000005671,10090.ENSMUSP00000020702,10090.ENSMUSP00000034076,10090.ENSMUSP00000041373,10090.ENSMUSP00000056668,10090.ENSMUSP00000066488,10090.ENSMUSP00000077899,10090.ENSMUSP00000081041,10090.ENSMUSP00000101556,10090.ENSMUSP00000112532,10090.ENSMUSP00000132640	Col1a1,Ace,Aqp1,Igf1r,Igfbp3,Cbln1,Neurod2,Igf1,Agt,Kl,Fgfr1,Igf2,Otx2,Enpp2
GO:0070208	protein heterotrimerization	3	20	1.73	0.00051	10090.ENSMUSP00000001147,10090.ENSMUSP00000001181,10090.ENSMUSP00000001547	Col6a1,Col6a2,Col1a1
GO:0072359	circulatory system development	11	889	0.64	0.00051	10090.ENSMUSP00000001547,10090.ENSMUSP00000001963,10090.ENSMUSP00000004774,10090.ENSMUSP00000025951,10090.ENSMUSP00000028280,10090.ENSMUSP00000032768,10090.ENSMUSP00000056668,10090.ENSMUSP00000066488,10090.ENSMUSP00000081041,10090.ENSMUSP00000086745,10090.ENSMUSP00000102598	Col1a1,Ace,Aqp1,Rbp4,Col5a1,Nr2f2,Igf1,Agt,Fgfr1,Col8a1,Folr1
GO:0009628	response to abiotic stimulus	12	1063	0.6	0.00052	10090.ENSMUSP00000001547,10090.ENSMUSP00000004774,10090.ENSMUSP00000006046,10090.ENSMUSP00000020323,10090.ENSMUSP00000025951,10090.ENSMUSP00000028166,10090.ENSMUSP00000035551,10090.ENSMUSP00000041373,10090.ENSMUSP00000046610,10090.ENSMUSP00000056668,10090.ENSMUSP00000066338,10090.ENSMUSP00000066488	Col1a1,Aqp1,Trh,Avpr1a,Rbp4,Nr4a2,Avp,Neurod2,Igfbp2,Igf1,Chrna4,Agt
GO:0071375	cellular response to peptide hormone stimulus	6	218	0.99	0.00054	10090.ENSMUSP00000005671,10090.ENSMUSP00000020704,10090.ENSMUSP00000028166,10090.ENSMUSP00000056668,10090.ENSMUSP00000077899,10090.ENSMUSP00000101556	Igf1r,Igfbp1,Nr4a2,Igf1,Kl,Igf2
GO:0045723	positive regulation of fatty acid biosynthetic process	3	21	1.71	0.00056	10090.ENSMUSP00000020323,10090.ENSMUSP00000035551,10090.ENSMUSP00000066488	Avpr1a,Avp,Agt
GO:0051412	response to corticosterone	3	21	1.71	0.00056	10090.ENSMUSP00000006046,10090.ENSMUSP00000020323,10090.ENSMUSP00000061185	Trh,Avpr1a,Crh
GO:0071295	cellular response to vitamin	3	21	1.71	0.00056	10090.ENSMUSP00000000186,10090.ENSMUSP00000001547,10090.ENSMUSP00000102598	Fgf23,Col1a1,Folr1
GO:0014068	positive regulation of phosphatidylinositol 3-kinase signaling	4	64	1.35	0.00056	10090.ENSMUSP00000005671,10090.ENSMUSP00000028681,10090.ENSMUSP00000056668,10090.ENSMUSP00000066488	Igf1r,F2,Igf1,Agt
GO:0045471	response to ethanol	5	132	1.13	0.00056	10090.ENSMUSP00000005671,10090.ENSMUSP00000006046,10090.ENSMUSP00000035551,10090.ENSMUSP00000056668,10090.ENSMUSP00000061185	Igf1r,Trh,Avp,Igf1,Crh
GO:0010648	negative regulation of cell communication	13	1269	0.56	0.00061	10090.ENSMUSP00000000186,10090.ENSMUSP00000005671,10090.ENSMUSP00000020323,10090.ENSMUSP00000020702,10090.ENSMUSP00000027377,10090.ENSMUSP00000028166,10090.ENSMUSP00000034076,10090.ENSMUSP00000035551,10090.ENSMUSP00000040230,10090.ENSMUSP00000056668,10090.ENSMUSP00000061185,10090.ENSMUSP00000066488,10090.ENSMUSP00000072672	Fgf23,Igf1r,Avpr1a,Igfbp3,Igfbp5,Nr4a2,Cbln1,Avp,Sostdc1,Igf1,Crh,Agt,Cgnl1
GO:0023057	negative regulation of signaling	13	1271	0.56	0.00061	10090.ENSMUSP00000000186,10090.ENSMUSP00000005671,10090.ENSMUSP00000020323,10090.ENSMUSP00000020702,10090.ENSMUSP00000027377,10090.ENSMUSP00000028166,10090.ENSMUSP00000034076,10090.ENSMUSP00000035551,10090.ENSMUSP00000040230,10090.ENSMUSP00000056668,10090.ENSMUSP00000061185,10090.ENSMUSP00000066488,10090.ENSMUSP00000072672	Fgf23,Igf1r,Avpr1a,Igfbp3,Igfbp5,Nr4a2,Cbln1,Avp,Sostdc1,Igf1,Crh,Agt,Cgnl1
GO:0044344	cellular response to fibroblast growth factor stimulus	4	67	1.33	0.00062	10090.ENSMUSP00000000186,10090.ENSMUSP00000001547,10090.ENSMUSP00000077899,10090.ENSMUSP00000081041	Fgf23,Col1a1,Kl,Fgfr1
GO:0001655	urogenital system development	7	336	0.87	0.00063	10090.ENSMUSP00000001963,10090.ENSMUSP00000004774,10090.ENSMUSP00000005671,10090.ENSMUSP00000025951,10090.ENSMUSP00000056668,10090.ENSMUSP00000066488,10090.ENSMUSP00000081041	Ace,Aqp1,Igf1r,Rbp4,Igf1,Agt,Fgfr1
GO:0048732	gland development	8	461	0.79	0.00063	10090.ENSMUSP00000005671,10090.ENSMUSP00000024599,10090.ENSMUSP00000027377,10090.ENSMUSP00000040230,10090.ENSMUSP00000056668,10090.ENSMUSP00000061185,10090.ENSMUSP00000081041,10090.ENSMUSP00000101556	Igf1r,Igf2r,Igfbp5,Sostdc1,Igf1,Crh,Fgfr1,Igf2
GO:0044703	multi-organism reproductive process	11	919	0.63	0.00063	10090.ENSMUSP00000001963,10090.ENSMUSP00000020323,10090.ENSMUSP00000024599,10090.ENSMUSP00000025951,10090.ENSMUSP00000027377,10090.ENSMUSP00000032768,10090.ENSMUSP00000035551,10090.ENSMUSP00000046610,10090.ENSMUSP00000053972,10090.ENSMUSP00000061185,10090.ENSMUSP00000066488	Ace,Avpr1a,Igf2r,Rbp4,Igfbp5,Nr2f2,Avp,Igfbp2,Ccdc135,Crh,Agt
GO:0008286	insulin receptor signaling pathway	4	68	1.32	0.00064	10090.ENSMUSP00000005671,10090.ENSMUSP00000020704,10090.ENSMUSP00000077899,10090.ENSMUSP00000101556	Igf1r,Igfbp1,Kl,Igf2
GO:0097305	response to alcohol	6	228	0.97	0.00064	10090.ENSMUSP00000005671,10090.ENSMUSP00000006046,10090.ENSMUSP00000020323,10090.ENSMUSP00000035551,10090.ENSMUSP00000056668,10090.ENSMUSP00000061185	Igf1r,Trh,Avpr1a,Avp,Igf1,Crh
GO:0051969	regulation of transmission of nerve impulse	3	23	1.67	0.00066	10090.ENSMUSP00000020323,10090.ENSMUSP00000035551,10090.ENSMUSP00000066488	Avpr1a,Avp,Agt
GO:0007166	cell surface receptor signaling pathway	15	1683	0.5	0.00067	10090.ENSMUSP00000000186,10090.ENSMUSP00000001547,10090.ENSMUSP00000005671,10090.ENSMUSP00000016168,10090.ENSMUSP00000020704,10090.ENSMUSP00000022699,10090.ENSMUSP00000028681,10090.ENSMUSP00000040230,10090.ENSMUSP00000046512,10090.ENSMUSP00000056668,10090.ENSMUSP00000066338,10090.ENSMUSP00000066488,10090.ENSMUSP00000077899,10090.ENSMUSP00000081041,10090.ENSMUSP00000101556	Fgf23,Col1a1,Igf1r,Lbp,Igfbp1,Gfra2,F2,Sostdc1,Nrtn,Igf1,Chrna4,Agt,Kl,Fgfr1,Igf2
GO:0071407	cellular response to organic cyclic compound	8	475	0.78	0.00074	10090.ENSMUSP00000000186,10090.ENSMUSP00000001547,10090.ENSMUSP00000004774,10090.ENSMUSP00000027377,10090.ENSMUSP00000028166,10090.ENSMUSP00000032768,10090.ENSMUSP00000061185,10090.ENSMUSP00000102598	Fgf23,Col1a1,Aqp1,Igfbp5,Nr4a2,Nr2f2,Crh,Folr1
GO:0051291	protein heterooligomerization	5	144	1.09	0.00077	10090.ENSMUSP00000001147,10090.ENSMUSP00000001181,10090.ENSMUSP00000001547,10090.ENSMUSP00000005671,10090.ENSMUSP00000066338	Col6a1,Col6a2,Col1a1,Igf1r,Chrna4
GO:0014048	regulation of glutamate secretion	3	25	1.63	0.00081	10090.ENSMUSP00000006046,10090.ENSMUSP00000020323,10090.ENSMUSP00000035551	Trh,Avpr1a,Avp
GO:0062013	positive regulation of small molecule metabolic process	5	148	1.08	0.00085	10090.ENSMUSP00000020323,10090.ENSMUSP00000035551,10090.ENSMUSP00000056668,10090.ENSMUSP00000066488,10090.ENSMUSP00000101556	Avpr1a,Avp,Igf1,Agt,Igf2
GO:0042104	positive regulation of activated T cell proliferation	3	26	1.61	0.00088	10090.ENSMUSP00000046610,10090.ENSMUSP00000056668,10090.ENSMUSP00000101556	Igfbp2,Igf1,Igf2
GO:0051384	response to glucocorticoid	5	150	1.07	0.0009	10090.ENSMUSP00000004774,10090.ENSMUSP00000006046,10090.ENSMUSP00000020323,10090.ENSMUSP00000046610,10090.ENSMUSP00000061185	Aqp1,Trh,Avpr1a,Igfbp2,Crh
GO:1904193	negative regulation of cholangiocyte apoptotic process	2	3	2.37	0.00092	10090.ENSMUSP00000005671,10090.ENSMUSP00000056668	Igf1r,Igf1
GO:0010594	regulation of endothelial cell migration	5	151	1.07	0.00092	10090.ENSMUSP00000032768,10090.ENSMUSP00000056668,10090.ENSMUSP00000066488,10090.ENSMUSP00000081041,10090.ENSMUSP00000101556	Nr2f2,Igf1,Agt,Fgfr1,Igf2
GO:0051924	regulation of calcium ion transport	6	249	0.93	0.00094	10090.ENSMUSP00000001963,10090.ENSMUSP00000028681,10090.ENSMUSP00000048849,10090.ENSMUSP00000056668,10090.ENSMUSP00000061185,10090.ENSMUSP00000066488	Ace,F2,Kcne2,Igf1,Crh,Agt
GO:0098771	inorganic ion homeostasis	9	642	0.7	0.00094	10090.ENSMUSP00000000186,10090.ENSMUSP00000015796,10090.ENSMUSP00000020323,10090.ENSMUSP00000028681,10090.ENSMUSP00000035551,10090.ENSMUSP00000036320,10090.ENSMUSP00000066488,10090.ENSMUSP00000071786,10090.ENSMUSP00000077899	Fgf23,Steap1,Avpr1a,F2,Avp,Trhr,Agt,Car12,Kl
GO:0045595	regulation of cell differentiation	15	1751	0.48	0.00096	10090.ENSMUSP00000000186,10090.ENSMUSP00000001547,10090.ENSMUSP00000001963,10090.ENSMUSP00000005671,10090.ENSMUSP00000020702,10090.ENSMUSP00000027377,10090.ENSMUSP00000028280,10090.ENSMUSP00000028681,10090.ENSMUSP00000040230,10090.ENSMUSP00000041373,10090.ENSMUSP00000056668,10090.ENSMUSP00000066488,10090.ENSMUSP00000081041,10090.ENSMUSP00000101556,10090.ENSMUSP00000132640	Fgf23,Col1a1,Ace,Igf1r,Igfbp3,Igfbp5,Col5a1,F2,Sostdc1,Neurod2,Igf1,Agt,Fgfr1,Igf2,Enpp2
GO:0031645	negative regulation of neurological system process	3	28	1.58	0.001	10090.ENSMUSP00000020323,10090.ENSMUSP00000034076,10090.ENSMUSP00000035551	Avpr1a,Cbln1,Avp
GO:0031099	regeneration	5	156	1.06	0.001	10090.ENSMUSP00000001963,10090.ENSMUSP00000020704,10090.ENSMUSP00000024599,10090.ENSMUSP00000056668,10090.ENSMUSP00000102598	Ace,Igfbp1,Igf2r,Igf1,Folr1
GO:0002009	morphogenesis of an epithelium	8	503	0.75	0.001	10090.ENSMUSP00000005671,10090.ENSMUSP00000027377,10090.ENSMUSP00000028280,10090.ENSMUSP00000040230,10090.ENSMUSP00000056668,10090.ENSMUSP00000066488,10090.ENSMUSP00000081041,10090.ENSMUSP00000102598	Igf1r,Igfbp5,Col5a1,Sostdc1,Igf1,Agt,Fgfr1,Folr1
GO:0006950	response to stress	20	2899	0.39	0.001	10090.ENSMUSP00000001547,10090.ENSMUSP00000004774,10090.ENSMUSP00000006046,10090.ENSMUSP00000016168,10090.ENSMUSP00000017637,10090.ENSMUSP00000020323,10090.ENSMUSP00000020704,10090.ENSMUSP00000027217,10090.ENSMUSP00000028166,10090.ENSMUSP00000028280,10090.ENSMUSP00000028681,10090.ENSMUSP00000035551,10090.ENSMUSP00000041373,10090.ENSMUSP00000056668,10090.ENSMUSP00000061185,10090.ENSMUSP00000066338…	Col1a1,Aqp1,Trh,Lbp,Igfbp4,Avpr1a,Igfbp1,Ecrg4,Nr4a2,Col5a1,F2,Avp,Neurod2,Igf1,Crh,Chrna4,Agt,Kl,F5,Folr1
GO:0009651	response to salt stress	3	29	1.57	0.0011	10090.ENSMUSP00000004774,10090.ENSMUSP00000035551,10090.ENSMUSP00000066488	Aqp1,Avp,Agt
GO:0070371	ERK1 and ERK2 cascade	3	29	1.57	0.0011	10090.ENSMUSP00000035551,10090.ENSMUSP00000056668,10090.ENSMUSP00000066488	Avp,Igf1,Agt
GO:0048592	eye morphogenesis	5	163	1.04	0.0012	10090.ENSMUSP00000004774,10090.ENSMUSP00000025951,10090.ENSMUSP00000028280,10090.ENSMUSP00000086745,10090.ENSMUSP00000112532	Aqp1,Rbp4,Col5a1,Col8a1,Otx2
GO:0048660	regulation of smooth muscle cell proliferation	5	161	1.04	0.0012	10090.ENSMUSP00000005671,10090.ENSMUSP00000020702,10090.ENSMUSP00000027377,10090.ENSMUSP00000056668,10090.ENSMUSP00000066488	Igf1r,Igfbp3,Igfbp5,Igf1,Agt
GO:0002125	maternal aggressive behavior	2	4	2.25	0.0013	10090.ENSMUSP00000020323,10090.ENSMUSP00000035551	Avpr1a,Avp
GO:0007621	negative regulation of female receptivity	2	4	2.25	0.0013	10090.ENSMUSP00000020323,10090.ENSMUSP00000035551	Avpr1a,Avp
GO:0032849	positive regulation of cellular pH reduction	2	4	2.25	0.0013	10090.ENSMUSP00000020323,10090.ENSMUSP00000035551	Avpr1a,Avp
GO:0043084	penile erection	2	4	2.25	0.0013	10090.ENSMUSP00000020323,10090.ENSMUSP00000035551	Avpr1a,Avp
GO:1903596	regulation of gap junction assembly	2	4	2.25	0.0013	10090.ENSMUSP00000001963,10090.ENSMUSP00000066488	Ace,Agt
GO:0034762	regulation of transmembrane transport	8	530	0.73	0.0013	10090.ENSMUSP00000001963,10090.ENSMUSP00000023670,10090.ENSMUSP00000028681,10090.ENSMUSP00000048849,10090.ENSMUSP00000056668,10090.ENSMUSP00000061185,10090.ENSMUSP00000066338,10090.ENSMUSP00000066488	Ace,Clic6,F2,Kcne2,Igf1,Crh,Chrna4,Agt
GO:0060429	epithelium development	11	1020	0.58	0.0013	10090.ENSMUSP00000004774,10090.ENSMUSP00000005671,10090.ENSMUSP00000027377,10090.ENSMUSP00000028280,10090.ENSMUSP00000032768,10090.ENSMUSP00000040230,10090.ENSMUSP00000056668,10090.ENSMUSP00000066488,10090.ENSMUSP00000081041,10090.ENSMUSP00000102598,10090.ENSMUSP00000112532	Aqp1,Igf1r,Igfbp5,Col5a1,Nr2f2,Sostdc1,Igf1,Agt,Fgfr1,Folr1,Otx2
GO:0010628	positive regulation of gene expression	15	1811	0.47	0.0013	10090.ENSMUSP00000000186,10090.ENSMUSP00000001547,10090.ENSMUSP00000005671,10090.ENSMUSP00000028166,10090.ENSMUSP00000032768,10090.ENSMUSP00000035551,10090.ENSMUSP00000041373,10090.ENSMUSP00000047016,10090.ENSMUSP00000056668,10090.ENSMUSP00000061185,10090.ENSMUSP00000066488,10090.ENSMUSP00000081041,10090.ENSMUSP00000101556,10090.ENSMUSP00000110057,10090.ENSMUSP00000112532	Fgf23,Col1a1,Igf1r,Nr4a2,Nr2f2,Avp,Neurod2,Neurod6,Igf1,Crh,Agt,Fgfr1,Igf2,Satb2,Otx2
GO:1904707	positive regulation of vascular smooth muscle cell proliferation	3	32	1.52	0.0014	10090.ENSMUSP00000027377,10090.ENSMUSP00000056668,10090.ENSMUSP00000066488	Igfbp5,Igf1,Agt
GO:0010660	regulation of muscle cell apoptotic process	4	88	1.21	0.0014	10090.ENSMUSP00000005671,10090.ENSMUSP00000020702,10090.ENSMUSP00000056668,10090.ENSMUSP00000066488	Igf1r,Igfbp3,Igf1,Agt
GO:0045893	positive regulation of transcription, DNA-templated	13	1413	0.51	0.0014	10090.ENSMUSP00000000186,10090.ENSMUSP00000001547,10090.ENSMUSP00000005671,10090.ENSMUSP00000028166,10090.ENSMUSP00000032768,10090.ENSMUSP00000041373,10090.ENSMUSP00000047016,10090.ENSMUSP00000056668,10090.ENSMUSP00000066488,10090.ENSMUSP00000081041,10090.ENSMUSP00000101556,10090.ENSMUSP00000110057,10090.ENSMUSP00000112532	Fgf23,Col1a1,Igf1r,Nr4a2,Nr2f2,Neurod2,Neurod6,Igf1,Agt,Fgfr1,Igf2,Satb2,Otx2
GO:0042310	vasoconstriction	3	33	1.51	0.0015	10090.ENSMUSP00000001963,10090.ENSMUSP00000035551,10090.ENSMUSP00000066488	Ace,Avp,Agt
GO:0030307	positive regulation of cell growth	5	176	1	0.0016	10090.ENSMUSP00000020323,10090.ENSMUSP00000020704,10090.ENSMUSP00000028681,10090.ENSMUSP00000035551,10090.ENSMUSP00000056668	Avpr1a,Igfbp1,F2,Avp,Igf1
GO:0080090	regulation of primary metabolic process	28	5184	0.28	0.0016	10090.ENSMUSP00000000186,10090.ENSMUSP00000001547,10090.ENSMUSP00000001963,10090.ENSMUSP00000004774,10090.ENSMUSP00000005671,10090.ENSMUSP00000016168,10090.ENSMUSP00000017637,10090.ENSMUSP00000020323,10090.ENSMUSP00000020702,10090.ENSMUSP00000022699,10090.ENSMUSP00000027377,10090.ENSMUSP00000028166,10090.ENSMUSP00000028681,10090.ENSMUSP00000032768,10090.ENSMUSP00000035551,10090.ENSMUSP00000040230…	Fgf23,Col1a1,Ace,Aqp1,Igf1r,Lbp,Igfbp4,Avpr1a,Igfbp3,Gfra2,Igfbp5,Nr4a2,F2,Nr2f2,Avp,Sostdc1,Neurod2,Neurod6,Kcne2,Igf1,Crh,Agt,Kl,Fgfr1,Igf2,Satb2,Otx2,Enpp2
GO:0090596	sensory organ morphogenesis	6	284	0.88	0.0017	10090.ENSMUSP00000004774,10090.ENSMUSP00000025951,10090.ENSMUSP00000028280,10090.ENSMUSP00000081041,10090.ENSMUSP00000086745,10090.ENSMUSP00000112532	Aqp1,Rbp4,Col5a1,Fgfr1,Col8a1,Otx2
GO:0009790	embryo development	11	1056	0.57	0.0017	10090.ENSMUSP00000001147,10090.ENSMUSP00000001547,10090.ENSMUSP00000001963,10090.ENSMUSP00000025951,10090.ENSMUSP00000032768,10090.ENSMUSP00000081041,10090.ENSMUSP00000086745,10090.ENSMUSP00000101556,10090.ENSMUSP00000102598,10090.ENSMUSP00000110057,10090.ENSMUSP00000112532	Col6a1,Col1a1,Ace,Rbp4,Nr2f2,Fgfr1,Col8a1,Igf2,Folr1,Satb2,Otx2
GO:0050673	epithelial cell proliferation	4	95	1.18	0.0018	10090.ENSMUSP00000017637,10090.ENSMUSP00000020702,10090.ENSMUSP00000027377,10090.ENSMUSP00000086745	Igfbp4,Igfbp3,Igfbp5,Col8a1
GO:0010595	positive regulation of endothelial cell migration	4	96	1.17	0.0018	10090.ENSMUSP00000056668,10090.ENSMUSP00000066488,10090.ENSMUSP00000081041,10090.ENSMUSP00000101556	Igf1,Agt,Fgfr1,Igf2
GO:0050731	positive regulation of peptidyl-tyrosine phosphorylation	5	184	0.99	0.0019	10090.ENSMUSP00000001963,10090.ENSMUSP00000056668,10090.ENSMUSP00000066488,10090.ENSMUSP00000101556,10090.ENSMUSP00000132640	Ace,Igf1,Agt,Igf2,Enpp2
GO:0008283	cell population proliferation	8	565	0.7	0.0019	10090.ENSMUSP00000001963,10090.ENSMUSP00000017637,10090.ENSMUSP00000020702,10090.ENSMUSP00000027377,10090.ENSMUSP00000056668,10090.ENSMUSP00000066488,10090.ENSMUSP00000081041,10090.ENSMUSP00000086745	Ace,Igfbp4,Igfbp3,Igfbp5,Igf1,Agt,Fgfr1,Col8a1
GO:0009792	embryo development ending in birth or egg hatching	9	723	0.65	0.0019	10090.ENSMUSP00000001547,10090.ENSMUSP00000001963,10090.ENSMUSP00000025951,10090.ENSMUSP00000032768,10090.ENSMUSP00000081041,10090.ENSMUSP00000101556,10090.ENSMUSP00000102598,10090.ENSMUSP00000110057,10090.ENSMUSP00000112532	Col1a1,Ace,Rbp4,Nr2f2,Fgfr1,Igf2,Folr1,Satb2,Otx2
GO:0031394	positive regulation of prostaglandin biosynthetic process	2	6	2.07	0.0021	10090.ENSMUSP00000020323,10090.ENSMUSP00000035551	Avpr1a,Avp
GO:2001025	positive regulation of response to drug	3	38	1.45	0.0021	10090.ENSMUSP00000061185,10090.ENSMUSP00000066338,10090.ENSMUSP00000066488	Crh,Chrna4,Agt
GO:0071229	cellular response to acid chemical	5	189	0.97	0.0021	10090.ENSMUSP00000001147,10090.ENSMUSP00000001547,10090.ENSMUSP00000004774,10090.ENSMUSP00000020323,10090.ENSMUSP00000102598	Col6a1,Col1a1,Aqp1,Avpr1a,Folr1
GO:0071496	cellular response to external stimulus	6	301	0.85	0.0021	10090.ENSMUSP00000000186,10090.ENSMUSP00000001547,10090.ENSMUSP00000004774,10090.ENSMUSP00000020323,10090.ENSMUSP00000028166,10090.ENSMUSP00000102598	Fgf23,Col1a1,Aqp1,Avpr1a,Nr4a2,Folr1
GO:0007600	sensory perception	8	574	0.7	0.0021	10090.ENSMUSP00000001547,10090.ENSMUSP00000001963,10090.ENSMUSP00000004774,10090.ENSMUSP00000013995,10090.ENSMUSP00000025951,10090.ENSMUSP00000056668,10090.ENSMUSP00000066338,10090.ENSMUSP00000081041	Col1a1,Ace,Aqp1,Abca4,Rbp4,Igf1,Chrna4,Fgfr1
GO:0010605	negative regulation of macromolecule metabolic process	17	2373	0.41	0.0021	10090.ENSMUSP00000001963,10090.ENSMUSP00000004774,10090.ENSMUSP00000005671,10090.ENSMUSP00000020702,10090.ENSMUSP00000022699,10090.ENSMUSP00000027377,10090.ENSMUSP00000028166,10090.ENSMUSP00000028681,10090.ENSMUSP00000032768,10090.ENSMUSP00000035551,10090.ENSMUSP00000041373,10090.ENSMUSP00000056668,10090.ENSMUSP00000061185,10090.ENSMUSP00000066488,10090.ENSMUSP00000081041,10090.ENSMUSP00000101556…	Ace,Aqp1,Igf1r,Igfbp3,Gfra2,Igfbp5,Nr4a2,F2,Nr2f2,Avp,Neurod2,Igf1,Crh,Agt,Fgfr1,Igf2,Satb2
GO:0031323	regulation of cellular metabolic process	28	5293	0.27	0.0021	10090.ENSMUSP00000000186,10090.ENSMUSP00000001547,10090.ENSMUSP00000001963,10090.ENSMUSP00000004774,10090.ENSMUSP00000005671,10090.ENSMUSP00000016168,10090.ENSMUSP00000017637,10090.ENSMUSP00000020323,10090.ENSMUSP00000020702,10090.ENSMUSP00000022699,10090.ENSMUSP00000027377,10090.ENSMUSP00000028166,10090.ENSMUSP00000028681,10090.ENSMUSP00000032768,10090.ENSMUSP00000035551,10090.ENSMUSP00000040230…	Fgf23,Col1a1,Ace,Aqp1,Igf1r,Lbp,Igfbp4,Avpr1a,Igfbp3,Gfra2,Igfbp5,Nr4a2,F2,Nr2f2,Avp,Sostdc1,Neurod2,Neurod6,Kcne2,Igf1,Crh,Agt,Kl,Fgfr1,Igf2,Satb2,Otx2,Enpp2
GO:1901654	response to ketone	5	193	0.96	0.0022	10090.ENSMUSP00000004774,10090.ENSMUSP00000006046,10090.ENSMUSP00000020323,10090.ENSMUSP00000035551,10090.ENSMUSP00000061185	Aqp1,Trh,Avpr1a,Avp,Crh
GO:0001990	regulation of systemic arterial blood pressure by hormone	3	40	1.43	0.0023	10090.ENSMUSP00000001963,10090.ENSMUSP00000020323,10090.ENSMUSP00000066488	Ace,Avpr1a,Agt
GO:0048661	positive regulation of smooth muscle cell proliferation	4	105	1.13	0.0023	10090.ENSMUSP00000005671,10090.ENSMUSP00000027377,10090.ENSMUSP00000056668,10090.ENSMUSP00000066488	Igf1r,Igfbp5,Igf1,Agt
GO:0010557	positive regulation of macromolecule biosynthetic process	14	1717	0.46	0.0023	10090.ENSMUSP00000000186,10090.ENSMUSP00000001547,10090.ENSMUSP00000005671,10090.ENSMUSP00000016168,10090.ENSMUSP00000028166,10090.ENSMUSP00000032768,10090.ENSMUSP00000041373,10090.ENSMUSP00000047016,10090.ENSMUSP00000056668,10090.ENSMUSP00000066488,10090.ENSMUSP00000081041,10090.ENSMUSP00000101556,10090.ENSMUSP00000110057,10090.ENSMUSP00000112532	Fgf23,Col1a1,Igf1r,Lbp,Nr4a2,Nr2f2,Neurod2,Neurod6,Igf1,Agt,Fgfr1,Igf2,Satb2,Otx2
GO:0046620	regulation of organ growth	4	106	1.13	0.0024	10090.ENSMUSP00000025951,10090.ENSMUSP00000056668,10090.ENSMUSP00000066488,10090.ENSMUSP00000081041	Rbp4,Igf1,Agt,Fgfr1
GO:0051897	positive regulation of protein kinase B signaling	4	106	1.13	0.0024	10090.ENSMUSP00000005671,10090.ENSMUSP00000027377,10090.ENSMUSP00000056668,10090.ENSMUSP00000101556	Igf1r,Igfbp5,Igf1,Igf2
GO:0051171	regulation of nitrogen compound metabolic process	27	5052	0.28	0.0024	10090.ENSMUSP00000000186,10090.ENSMUSP00000001547,10090.ENSMUSP00000001963,10090.ENSMUSP00000004774,10090.ENSMUSP00000005671,10090.ENSMUSP00000016168,10090.ENSMUSP00000017637,10090.ENSMUSP00000020702,10090.ENSMUSP00000022699,10090.ENSMUSP00000027377,10090.ENSMUSP00000028166,10090.ENSMUSP00000028681,10090.ENSMUSP00000032768,10090.ENSMUSP00000035551,10090.ENSMUSP00000040230,10090.ENSMUSP00000041373…	Fgf23,Col1a1,Ace,Aqp1,Igf1r,Lbp,Igfbp4,Igfbp3,Gfra2,Igfbp5,Nr4a2,F2,Nr2f2,Avp,Sostdc1,Neurod2,Neurod6,Kcne2,Igf1,Crh,Agt,Kl,Fgfr1,Igf2,Satb2,Otx2,Enpp2
GO:0032964	collagen biosynthetic process	2	7	2.01	0.0025	10090.ENSMUSP00000001547,10090.ENSMUSP00000028280	Col1a1,Col5a1
GO:0051970	negative regulation of transmission of nerve impulse	2	7	2.01	0.0025	10090.ENSMUSP00000020323,10090.ENSMUSP00000035551	Avpr1a,Avp
GO:0010470	regulation of gastrulation	3	42	1.4	0.0025	10090.ENSMUSP00000028280,10090.ENSMUSP00000081041,10090.ENSMUSP00000112532	Col5a1,Fgfr1,Otx2
GO:0007584	response to nutrient	5	199	0.95	0.0025	10090.ENSMUSP00000000186,10090.ENSMUSP00000001547,10090.ENSMUSP00000005671,10090.ENSMUSP00000046610,10090.ENSMUSP00000102598	Fgf23,Col1a1,Igf1r,Igfbp2,Folr1
GO:0044706	multi-multicellular organism process	5	200	0.95	0.0025	10090.ENSMUSP00000020323,10090.ENSMUSP00000027377,10090.ENSMUSP00000032768,10090.ENSMUSP00000046610,10090.ENSMUSP00000061185	Avpr1a,Igfbp5,Nr2f2,Igfbp2,Crh
GO:0050890	cognition	6	315	0.83	0.0025	10090.ENSMUSP00000041373,10090.ENSMUSP00000056668,10090.ENSMUSP00000061185,10090.ENSMUSP00000066338,10090.ENSMUSP00000066488,10090.ENSMUSP00000101556	Neurod2,Igf1,Crh,Chrna4,Agt,Igf2
GO:0051962	positive regulation of nervous system development	8	598	0.68	0.0025	10090.ENSMUSP00000001963,10090.ENSMUSP00000005671,10090.ENSMUSP00000034076,10090.ENSMUSP00000041373,10090.ENSMUSP00000056668,10090.ENSMUSP00000066488,10090.ENSMUSP00000081041,10090.ENSMUSP00000132640	Ace,Igf1r,Cbln1,Neurod2,Igf1,Agt,Fgfr1,Enpp2
GO:0016477	cell migration	9	758	0.63	0.0025	10090.ENSMUSP00000016168,10090.ENSMUSP00000028166,10090.ENSMUSP00000028280,10090.ENSMUSP00000032768,10090.ENSMUSP00000046512,10090.ENSMUSP00000081041,10090.ENSMUSP00000102598,10090.ENSMUSP00000110057,10090.ENSMUSP00000132640	Lbp,Nr4a2,Col5a1,Nr2f2,Nrtn,Fgfr1,Folr1,Satb2,Enpp2
GO:0045935	positive regulation of nucleobase-containing compound metabolic process	14	1732	0.46	0.0025	10090.ENSMUSP00000000186,10090.ENSMUSP00000001547,10090.ENSMUSP00000005671,10090.ENSMUSP00000020702,10090.ENSMUSP00000028166,10090.ENSMUSP00000032768,10090.ENSMUSP00000041373,10090.ENSMUSP00000047016,10090.ENSMUSP00000056668,10090.ENSMUSP00000066488,10090.ENSMUSP00000081041,10090.ENSMUSP00000101556,10090.ENSMUSP00000110057,10090.ENSMUSP00000112532	Fgf23,Col1a1,Igf1r,Igfbp3,Nr4a2,Nr2f2,Neurod2,Neurod6,Igf1,Agt,Fgfr1,Igf2,Satb2,Otx2
GO:0032868	response to insulin	5	203	0.94	0.0026	10090.ENSMUSP00000005671,10090.ENSMUSP00000020704,10090.ENSMUSP00000025951,10090.ENSMUSP00000077899,10090.ENSMUSP00000101556	Igf1r,Igfbp1,Rbp4,Kl,Igf2
GO:0051146	striated muscle cell differentiation	5	203	0.94	0.0026	10090.ENSMUSP00000020323,10090.ENSMUSP00000027377,10090.ENSMUSP00000056668,10090.ENSMUSP00000066488,10090.ENSMUSP00000101556	Avpr1a,Igfbp5,Igf1,Agt,Igf2
GO:0030278	regulation of ossification	5	205	0.94	0.0027	10090.ENSMUSP00000000186,10090.ENSMUSP00000027377,10090.ENSMUSP00000056668,10090.ENSMUSP00000077899,10090.ENSMUSP00000081041	Fgf23,Igfbp5,Igf1,Kl,Fgfr1
GO:0019725	cellular homeostasis	9	777	0.61	0.0028	10090.ENSMUSP00000000186,10090.ENSMUSP00000004774,10090.ENSMUSP00000005671,10090.ENSMUSP00000020323,10090.ENSMUSP00000028681,10090.ENSMUSP00000035551,10090.ENSMUSP00000036320,10090.ENSMUSP00000056668,10090.ENSMUSP00000066488	Fgf23,Aqp1,Igf1r,Avpr1a,F2,Avp,Trhr,Igf1,Agt
GO:0015670	carbon dioxide transport	2	8	1.95	0.003	10090.ENSMUSP00000004774,10090.ENSMUSP00000071786	Aqp1,Car12
GO:0042359	vitamin D metabolic process	2	8	1.95	0.003	10090.ENSMUSP00000000186,10090.ENSMUSP00000081041	Fgf23,Fgfr1
GO:0030104	water homeostasis	3	46	1.37	0.003	10090.ENSMUSP00000004774,10090.ENSMUSP00000035551,10090.ENSMUSP00000056668	Aqp1,Avp,Igf1
GO:0055067	monovalent inorganic cation homeostasis	4	115	1.09	0.003	10090.ENSMUSP00000020323,10090.ENSMUSP00000035551,10090.ENSMUSP00000066488,10090.ENSMUSP00000071786	Avpr1a,Avp,Agt,Car12
GO:0071396	cellular response to lipid	7	464	0.73	0.003	10090.ENSMUSP00000000186,10090.ENSMUSP00000001547,10090.ENSMUSP00000004774,10090.ENSMUSP00000016168,10090.ENSMUSP00000028166,10090.ENSMUSP00000032768,10090.ENSMUSP00000061185	Fgf23,Col1a1,Aqp1,Lbp,Nr4a2,Nr2f2,Crh
GO:0048598	embryonic morphogenesis	8	621	0.66	0.003	10090.ENSMUSP00000001147,10090.ENSMUSP00000025951,10090.ENSMUSP00000081041,10090.ENSMUSP00000086745,10090.ENSMUSP00000101556,10090.ENSMUSP00000102598,10090.ENSMUSP00000110057,10090.ENSMUSP00000112532	Col6a1,Rbp4,Fgfr1,Col8a1,Igf2,Folr1,Satb2,Otx2
GO:0048609	multicellular organismal reproductive process	9	792	0.61	0.0031	10090.ENSMUSP00000001963,10090.ENSMUSP00000005671,10090.ENSMUSP00000020323,10090.ENSMUSP00000024599,10090.ENSMUSP00000025951,10090.ENSMUSP00000032768,10090.ENSMUSP00000035551,10090.ENSMUSP00000053972,10090.ENSMUSP00000066488	Ace,Igf1r,Avpr1a,Igf2r,Rbp4,Nr2f2,Avp,Ccdc135,Agt
GO:0061448	connective tissue development	5	215	0.92	0.0032	10090.ENSMUSP00000001547,10090.ENSMUSP00000028280,10090.ENSMUSP00000056668,10090.ENSMUSP00000081041,10090.ENSMUSP00000110057	Col1a1,Col5a1,Igf1,Fgfr1,Satb2
GO:0055080	cation homeostasis	8	626	0.66	0.0032	10090.ENSMUSP00000015796,10090.ENSMUSP00000020323,10090.ENSMUSP00000028681,10090.ENSMUSP00000035551,10090.ENSMUSP00000036320,10090.ENSMUSP00000066488,10090.ENSMUSP00000071786,10090.ENSMUSP00000077899	Steap1,Avpr1a,F2,Avp,Trhr,Agt,Car12,Kl
GO:0051093	negative regulation of developmental process	10	979	0.56	0.0033	10090.ENSMUSP00000000186,10090.ENSMUSP00000025951,10090.ENSMUSP00000027377,10090.ENSMUSP00000028280,10090.ENSMUSP00000028681,10090.ENSMUSP00000040230,10090.ENSMUSP00000041373,10090.ENSMUSP00000056668,10090.ENSMUSP00000066488,10090.ENSMUSP00000081041	Fgf23,Rbp4,Igfbp5,Col5a1,F2,Sostdc1,Neurod2,Igf1,Agt,Fgfr1
GO:0009605	response to external stimulus	15	2021	0.42	0.0033	10090.ENSMUSP00000000186,10090.ENSMUSP00000001547,10090.ENSMUSP00000001963,10090.ENSMUSP00000004774,10090.ENSMUSP00000005671,10090.ENSMUSP00000016168,10090.ENSMUSP00000020323,10090.ENSMUSP00000025951,10090.ENSMUSP00000028166,10090.ENSMUSP00000028681,10090.ENSMUSP00000046610,10090.ENSMUSP00000056668,10090.ENSMUSP00000102598,10090.ENSMUSP00000112532,10090.ENSMUSP00000132640	Fgf23,Col1a1,Ace,Aqp1,Igf1r,Lbp,Avpr1a,Rbp4,Nr4a2,F2,Igfbp2,Igf1,Folr1,Otx2,Enpp2
GO:0051179	localization	24	4315	0.3	0.0033	10090.ENSMUSP00000001547,10090.ENSMUSP00000001963,10090.ENSMUSP00000004774,10090.ENSMUSP00000013995,10090.ENSMUSP00000015796,10090.ENSMUSP00000016168,10090.ENSMUSP00000023670,10090.ENSMUSP00000024599,10090.ENSMUSP00000025951,10090.ENSMUSP00000028166,10090.ENSMUSP00000028280,10090.ENSMUSP00000029603,10090.ENSMUSP00000032768,10090.ENSMUSP00000034076,10090.ENSMUSP00000046512,10090.ENSMUSP00000048849…	Col1a1,Ace,Aqp1,Abca4,Steap1,Lbp,Clic6,Igf2r,Rbp4,Nr4a2,Col5a1,Prss12,Nr2f2,Cbln1,Nrtn,Kcne2,Chrna4,Agt,Car12,Ttr,Fgfr1,Folr1,Satb2,Enpp2
GO:0010966	regulation of phosphate transport	2	9	1.9	0.0034	10090.ENSMUSP00000000186,10090.ENSMUSP00000081041	Fgf23,Fgfr1
GO:0016101	diterpenoid metabolic process	3	49	1.34	0.0034	10090.ENSMUSP00000025951,10090.ENSMUSP00000061185,10090.ENSMUSP00000074783	Rbp4,Crh,Ttr
GO:0045668	negative regulation of osteoblast differentiation	3	50	1.33	0.0036	10090.ENSMUSP00000000186,10090.ENSMUSP00000027377,10090.ENSMUSP00000081041	Fgf23,Igfbp5,Fgfr1
GO:0048568	embryonic organ development	7	484	0.71	0.0036	10090.ENSMUSP00000025951,10090.ENSMUSP00000032768,10090.ENSMUSP00000081041,10090.ENSMUSP00000101556,10090.ENSMUSP00000102598,10090.ENSMUSP00000110057,10090.ENSMUSP00000112532	Rbp4,Nr2f2,Fgfr1,Igf2,Folr1,Satb2,Otx2
GO:0045667	regulation of osteoblast differentiation	4	124	1.06	0.0037	10090.ENSMUSP00000000186,10090.ENSMUSP00000027377,10090.ENSMUSP00000056668,10090.ENSMUSP00000081041	Fgf23,Igfbp5,Igf1,Fgfr1
GO:0001936	regulation of endothelial cell proliferation	4	125	1.06	0.0038	10090.ENSMUSP00000032768,10090.ENSMUSP00000056668,10090.ENSMUSP00000081041,10090.ENSMUSP00000101556	Nr2f2,Igf1,Fgfr1,Igf2
GO:0009991	response to extracellular stimulus	7	493	0.7	0.0039	10090.ENSMUSP00000000186,10090.ENSMUSP00000001547,10090.ENSMUSP00000005671,10090.ENSMUSP00000020323,10090.ENSMUSP00000028166,10090.ENSMUSP00000046610,10090.ENSMUSP00000102598	Fgf23,Col1a1,Igf1r,Avpr1a,Nr4a2,Igfbp2,Folr1
GO:0051130	positive regulation of cellular component organization	11	1197	0.51	0.0039	10090.ENSMUSP00000004774,10090.ENSMUSP00000005671,10090.ENSMUSP00000016168,10090.ENSMUSP00000020702,10090.ENSMUSP00000034076,10090.ENSMUSP00000041373,10090.ENSMUSP00000056668,10090.ENSMUSP00000066488,10090.ENSMUSP00000081041,10090.ENSMUSP00000101556,10090.ENSMUSP00000132640	Aqp1,Igf1r,Lbp,Igfbp3,Cbln1,Neurod2,Igf1,Agt,Fgfr1,Igf2,Enpp2
GO:0060255	regulation of macromolecule metabolic process	27	5246	0.26	0.0039	10090.ENSMUSP00000000186,10090.ENSMUSP00000001547,10090.ENSMUSP00000001963,10090.ENSMUSP00000004774,10090.ENSMUSP00000005671,10090.ENSMUSP00000016168,10090.ENSMUSP00000017637,10090.ENSMUSP00000020702,10090.ENSMUSP00000022699,10090.ENSMUSP00000027377,10090.ENSMUSP00000028166,10090.ENSMUSP00000028681,10090.ENSMUSP00000032768,10090.ENSMUSP00000035551,10090.ENSMUSP00000040230,10090.ENSMUSP00000041373…	Fgf23,Col1a1,Ace,Aqp1,Igf1r,Lbp,Igfbp4,Igfbp3,Gfra2,Igfbp5,Nr4a2,F2,Nr2f2,Avp,Sostdc1,Neurod2,Neurod6,Kcne2,Igf1,Crh,Agt,Kl,Fgfr1,Igf2,Satb2,Otx2,Enpp2
GO:0022037	metencephalon development	4	127	1.05	0.004	10090.ENSMUSP00000005671,10090.ENSMUSP00000034076,10090.ENSMUSP00000041373,10090.ENSMUSP00000112532	Igf1r,Cbln1,Neurod2,Otx2
GO:0009987	cellular process	48	12459	0.14	0.004	10090.ENSMUSP00000000186,10090.ENSMUSP00000001147,10090.ENSMUSP00000001181,10090.ENSMUSP00000001547,10090.ENSMUSP00000001963,10090.ENSMUSP00000004774,10090.ENSMUSP00000005671,10090.ENSMUSP00000006046,10090.ENSMUSP00000013995,10090.ENSMUSP00000016168,10090.ENSMUSP00000020323,10090.ENSMUSP00000020702,10090.ENSMUSP00000020704,10090.ENSMUSP00000022699,10090.ENSMUSP00000024599,10090.ENSMUSP00000025951…	Fgf23,Col6a1,Col6a2,Col1a1,Ace,Aqp1,Igf1r,Trh,Abca4,Lbp,Avpr1a,Igfbp3,Igfbp1,Gfra2,Igf2r,Rbp4,Ecrg4,Igfbp5,Nr4a2,Col5a1,F2,Prss12,Cort,Nr2f2,Cbln1,Avp,Trhr,Sostdc1,Neurod2,Nrtn,Igfbp2,Neurod6,Kcne2,Ccdc135,Igf1,Crh,Chrna4,Agt,Cgnl1,Ttr,Kl,Fgfr1,Col8a1,Igf2,Folr1,Satb2,Otx2,Enpp2
GO:0006766	vitamin metabolic process	3	53	1.3	0.0041	10090.ENSMUSP00000000186,10090.ENSMUSP00000081041,10090.ENSMUSP00000102598	Fgf23,Fgfr1,Folr1
GO:0050433	regulation of catecholamine secretion	3	53	1.3	0.0041	10090.ENSMUSP00000061185,10090.ENSMUSP00000066338,10090.ENSMUSP00000066488	Crh,Chrna4,Agt
GO:0007626	locomotory behavior	5	230	0.89	0.0041	10090.ENSMUSP00000006046,10090.ENSMUSP00000028166,10090.ENSMUSP00000035551,10090.ENSMUSP00000061185,10090.ENSMUSP00000066338	Trh,Nr4a2,Avp,Crh,Chrna4
GO:0045995	regulation of embryonic development	4	129	1.04	0.0042	10090.ENSMUSP00000028280,10090.ENSMUSP00000056668,10090.ENSMUSP00000081041,10090.ENSMUSP00000112532	Col5a1,Igf1,Fgfr1,Otx2
GO:0046622	positive regulation of organ growth	3	54	1.3	0.0043	10090.ENSMUSP00000056668,10090.ENSMUSP00000066488,10090.ENSMUSP00000081041	Igf1,Agt,Fgfr1
GO:0048286	lung alveolus development	3	54	1.3	0.0043	10090.ENSMUSP00000001963,10090.ENSMUSP00000027377,10090.ENSMUSP00000056668	Ace,Igfbp5,Igf1
GO:0010035	response to inorganic substance	7	505	0.69	0.0043	10090.ENSMUSP00000000186,10090.ENSMUSP00000001547,10090.ENSMUSP00000004774,10090.ENSMUSP00000020323,10090.ENSMUSP00000028166,10090.ENSMUSP00000041373,10090.ENSMUSP00000046610	Fgf23,Col1a1,Aqp1,Avpr1a,Nr4a2,Neurod2,Igfbp2
GO:0055082	cellular chemical homeostasis	8	663	0.63	0.0043	10090.ENSMUSP00000000186,10090.ENSMUSP00000005671,10090.ENSMUSP00000020323,10090.ENSMUSP00000028681,10090.ENSMUSP00000035551,10090.ENSMUSP00000036320,10090.ENSMUSP00000056668,10090.ENSMUSP00000066488	Fgf23,Igf1r,Avpr1a,F2,Avp,Trhr,Igf1,Agt
GO:0032269	negative regulation of cellular protein metabolic process	10	1020	0.54	0.0043	10090.ENSMUSP00000004774,10090.ENSMUSP00000005671,10090.ENSMUSP00000020702,10090.ENSMUSP00000022699,10090.ENSMUSP00000027377,10090.ENSMUSP00000028681,10090.ENSMUSP00000032768,10090.ENSMUSP00000035551,10090.ENSMUSP00000056668,10090.ENSMUSP00000066488	Aqp1,Igf1r,Igfbp3,Gfra2,Igfbp5,F2,Nr2f2,Avp,Igf1,Agt
GO:0035094	response to nicotine	3	55	1.29	0.0044	10090.ENSMUSP00000035551,10090.ENSMUSP00000066338,10090.ENSMUSP00000101556	Avp,Chrna4,Igf2
GO:0044060	regulation of endocrine process	3	55	1.29	0.0044	10090.ENSMUSP00000061185,10090.ENSMUSP00000066488,10090.ENSMUSP00000081041	Crh,Agt,Fgfr1
GO:0006928	movement of cell or subcellular component	11	1223	0.5	0.0044	10090.ENSMUSP00000016168,10090.ENSMUSP00000028166,10090.ENSMUSP00000028280,10090.ENSMUSP00000032768,10090.ENSMUSP00000046512,10090.ENSMUSP00000048849,10090.ENSMUSP00000081041,10090.ENSMUSP00000102598,10090.ENSMUSP00000110057,10090.ENSMUSP00000112532,10090.ENSMUSP00000132640	Lbp,Nr4a2,Col5a1,Nr2f2,Nrtn,Kcne2,Fgfr1,Folr1,Satb2,Otx2,Enpp2
GO:0043536	positive regulation of blood vessel endothelial cell migration	3	56	1.28	0.0046	10090.ENSMUSP00000056668,10090.ENSMUSP00000081041,10090.ENSMUSP00000101556	Igf1,Fgfr1,Igf2
GO:0045840	positive regulation of mitotic nuclear division	3	56	1.28	0.0046	10090.ENSMUSP00000005671,10090.ENSMUSP00000056668,10090.ENSMUSP00000101556	Igf1r,Igf1,Igf2
GO:0031668	cellular response to extracellular stimulus	5	239	0.87	0.0046	10090.ENSMUSP00000000186,10090.ENSMUSP00000001547,10090.ENSMUSP00000020323,10090.ENSMUSP00000028166,10090.ENSMUSP00000102598	Fgf23,Col1a1,Avpr1a,Nr4a2,Folr1
GO:0009755	hormone-mediated signaling pathway	4	136	1.02	0.0048	10090.ENSMUSP00000006046,10090.ENSMUSP00000028166,10090.ENSMUSP00000032768,10090.ENSMUSP00000061185	Trh,Nr4a2,Nr2f2,Crh
GO:0030879	mammary gland development	4	137	1.02	0.0049	10090.ENSMUSP00000005671,10090.ENSMUSP00000027377,10090.ENSMUSP00000040230,10090.ENSMUSP00000056668	Igf1r,Igfbp5,Sostdc1,Igf1
GO:0048009	insulin-like growth factor receptor signaling pathway	2	12	1.77	0.005	10090.ENSMUSP00000005671,10090.ENSMUSP00000056668	Igf1r,Igf1
GO:0051048	negative regulation of secretion	5	246	0.86	0.005	10090.ENSMUSP00000000186,10090.ENSMUSP00000001963,10090.ENSMUSP00000006046,10090.ENSMUSP00000020702,10090.ENSMUSP00000061185	Fgf23,Ace,Trh,Igfbp3,Crh
GO:1901615	organic hydroxy compound metabolic process	6	375	0.76	0.005	10090.ENSMUSP00000000186,10090.ENSMUSP00000025951,10090.ENSMUSP00000028166,10090.ENSMUSP00000074783,10090.ENSMUSP00000077899,10090.ENSMUSP00000081041	Fgf23,Rbp4,Nr4a2,Ttr,Kl,Fgfr1
GO:0009749	response to glucose	4	140	1.01	0.0052	10090.ENSMUSP00000001181,10090.ENSMUSP00000005671,10090.ENSMUSP00000006046,10090.ENSMUSP00000056668	Col6a2,Igf1r,Trh,Igf1
GO:0035239	tube morphogenesis	8	690	0.62	0.0052	10090.ENSMUSP00000001963,10090.ENSMUSP00000032768,10090.ENSMUSP00000040230,10090.ENSMUSP00000056668,10090.ENSMUSP00000066488,10090.ENSMUSP00000081041,10090.ENSMUSP00000086745,10090.ENSMUSP00000102598	Ace,Nr2f2,Sostdc1,Igf1,Agt,Fgfr1,Col8a1,Folr1
GO:0014911	positive regulation of smooth muscle cell migration	3	60	1.25	0.0053	10090.ENSMUSP00000027377,10090.ENSMUSP00000056668,10090.ENSMUSP00000066488	Igfbp5,Igf1,Agt
GO:0050769	positive regulation of neurogenesis	7	531	0.67	0.0054	10090.ENSMUSP00000001963,10090.ENSMUSP00000005671,10090.ENSMUSP00000041373,10090.ENSMUSP00000056668,10090.ENSMUSP00000066488,10090.ENSMUSP00000081041,10090.ENSMUSP00000132640	Ace,Igf1r,Neurod2,Igf1,Agt,Fgfr1,Enpp2
GO:0040011	locomotion	10	1065	0.52	0.0054	10090.ENSMUSP00000016168,10090.ENSMUSP00000028166,10090.ENSMUSP00000028280,10090.ENSMUSP00000032768,10090.ENSMUSP00000046512,10090.ENSMUSP00000081041,10090.ENSMUSP00000102598,10090.ENSMUSP00000110057,10090.ENSMUSP00000112532,10090.ENSMUSP00000132640	Lbp,Nr4a2,Col5a1,Nr2f2,Nrtn,Fgfr1,Folr1,Satb2,Otx2,Enpp2
GO:0042538	hyperosmotic salinity response	2	13	1.74	0.0056	10090.ENSMUSP00000004774,10090.ENSMUSP00000035551	Aqp1,Avp
GO:0043009	chordate embryonic development	8	705	0.61	0.0058	10090.ENSMUSP00000001547,10090.ENSMUSP00000025951,10090.ENSMUSP00000032768,10090.ENSMUSP00000081041,10090.ENSMUSP00000101556,10090.ENSMUSP00000102598,10090.ENSMUSP00000110057,10090.ENSMUSP00000112532	Col1a1,Rbp4,Nr2f2,Fgfr1,Igf2,Folr1,Satb2,Otx2
GO:0007204	positive regulation of cytosolic calcium ion concentration	5	257	0.84	0.0059	10090.ENSMUSP00000020323,10090.ENSMUSP00000028681,10090.ENSMUSP00000035551,10090.ENSMUSP00000036320,10090.ENSMUSP00000066488	Avpr1a,F2,Avp,Trhr,Agt
GO:0007568	aging	5	259	0.84	0.006	10090.ENSMUSP00000020704,10090.ENSMUSP00000027217,10090.ENSMUSP00000027377,10090.ENSMUSP00000046610,10090.ENSMUSP00000077899	Igfbp1,Ecrg4,Igfbp5,Igfbp2,Kl
GO:0048646	anatomical structure formation involved in morphogenesis	9	890	0.56	0.006	10090.ENSMUSP00000001147,10090.ENSMUSP00000001547,10090.ENSMUSP00000001963,10090.ENSMUSP00000025951,10090.ENSMUSP00000034076,10090.ENSMUSP00000081041,10090.ENSMUSP00000086745,10090.ENSMUSP00000102598,10090.ENSMUSP00000112532	Col6a1,Col1a1,Ace,Rbp4,Cbln1,Fgfr1,Col8a1,Folr1,Otx2
GO:0015893	drug transport	4	148	0.98	0.0061	10090.ENSMUSP00000004774,10090.ENSMUSP00000025951,10090.ENSMUSP00000071786,10090.ENSMUSP00000102598	Aqp1,Rbp4,Car12,Folr1
GO:1990314	cellular response to insulin-like growth factor stimulus	2	14	1.71	0.0063	10090.ENSMUSP00000005671,10090.ENSMUSP00000056668	Igf1r,Igf1
GO:0045931	positive regulation of mitotic cell cycle	4	152	0.97	0.0066	10090.ENSMUSP00000005671,10090.ENSMUSP00000056668,10090.ENSMUSP00000081041,10090.ENSMUSP00000101556	Igf1r,Igf1,Fgfr1,Igf2
GO:1901861	regulation of muscle tissue development	4	152	0.97	0.0066	10090.ENSMUSP00000025951,10090.ENSMUSP00000027377,10090.ENSMUSP00000056668,10090.ENSMUSP00000081041	Rbp4,Igfbp5,Igf1,Fgfr1
GO:0055065	metal ion homeostasis	7	555	0.65	0.0066	10090.ENSMUSP00000015796,10090.ENSMUSP00000020323,10090.ENSMUSP00000028681,10090.ENSMUSP00000035551,10090.ENSMUSP00000036320,10090.ENSMUSP00000066488,10090.ENSMUSP00000077899	Steap1,Avpr1a,F2,Avp,Trhr,Agt,Kl
GO:0051172	negative regulation of nitrogen compound metabolic process	15	2206	0.38	0.0067	10090.ENSMUSP00000004774,10090.ENSMUSP00000005671,10090.ENSMUSP00000020702,10090.ENSMUSP00000022699,10090.ENSMUSP00000027377,10090.ENSMUSP00000028166,10090.ENSMUSP00000028681,10090.ENSMUSP00000032768,10090.ENSMUSP00000035551,10090.ENSMUSP00000041373,10090.ENSMUSP00000056668,10090.ENSMUSP00000066488,10090.ENSMUSP00000081041,10090.ENSMUSP00000101556,10090.ENSMUSP00000110057	Aqp1,Igf1r,Igfbp3,Gfra2,Igfbp5,Nr4a2,F2,Nr2f2,Avp,Neurod2,Igf1,Agt,Fgfr1,Igf2,Satb2
GO:0007625	grooming behavior	2	15	1.68	0.0068	10090.ENSMUSP00000020323,10090.ENSMUSP00000035551	Avpr1a,Avp
GO:0014049	positive regulation of glutamate secretion	2	15	1.68	0.0068	10090.ENSMUSP00000020323,10090.ENSMUSP00000035551	Avpr1a,Avp
GO:0035815	positive regulation of renal sodium excretion	2	15	1.68	0.0068	10090.ENSMUSP00000020323,10090.ENSMUSP00000066488	Avpr1a,Agt
GO:0045725	positive regulation of glycogen biosynthetic process	2	15	1.68	0.0068	10090.ENSMUSP00000056668,10090.ENSMUSP00000101556	Igf1,Igf2
GO:0048146	positive regulation of fibroblast proliferation	3	67	1.2	0.0068	10090.ENSMUSP00000004774,10090.ENSMUSP00000056668,10090.ENSMUSP00000066488	Aqp1,Igf1,Agt
GO:0055021	regulation of cardiac muscle tissue growth	3	67	1.2	0.0068	10090.ENSMUSP00000025951,10090.ENSMUSP00000056668,10090.ENSMUSP00000081041	Rbp4,Igf1,Fgfr1
GO:0035296	regulation of tube diameter	4	154	0.97	0.0068	10090.ENSMUSP00000001963,10090.ENSMUSP00000020323,10090.ENSMUSP00000035551,10090.ENSMUSP00000066488	Ace,Avpr1a,Avp,Agt
GO:0055074	calcium ion homeostasis	6	405	0.72	0.0068	10090.ENSMUSP00000020323,10090.ENSMUSP00000028681,10090.ENSMUSP00000035551,10090.ENSMUSP00000036320,10090.ENSMUSP00000066488,10090.ENSMUSP00000077899	Avpr1a,F2,Avp,Trhr,Agt,Kl
GO:0021537	telencephalon development	5	270	0.82	0.0069	10090.ENSMUSP00000004774,10090.ENSMUSP00000020323,10090.ENSMUSP00000047016,10090.ENSMUSP00000081041,10090.ENSMUSP00000112532	Aqp1,Avpr1a,Neurod6,Fgfr1,Otx2
GO:0050714	positive regulation of protein secretion	5	271	0.82	0.007	10090.ENSMUSP00000006046,10090.ENSMUSP00000025951,10090.ENSMUSP00000056668,10090.ENSMUSP00000061185,10090.ENSMUSP00000066488	Trh,Rbp4,Igf1,Crh,Agt
GO:0014743	regulation of muscle hypertrophy	3	69	1.19	0.0072	10090.ENSMUSP00000027377,10090.ENSMUSP00000056668,10090.ENSMUSP00000066488	Igfbp5,Igf1,Agt
GO:0046887	positive regulation of hormone secretion	4	160	0.95	0.0076	10090.ENSMUSP00000006046,10090.ENSMUSP00000025951,10090.ENSMUSP00000061185,10090.ENSMUSP00000081041	Trh,Rbp4,Crh,Fgfr1
GO:0007423	sensory organ development	7	578	0.63	0.008	10090.ENSMUSP00000004774,10090.ENSMUSP00000025951,10090.ENSMUSP00000028280,10090.ENSMUSP00000056668,10090.ENSMUSP00000081041,10090.ENSMUSP00000086745,10090.ENSMUSP00000112532	Aqp1,Rbp4,Col5a1,Igf1,Fgfr1,Col8a1,Otx2
GO:0042711	maternal behavior	2	17	1.62	0.0082	10090.ENSMUSP00000020323,10090.ENSMUSP00000035551	Avpr1a,Avp
GO:2000846	regulation of corticosteroid hormone secretion	2	17	1.62	0.0082	10090.ENSMUSP00000061185,10090.ENSMUSP00000066488	Crh,Agt
GO:0046324	regulation of glucose import	3	73	1.16	0.0082	10090.ENSMUSP00000001963,10090.ENSMUSP00000056668,10090.ENSMUSP00000066488	Ace,Igf1,Agt
GO:0097746	regulation of blood vessel diameter	4	165	0.94	0.0083	10090.ENSMUSP00000001963,10090.ENSMUSP00000020323,10090.ENSMUSP00000035551,10090.ENSMUSP00000066488	Ace,Avpr1a,Avp,Agt
GO:0071383	cellular response to steroid hormone stimulus	4	166	0.93	0.0084	10090.ENSMUSP00000004774,10090.ENSMUSP00000028166,10090.ENSMUSP00000032768,10090.ENSMUSP00000061185	Aqp1,Nr4a2,Nr2f2,Crh
GO:0007611	learning or memory	5	286	0.79	0.0084	10090.ENSMUSP00000041373,10090.ENSMUSP00000056668,10090.ENSMUSP00000061185,10090.ENSMUSP00000066488,10090.ENSMUSP00000101556	Neurod2,Igf1,Crh,Agt,Igf2
GO:0010666	positive regulation of cardiac muscle cell apoptotic process	2	18	1.6	0.009	10090.ENSMUSP00000020702,10090.ENSMUSP00000066488	Igfbp3,Agt
GO:1904754	positive regulation of vascular associated smooth muscle cell migration	2	18	1.6	0.009	10090.ENSMUSP00000027377,10090.ENSMUSP00000066488	Igfbp5,Agt
GO:0002526	acute inflammatory response	3	76	1.15	0.009	10090.ENSMUSP00000016168,10090.ENSMUSP00000028681,10090.ENSMUSP00000077899	Lbp,F2,Kl
GO:1901888	regulation of cell junction assembly	3	76	1.15	0.009	10090.ENSMUSP00000001963,10090.ENSMUSP00000066488,10090.ENSMUSP00000132640	Ace,Agt,Enpp2
GO:0000165	MAPK cascade	4	170	0.92	0.009	10090.ENSMUSP00000000186,10090.ENSMUSP00000035551,10090.ENSMUSP00000056668,10090.ENSMUSP00000066488	Fgf23,Avp,Igf1,Agt
GO:0007565	female pregnancy	4	170	0.92	0.009	10090.ENSMUSP00000027377,10090.ENSMUSP00000032768,10090.ENSMUSP00000046610,10090.ENSMUSP00000061185	Igfbp5,Nr2f2,Igfbp2,Crh
GO:0034765	regulation of ion transmembrane transport	6	433	0.69	0.009	10090.ENSMUSP00000023670,10090.ENSMUSP00000028681,10090.ENSMUSP00000048849,10090.ENSMUSP00000061185,10090.ENSMUSP00000066338,10090.ENSMUSP00000066488	Clic6,F2,Kcne2,Crh,Chrna4,Agt
GO:0071900	regulation of protein serine/threonine kinase activity	6	435	0.69	0.009	10090.ENSMUSP00000005671,10090.ENSMUSP00000032768,10090.ENSMUSP00000056668,10090.ENSMUSP00000066488,10090.ENSMUSP00000081041,10090.ENSMUSP00000101556	Igf1r,Nr2f2,Igf1,Agt,Fgfr1,Igf2
GO:0051960	regulation of nervous system development	9	958	0.52	0.009	10090.ENSMUSP00000001963,10090.ENSMUSP00000005671,10090.ENSMUSP00000028681,10090.ENSMUSP00000034076,10090.ENSMUSP00000041373,10090.ENSMUSP00000056668,10090.ENSMUSP00000066488,10090.ENSMUSP00000081041,10090.ENSMUSP00000132640	Ace,Igf1r,F2,Cbln1,Neurod2,Igf1,Agt,Fgfr1,Enpp2
GO:0071363	cellular response to growth factor stimulus	6	437	0.69	0.0091	10090.ENSMUSP00000000186,10090.ENSMUSP00000001547,10090.ENSMUSP00000005671,10090.ENSMUSP00000040230,10090.ENSMUSP00000077899,10090.ENSMUSP00000081041	Fgf23,Col1a1,Igf1r,Sostdc1,Kl,Fgfr1
GO:0044093	positive regulation of molecular function	12	1593	0.43	0.0091	10090.ENSMUSP00000000186,10090.ENSMUSP00000001963,10090.ENSMUSP00000020702,10090.ENSMUSP00000028166,10090.ENSMUSP00000028681,10090.ENSMUSP00000036320,10090.ENSMUSP00000041373,10090.ENSMUSP00000048849,10090.ENSMUSP00000056668,10090.ENSMUSP00000066488,10090.ENSMUSP00000081041,10090.ENSMUSP00000101556	Fgf23,Ace,Igfbp3,Nr4a2,F2,Trhr,Neurod2,Kcne2,Igf1,Agt,Fgfr1,Igf2
GO:0072001	renal system development	5	294	0.78	0.0092	10090.ENSMUSP00000001963,10090.ENSMUSP00000004774,10090.ENSMUSP00000025951,10090.ENSMUSP00000066488,10090.ENSMUSP00000081041	Ace,Aqp1,Rbp4,Agt,Fgfr1
GO:0019953	sexual reproduction	8	777	0.56	0.0092	10090.ENSMUSP00000001963,10090.ENSMUSP00000020323,10090.ENSMUSP00000024599,10090.ENSMUSP00000025951,10090.ENSMUSP00000032768,10090.ENSMUSP00000035551,10090.ENSMUSP00000053972,10090.ENSMUSP00000066488	Ace,Avpr1a,Igf2r,Rbp4,Nr2f2,Avp,Ccdc135,Agt
GO:0043549	regulation of kinase activity	8	780	0.56	0.0093	10090.ENSMUSP00000001963,10090.ENSMUSP00000005671,10090.ENSMUSP00000028681,10090.ENSMUSP00000032768,10090.ENSMUSP00000056668,10090.ENSMUSP00000066488,10090.ENSMUSP00000081041,10090.ENSMUSP00000101556	Ace,Igf1r,F2,Nr2f2,Igf1,Agt,Fgfr1,Igf2
GO:0002446	neutrophil mediated immunity	2	19	1.57	0.0094	10090.ENSMUSP00000001963,10090.ENSMUSP00000028681	Ace,F2
GO:0014061	regulation of norepinephrine secretion	2	19	1.57	0.0094	10090.ENSMUSP00000061185,10090.ENSMUSP00000066488	Crh,Agt
GO:0060456	positive regulation of digestive system process	2	19	1.57	0.0094	10090.ENSMUSP00000004774,10090.ENSMUSP00000061185	Aqp1,Crh
GO:0021536	diencephalon development	3	79	1.13	0.0094	10090.ENSMUSP00000028166,10090.ENSMUSP00000061185,10090.ENSMUSP00000112532	Nr4a2,Crh,Otx2
GO:0043627	response to estrogen	3	79	1.13	0.0094	10090.ENSMUSP00000004774,10090.ENSMUSP00000046610,10090.ENSMUSP00000061185	Aqp1,Igfbp2,Crh
GO:0030182	neuron differentiation	9	973	0.52	0.0094	10090.ENSMUSP00000005671,10090.ENSMUSP00000028166,10090.ENSMUSP00000034076,10090.ENSMUSP00000041373,10090.ENSMUSP00000046512,10090.ENSMUSP00000081041,10090.ENSMUSP00000102598,10090.ENSMUSP00000110057,10090.ENSMUSP00000112532	Igf1r,Nr4a2,Cbln1,Neurod2,Nrtn,Fgfr1,Folr1,Satb2,Otx2
GO:0007492	endoderm development	3	80	1.13	0.0097	10090.ENSMUSP00000001147,10090.ENSMUSP00000086745,10090.ENSMUSP00000112532	Col6a1,Col8a1,Otx2
GO:0090201	negative regulation of release of cytochrome c from mitochondria	2	20	1.55	0.01	10090.ENSMUSP00000035551,10090.ENSMUSP00000056668	Avp,Igf1
GO:0006468	protein phosphorylation	8	793	0.55	0.01	10090.ENSMUSP00000000186,10090.ENSMUSP00000005671,10090.ENSMUSP00000020702,10090.ENSMUSP00000035551,10090.ENSMUSP00000040230,10090.ENSMUSP00000056668,10090.ENSMUSP00000066488,10090.ENSMUSP00000081041	Fgf23,Igf1r,Igfbp3,Avp,Sostdc1,Igf1,Agt,Fgfr1
GO:0051704	multi-organism process	14	2092	0.38	0.0102	10090.ENSMUSP00000001963,10090.ENSMUSP00000004774,10090.ENSMUSP00000016168,10090.ENSMUSP00000020323,10090.ENSMUSP00000024599,10090.ENSMUSP00000025951,10090.ENSMUSP00000027377,10090.ENSMUSP00000028681,10090.ENSMUSP00000032768,10090.ENSMUSP00000035551,10090.ENSMUSP00000046610,10090.ENSMUSP00000053972,10090.ENSMUSP00000061185,10090.ENSMUSP00000066488	Ace,Aqp1,Lbp,Avpr1a,Igf2r,Rbp4,Igfbp5,F2,Nr2f2,Avp,Igfbp2,Ccdc135,Crh,Agt
GO:1904062	regulation of cation transmembrane transport	5	306	0.76	0.0104	10090.ENSMUSP00000028681,10090.ENSMUSP00000048849,10090.ENSMUSP00000061185,10090.ENSMUSP00000066338,10090.ENSMUSP00000066488	F2,Kcne2,Crh,Chrna4,Agt
GO:0006954	inflammatory response	6	454	0.67	0.0104	10090.ENSMUSP00000016168,10090.ENSMUSP00000017637,10090.ENSMUSP00000028681,10090.ENSMUSP00000061185,10090.ENSMUSP00000066488,10090.ENSMUSP00000077899	Lbp,Igfbp4,F2,Crh,Agt,Kl
GO:0032024	positive regulation of insulin secretion	3	83	1.11	0.0105	10090.ENSMUSP00000006046,10090.ENSMUSP00000025951,10090.ENSMUSP00000061185	Trh,Rbp4,Crh
GO:0070482	response to oxygen levels	5	307	0.76	0.0105	10090.ENSMUSP00000001547,10090.ENSMUSP00000004774,10090.ENSMUSP00000006046,10090.ENSMUSP00000028166,10090.ENSMUSP00000066338	Col1a1,Aqp1,Trh,Nr4a2,Chrna4
GO:0031324	negative regulation of cellular metabolic process	15	2357	0.35	0.011	10090.ENSMUSP00000004774,10090.ENSMUSP00000005671,10090.ENSMUSP00000020702,10090.ENSMUSP00000022699,10090.ENSMUSP00000027377,10090.ENSMUSP00000028166,10090.ENSMUSP00000028681,10090.ENSMUSP00000032768,10090.ENSMUSP00000035551,10090.ENSMUSP00000041373,10090.ENSMUSP00000056668,10090.ENSMUSP00000066488,10090.ENSMUSP00000081041,10090.ENSMUSP00000101556,10090.ENSMUSP00000110057	Aqp1,Igf1r,Igfbp3,Gfra2,Igfbp5,Nr4a2,F2,Nr2f2,Avp,Neurod2,Igf1,Agt,Fgfr1,Igf2,Satb2
GO:0048608	reproductive structure development	6	463	0.66	0.0113	10090.ENSMUSP00000005671,10090.ENSMUSP00000025951,10090.ENSMUSP00000032768,10090.ENSMUSP00000056668,10090.ENSMUSP00000066488,10090.ENSMUSP00000101556	Igf1r,Rbp4,Nr2f2,Igf1,Agt,Igf2
GO:0048562	embryonic organ morphogenesis	5	314	0.75	0.0114	10090.ENSMUSP00000025951,10090.ENSMUSP00000081041,10090.ENSMUSP00000102598,10090.ENSMUSP00000110057,10090.ENSMUSP00000112532	Rbp4,Fgfr1,Folr1,Satb2,Otx2
GO:0061061	muscle structure development	6	470	0.66	0.0121	10090.ENSMUSP00000020323,10090.ENSMUSP00000027377,10090.ENSMUSP00000032768,10090.ENSMUSP00000056668,10090.ENSMUSP00000066488,10090.ENSMUSP00000101556	Avpr1a,Igfbp5,Nr2f2,Igf1,Agt,Igf2
GO:0002027	regulation of heart rate	3	89	1.08	0.0123	10090.ENSMUSP00000020323,10090.ENSMUSP00000048849,10090.ENSMUSP00000066488	Avpr1a,Kcne2,Agt
GO:0006885	regulation of pH	3	89	1.08	0.0123	10090.ENSMUSP00000020323,10090.ENSMUSP00000035551,10090.ENSMUSP00000071786	Avpr1a,Avp,Car12
GO:0003085	negative regulation of systemic arterial blood pressure	2	23	1.49	0.0124	10090.ENSMUSP00000061185,10090.ENSMUSP00000077899	Crh,Kl
GO:0014912	negative regulation of smooth muscle cell migration	2	23	1.49	0.0124	10090.ENSMUSP00000020702,10090.ENSMUSP00000027377	Igfbp3,Igfbp5
GO:0042423	catecholamine biosynthetic process	2	23	1.49	0.0124	10090.ENSMUSP00000028166,10090.ENSMUSP00000077899	Nr4a2,Kl
GO:0033555	multicellular organismal response to stress	3	90	1.07	0.0125	10090.ENSMUSP00000028166,10090.ENSMUSP00000041373,10090.ENSMUSP00000061185	Nr4a2,Neurod2,Crh
GO:0048167	regulation of synaptic plasticity	4	193	0.87	0.0125	10090.ENSMUSP00000034076,10090.ENSMUSP00000041373,10090.ENSMUSP00000061185,10090.ENSMUSP00000066488	Cbln1,Neurod2,Crh,Agt
GO:0035690	cellular response to drug	5	325	0.74	0.0127	10090.ENSMUSP00000004774,10090.ENSMUSP00000048849,10090.ENSMUSP00000061185,10090.ENSMUSP00000066338,10090.ENSMUSP00000102598	Aqp1,Kcne2,Crh,Chrna4,Folr1
GO:0008285	negative regulation of cell population proliferation	7	648	0.58	0.0127	10090.ENSMUSP00000020702,10090.ENSMUSP00000025951,10090.ENSMUSP00000027217,10090.ENSMUSP00000027377,10090.ENSMUSP00000032768,10090.ENSMUSP00000056668,10090.ENSMUSP00000066488	Igfbp3,Rbp4,Ecrg4,Igfbp5,Nr2f2,Igf1,Agt
GO:0006006	glucose metabolic process	3	91	1.07	0.0128	10090.ENSMUSP00000025951,10090.ENSMUSP00000027377,10090.ENSMUSP00000101556	Rbp4,Igfbp5,Igf2
GO:0043154	negative regulation of cysteine-type endopeptidase activity involved in apoptotic process	3	91	1.07	0.0128	10090.ENSMUSP00000004774,10090.ENSMUSP00000035551,10090.ENSMUSP00000056668	Aqp1,Avp,Igf1
GO:0045597	positive regulation of cell differentiation	9	1033	0.49	0.0128	10090.ENSMUSP00000001547,10090.ENSMUSP00000001963,10090.ENSMUSP00000005671,10090.ENSMUSP00000020702,10090.ENSMUSP00000041373,10090.ENSMUSP00000056668,10090.ENSMUSP00000066488,10090.ENSMUSP00000081041,10090.ENSMUSP00000132640	Col1a1,Ace,Igf1r,Igfbp3,Neurod2,Igf1,Agt,Fgfr1,Enpp2
GO:0006810	transport	18	3187	0.3	0.0128	10090.ENSMUSP00000001547,10090.ENSMUSP00000001963,10090.ENSMUSP00000004774,10090.ENSMUSP00000013995,10090.ENSMUSP00000015796,10090.ENSMUSP00000016168,10090.ENSMUSP00000023670,10090.ENSMUSP00000024599,10090.ENSMUSP00000025951,10090.ENSMUSP00000029603,10090.ENSMUSP00000034076,10090.ENSMUSP00000048849,10090.ENSMUSP00000066338,10090.ENSMUSP00000066488,10090.ENSMUSP00000071786,10090.ENSMUSP00000074783…	Col1a1,Ace,Aqp1,Abca4,Steap1,Lbp,Clic6,Igf2r,Rbp4,Prss12,Cbln1,Kcne2,Chrna4,Agt,Car12,Ttr,Folr1,Enpp2
GO:0035461	vitamin transmembrane transport	2	24	1.47	0.013	10090.ENSMUSP00000025951,10090.ENSMUSP00000102598	Rbp4,Folr1
GO:0030004	cellular monovalent inorganic cation homeostasis	3	92	1.06	0.013	10090.ENSMUSP00000020323,10090.ENSMUSP00000035551,10090.ENSMUSP00000066488	Avpr1a,Avp,Agt
GO:0050795	regulation of behavior	3	92	1.06	0.013	10090.ENSMUSP00000006046,10090.ENSMUSP00000030815,10090.ENSMUSP00000061185	Trh,Cort,Crh
GO:0021953	central nervous system neuron differentiation	4	196	0.86	0.013	10090.ENSMUSP00000028166,10090.ENSMUSP00000034076,10090.ENSMUSP00000081041,10090.ENSMUSP00000110057	Nr4a2,Cbln1,Fgfr1,Satb2
GO:0051591	response to cAMP	3	93	1.06	0.0133	10090.ENSMUSP00000001547,10090.ENSMUSP00000004774,10090.ENSMUSP00000027377	Col1a1,Aqp1,Igfbp5
GO:0010863	positive regulation of phospholipase C activity	2	25	1.45	0.0138	10090.ENSMUSP00000066488,10090.ENSMUSP00000081041	Agt,Fgfr1
GO:0060343	trabecula formation	2	25	1.45	0.0138	10090.ENSMUSP00000001547,10090.ENSMUSP00000025951	Col1a1,Rbp4
GO:1904646	cellular response to amyloid-beta	2	25	1.45	0.0138	10090.ENSMUSP00000005671,10090.ENSMUSP00000056668	Igf1r,Igf1
GO:0048639	positive regulation of developmental growth	4	202	0.85	0.0141	10090.ENSMUSP00000056668,10090.ENSMUSP00000066488,10090.ENSMUSP00000081041,10090.ENSMUSP00000101556	Igf1,Agt,Fgfr1,Igf2
GO:0055083	monovalent inorganic anion homeostasis	2	26	1.44	0.0146	10090.ENSMUSP00000000186,10090.ENSMUSP00000071786	Fgf23,Car12
GO:0046888	negative regulation of hormone secretion	3	97	1.04	0.0146	10090.ENSMUSP00000000186,10090.ENSMUSP00000020702,10090.ENSMUSP00000061185	Fgf23,Igfbp3,Crh
GO:0042593	glucose homeostasis	4	204	0.84	0.0146	10090.ENSMUSP00000005671,10090.ENSMUSP00000025951,10090.ENSMUSP00000027377,10090.ENSMUSP00000056668	Igf1r,Rbp4,Igfbp5,Igf1
GO:0033674	positive regulation of kinase activity	6	499	0.63	0.0149	10090.ENSMUSP00000001963,10090.ENSMUSP00000028681,10090.ENSMUSP00000056668,10090.ENSMUSP00000066488,10090.ENSMUSP00000081041,10090.ENSMUSP00000101556	Ace,F2,Igf1,Agt,Fgfr1,Igf2
GO:0048585	negative regulation of response to stimulus	11	1496	0.42	0.0149	10090.ENSMUSP00000005671,10090.ENSMUSP00000027377,10090.ENSMUSP00000028166,10090.ENSMUSP00000028681,10090.ENSMUSP00000034076,10090.ENSMUSP00000035551,10090.ENSMUSP00000040230,10090.ENSMUSP00000056668,10090.ENSMUSP00000066488,10090.ENSMUSP00000072672,10090.ENSMUSP00000101556	Igf1r,Igfbp5,Nr4a2,F2,Cbln1,Avp,Sostdc1,Igf1,Agt,Cgnl1,Igf2
GO:0050767	regulation of neurogenesis	8	864	0.52	0.015	10090.ENSMUSP00000001963,10090.ENSMUSP00000005671,10090.ENSMUSP00000028681,10090.ENSMUSP00000041373,10090.ENSMUSP00000056668,10090.ENSMUSP00000066488,10090.ENSMUSP00000081041,10090.ENSMUSP00000132640	Ace,Igf1r,F2,Neurod2,Igf1,Agt,Fgfr1,Enpp2
GO:0008306	associative learning	3	99	1.03	0.0152	10090.ENSMUSP00000041373,10090.ENSMUSP00000061185,10090.ENSMUSP00000066488	Neurod2,Crh,Agt
GO:0043502	regulation of muscle adaptation	3	99	1.03	0.0152	10090.ENSMUSP00000027377,10090.ENSMUSP00000056668,10090.ENSMUSP00000066488	Igfbp5,Igf1,Agt
GO:0003081	regulation of systemic arterial blood pressure by renin-angiotensin	2	27	1.42	0.0153	10090.ENSMUSP00000001963,10090.ENSMUSP00000066488	Ace,Agt
GO:0042572	retinol metabolic process	2	27	1.42	0.0153	10090.ENSMUSP00000025951,10090.ENSMUSP00000074783	Rbp4,Ttr
GO:0006855	drug transmembrane transport	3	101	1.02	0.0159	10090.ENSMUSP00000004774,10090.ENSMUSP00000025951,10090.ENSMUSP00000102598	Aqp1,Rbp4,Folr1
GO:0045861	negative regulation of proteolysis	5	350	0.71	0.0161	10090.ENSMUSP00000004774,10090.ENSMUSP00000028681,10090.ENSMUSP00000035551,10090.ENSMUSP00000056668,10090.ENSMUSP00000066488	Aqp1,F2,Avp,Igf1,Agt
GO:0051051	negative regulation of transport	6	509	0.62	0.0161	10090.ENSMUSP00000000186,10090.ENSMUSP00000001963,10090.ENSMUSP00000006046,10090.ENSMUSP00000020702,10090.ENSMUSP00000048849,10090.ENSMUSP00000061185	Fgf23,Ace,Trh,Igfbp3,Kcne2,Crh
GO:0030325	adrenal gland development	2	28	1.4	0.0162	10090.ENSMUSP00000005671,10090.ENSMUSP00000061185	Igf1r,Crh
GO:1902745	positive regulation of lamellipodium organization	2	28	1.4	0.0162	10090.ENSMUSP00000004774,10090.ENSMUSP00000132640	Aqp1,Enpp2
GO:0019233	sensory perception of pain	3	102	1.02	0.0162	10090.ENSMUSP00000001963,10090.ENSMUSP00000004774,10090.ENSMUSP00000066338	Ace,Aqp1,Chrna4
GO:0034764	positive regulation of transmembrane transport	4	213	0.82	0.0162	10090.ENSMUSP00000028681,10090.ENSMUSP00000048849,10090.ENSMUSP00000056668,10090.ENSMUSP00000066488	F2,Kcne2,Igf1,Agt
GO:0033138	positive regulation of peptidyl-serine phosphorylation	3	103	1.02	0.0165	10090.ENSMUSP00000022699,10090.ENSMUSP00000035551,10090.ENSMUSP00000066488	Gfra2,Avp,Agt
GO:0051781	positive regulation of cell division	3	103	1.02	0.0165	10090.ENSMUSP00000005671,10090.ENSMUSP00000056668,10090.ENSMUSP00000101556	Igf1r,Igf1,Igf2
GO:0048638	regulation of developmental growth	5	353	0.7	0.0165	10090.ENSMUSP00000025951,10090.ENSMUSP00000056668,10090.ENSMUSP00000066488,10090.ENSMUSP00000081041,10090.ENSMUSP00000101556	Rbp4,Igf1,Agt,Fgfr1,Igf2
GO:1903531	negative regulation of secretion by cell	4	216	0.82	0.0168	10090.ENSMUSP00000000186,10090.ENSMUSP00000006046,10090.ENSMUSP00000020702,10090.ENSMUSP00000061185	Fgf23,Trh,Igfbp3,Crh
GO:0060740	prostate gland epithelium morphogenesis	2	29	1.39	0.0169	10090.ENSMUSP00000005671,10090.ENSMUSP00000056668	Igf1r,Igf1
GO:0009612	response to mechanical stimulus	4	219	0.81	0.0176	10090.ENSMUSP00000001547,10090.ENSMUSP00000004774,10090.ENSMUSP00000046610,10090.ENSMUSP00000056668	Col1a1,Aqp1,Igfbp2,Igf1
GO:0043588	skin development	4	220	0.81	0.0178	10090.ENSMUSP00000001547,10090.ENSMUSP00000027377,10090.ENSMUSP00000028280,10090.ENSMUSP00000040230	Col1a1,Igfbp5,Col5a1,Sostdc1
GO:0010453	regulation of cell fate commitment	2	30	1.37	0.0179	10090.ENSMUSP00000040230,10090.ENSMUSP00000081041	Sostdc1,Fgfr1
GO:0035640	exploration behavior	2	30	1.37	0.0179	10090.ENSMUSP00000061185,10090.ENSMUSP00000066338	Crh,Chrna4
GO:0060977	coronary vasculature morphogenesis	2	30	1.37	0.0179	10090.ENSMUSP00000001963,10090.ENSMUSP00000081041	Ace,Fgfr1
GO:0007155	cell adhesion	7	705	0.55	0.018	10090.ENSMUSP00000001147,10090.ENSMUSP00000001181,10090.ENSMUSP00000028280,10090.ENSMUSP00000034076,10090.ENSMUSP00000054219,10090.ENSMUSP00000066488,10090.ENSMUSP00000086745	Col6a1,Col6a2,Col5a1,Cbln1,Cldn2,Agt,Col8a1
GO:0032368	regulation of lipid transport	3	108	0.99	0.0183	10090.ENSMUSP00000020702,10090.ENSMUSP00000061185,10090.ENSMUSP00000066488	Igfbp3,Crh,Agt
GO:0007631	feeding behavior	3	109	0.99	0.0187	10090.ENSMUSP00000001963,10090.ENSMUSP00000006046,10090.ENSMUSP00000066488	Ace,Trh,Agt
GO:0050804	modulation of chemical synaptic transmission	5	367	0.69	0.0187	10090.ENSMUSP00000034076,10090.ENSMUSP00000041373,10090.ENSMUSP00000061185,10090.ENSMUSP00000066338,10090.ENSMUSP00000066488	Cbln1,Neurod2,Crh,Chrna4,Agt
GO:1903522	regulation of blood circulation	4	225	0.8	0.0188	10090.ENSMUSP00000020323,10090.ENSMUSP00000035551,10090.ENSMUSP00000048849,10090.ENSMUSP00000066488	Avpr1a,Avp,Kcne2,Agt
GO:0009889	regulation of biosynthetic process	19	3613	0.27	0.0189	10090.ENSMUSP00000000186,10090.ENSMUSP00000001547,10090.ENSMUSP00000005671,10090.ENSMUSP00000016168,10090.ENSMUSP00000020323,10090.ENSMUSP00000027377,10090.ENSMUSP00000028166,10090.ENSMUSP00000028681,10090.ENSMUSP00000032768,10090.ENSMUSP00000035551,10090.ENSMUSP00000040230,10090.ENSMUSP00000041373,10090.ENSMUSP00000047016,10090.ENSMUSP00000056668,10090.ENSMUSP00000066488,10090.ENSMUSP00000081041…	Fgf23,Col1a1,Igf1r,Lbp,Avpr1a,Igfbp5,Nr4a2,F2,Nr2f2,Avp,Sostdc1,Neurod2,Neurod6,Igf1,Agt,Fgfr1,Igf2,Satb2,Otx2
GO:0045859	regulation of protein kinase activity	7	717	0.54	0.0194	10090.ENSMUSP00000001963,10090.ENSMUSP00000005671,10090.ENSMUSP00000032768,10090.ENSMUSP00000056668,10090.ENSMUSP00000066488,10090.ENSMUSP00000081041,10090.ENSMUSP00000101556	Ace,Igf1r,Nr2f2,Igf1,Agt,Fgfr1,Igf2
GO:0031069	hair follicle morphogenesis	2	32	1.35	0.0196	10090.ENSMUSP00000027377,10090.ENSMUSP00000040230	Igfbp5,Sostdc1
GO:1900078	positive regulation of cellular response to insulin stimulus	2	32	1.35	0.0196	10090.ENSMUSP00000066488,10090.ENSMUSP00000101556	Agt,Igf2
GO:1901890	positive regulation of cell junction assembly	2	32	1.35	0.0196	10090.ENSMUSP00000066488,10090.ENSMUSP00000132640	Agt,Enpp2
GO:0031347	regulation of defense response	6	538	0.6	0.0196	10090.ENSMUSP00000001963,10090.ENSMUSP00000016168,10090.ENSMUSP00000028681,10090.ENSMUSP00000061185,10090.ENSMUSP00000066488,10090.ENSMUSP00000101556	Ace,Lbp,F2,Crh,Agt,Igf2
GO:0021761	limbic system development	3	112	0.98	0.0197	10090.ENSMUSP00000047016,10090.ENSMUSP00000061185,10090.ENSMUSP00000081041	Neurod6,Crh,Fgfr1
GO:0043200	response to amino acid	3	112	0.98	0.0197	10090.ENSMUSP00000001147,10090.ENSMUSP00000001547,10090.ENSMUSP00000005671	Col6a1,Col1a1,Igf1r
GO:0045596	negative regulation of cell differentiation	7	724	0.54	0.0201	10090.ENSMUSP00000000186,10090.ENSMUSP00000027377,10090.ENSMUSP00000028280,10090.ENSMUSP00000028681,10090.ENSMUSP00000040230,10090.ENSMUSP00000056668,10090.ENSMUSP00000081041	Fgf23,Igfbp5,Col5a1,F2,Sostdc1,Igf1,Fgfr1
GO:0006869	lipid transport	4	231	0.79	0.0202	10090.ENSMUSP00000001963,10090.ENSMUSP00000013995,10090.ENSMUSP00000016168,10090.ENSMUSP00000025951	Ace,Abca4,Lbp,Rbp4
GO:0090068	positive regulation of cell cycle process	4	231	0.79	0.0202	10090.ENSMUSP00000005671,10090.ENSMUSP00000056668,10090.ENSMUSP00000081041,10090.ENSMUSP00000101556	Igf1r,Igf1,Fgfr1,Igf2
GO:0050790	regulation of catalytic activity	13	2057	0.35	0.0202	10090.ENSMUSP00000000186,10090.ENSMUSP00000001963,10090.ENSMUSP00000004774,10090.ENSMUSP00000005671,10090.ENSMUSP00000020702,10090.ENSMUSP00000028166,10090.ENSMUSP00000028681,10090.ENSMUSP00000032768,10090.ENSMUSP00000035551,10090.ENSMUSP00000056668,10090.ENSMUSP00000066488,10090.ENSMUSP00000081041,10090.ENSMUSP00000101556	Fgf23,Ace,Aqp1,Igf1r,Igfbp3,Nr4a2,F2,Nr2f2,Avp,Igf1,Agt,Fgfr1,Igf2
GO:0051953	negative regulation of amine transport	2	34	1.32	0.0211	10090.ENSMUSP00000006046,10090.ENSMUSP00000061185	Trh,Crh
GO:0021549	cerebellum development	3	116	0.96	0.0211	10090.ENSMUSP00000005671,10090.ENSMUSP00000034076,10090.ENSMUSP00000041373	Igf1r,Cbln1,Neurod2
GO:0010951	negative regulation of endopeptidase activity	4	235	0.78	0.0211	10090.ENSMUSP00000004774,10090.ENSMUSP00000035551,10090.ENSMUSP00000056668,10090.ENSMUSP00000066488	Aqp1,Avp,Igf1,Agt
GO:0045785	positive regulation of cell adhesion	5	383	0.67	0.0212	10090.ENSMUSP00000046610,10090.ENSMUSP00000056668,10090.ENSMUSP00000086745,10090.ENSMUSP00000101556,10090.ENSMUSP00000132640	Igfbp2,Igf1,Col8a1,Igf2,Enpp2
GO:0008544	epidermis development	4	237	0.78	0.0214	10090.ENSMUSP00000005671,10090.ENSMUSP00000027377,10090.ENSMUSP00000040230,10090.ENSMUSP00000081041	Igf1r,Igfbp5,Sostdc1,Fgfr1
GO:0009968	negative regulation of signal transduction	9	1147	0.45	0.0216	10090.ENSMUSP00000005671,10090.ENSMUSP00000027377,10090.ENSMUSP00000028166,10090.ENSMUSP00000034076,10090.ENSMUSP00000035551,10090.ENSMUSP00000040230,10090.ENSMUSP00000056668,10090.ENSMUSP00000066488,10090.ENSMUSP00000072672	Igf1r,Igfbp5,Nr4a2,Cbln1,Avp,Sostdc1,Igf1,Agt,Cgnl1
GO:0071542	dopaminergic neuron differentiation	2	35	1.31	0.0221	10090.ENSMUSP00000028166,10090.ENSMUSP00000112532	Nr4a2,Otx2
GO:0006811	ion transport	9	1156	0.44	0.0226	10090.ENSMUSP00000001963,10090.ENSMUSP00000004774,10090.ENSMUSP00000013995,10090.ENSMUSP00000015796,10090.ENSMUSP00000023670,10090.ENSMUSP00000025951,10090.ENSMUSP00000048849,10090.ENSMUSP00000066338,10090.ENSMUSP00000102598	Ace,Aqp1,Abca4,Steap1,Clic6,Rbp4,Kcne2,Chrna4,Folr1
GO:0007507	heart development	6	560	0.58	0.0227	10090.ENSMUSP00000001963,10090.ENSMUSP00000025951,10090.ENSMUSP00000028280,10090.ENSMUSP00000066488,10090.ENSMUSP00000081041,10090.ENSMUSP00000102598	Ace,Rbp4,Col5a1,Agt,Fgfr1,Folr1
GO:0035987	endodermal cell differentiation	2	36	1.3	0.0231	10090.ENSMUSP00000001147,10090.ENSMUSP00000086745	Col6a1,Col8a1
GO:0071549	cellular response to dexamethasone stimulus	2	36	1.3	0.0231	10090.ENSMUSP00000004774,10090.ENSMUSP00000061185	Aqp1,Crh
GO:0010613	positive regulation of cardiac muscle hypertrophy	2	37	1.28	0.0242	10090.ENSMUSP00000056668,10090.ENSMUSP00000066488	Igf1,Agt
GO:0040019	positive regulation of embryonic development	2	37	1.28	0.0242	10090.ENSMUSP00000056668,10090.ENSMUSP00000112532	Igf1,Otx2
GO:0006873	cellular ion homeostasis	6	569	0.57	0.0242	10090.ENSMUSP00000000186,10090.ENSMUSP00000020323,10090.ENSMUSP00000028681,10090.ENSMUSP00000035551,10090.ENSMUSP00000036320,10090.ENSMUSP00000066488	Fgf23,Avpr1a,F2,Avp,Trhr,Agt
GO:0010468	regulation of gene expression	19	3720	0.26	0.0243	10090.ENSMUSP00000000186,10090.ENSMUSP00000001547,10090.ENSMUSP00000001963,10090.ENSMUSP00000005671,10090.ENSMUSP00000027377,10090.ENSMUSP00000028166,10090.ENSMUSP00000028681,10090.ENSMUSP00000032768,10090.ENSMUSP00000035551,10090.ENSMUSP00000040230,10090.ENSMUSP00000041373,10090.ENSMUSP00000047016,10090.ENSMUSP00000056668,10090.ENSMUSP00000061185,10090.ENSMUSP00000066488,10090.ENSMUSP00000081041…	Fgf23,Col1a1,Ace,Igf1r,Igfbp5,Nr4a2,F2,Nr2f2,Avp,Sostdc1,Neurod2,Neurod6,Igf1,Crh,Agt,Fgfr1,Igf2,Satb2,Otx2
GO:0051928	positive regulation of calcium ion transport	3	125	0.93	0.0248	10090.ENSMUSP00000028681,10090.ENSMUSP00000048849,10090.ENSMUSP00000061185	F2,Kcne2,Crh
GO:2001233	regulation of apoptotic signaling pathway	5	401	0.65	0.0248	10090.ENSMUSP00000028166,10090.ENSMUSP00000035551,10090.ENSMUSP00000056668,10090.ENSMUSP00000066488,10090.ENSMUSP00000081041	Nr4a2,Avp,Igf1,Agt,Fgfr1
GO:0014896	muscle hypertrophy	2	38	1.27	0.0249	10090.ENSMUSP00000056668,10090.ENSMUSP00000066488	Igf1,Agt
GO:0010941	regulation of cell death	11	1640	0.38	0.0254	10090.ENSMUSP00000001963,10090.ENSMUSP00000004774,10090.ENSMUSP00000005671,10090.ENSMUSP00000020702,10090.ENSMUSP00000024599,10090.ENSMUSP00000028166,10090.ENSMUSP00000035551,10090.ENSMUSP00000056668,10090.ENSMUSP00000061185,10090.ENSMUSP00000066488,10090.ENSMUSP00000081041	Ace,Aqp1,Igf1r,Igfbp3,Igf2r,Nr4a2,Avp,Igf1,Crh,Agt,Fgfr1
GO:0048593	camera-type eye morphogenesis	3	127	0.92	0.0257	10090.ENSMUSP00000004774,10090.ENSMUSP00000025951,10090.ENSMUSP00000086745	Aqp1,Rbp4,Col8a1
GO:0048514	blood vessel morphogenesis	5	406	0.64	0.0259	10090.ENSMUSP00000001963,10090.ENSMUSP00000032768,10090.ENSMUSP00000081041,10090.ENSMUSP00000086745,10090.ENSMUSP00000102598	Ace,Nr2f2,Fgfr1,Col8a1,Folr1
GO:0055023	positive regulation of cardiac muscle tissue growth	2	39	1.26	0.026	10090.ENSMUSP00000056668,10090.ENSMUSP00000081041	Igf1,Fgfr1
GO:0090279	regulation of calcium ion import	2	39	1.26	0.026	10090.ENSMUSP00000001963,10090.ENSMUSP00000061185	Ace,Crh
GO:0045926	negative regulation of growth	4	254	0.75	0.026	10090.ENSMUSP00000016168,10090.ENSMUSP00000025951,10090.ENSMUSP00000027377,10090.ENSMUSP00000066488	Lbp,Rbp4,Igfbp5,Agt
GO:0014013	regulation of gliogenesis	3	129	0.92	0.0265	10090.ENSMUSP00000028681,10090.ENSMUSP00000056668,10090.ENSMUSP00000132640	F2,Igf1,Enpp2
GO:0001755	neural crest cell migration	2	40	1.25	0.0269	10090.ENSMUSP00000046512,10090.ENSMUSP00000102598	Nrtn,Folr1
GO:0030199	collagen fibril organization	2	40	1.25	0.0269	10090.ENSMUSP00000001547,10090.ENSMUSP00000028280	Col1a1,Col5a1
GO:0090287	regulation of cellular response to growth factor stimulus	4	257	0.74	0.0269	10090.ENSMUSP00000040230,10090.ENSMUSP00000066488,10090.ENSMUSP00000081041,10090.ENSMUSP00000102598	Sostdc1,Agt,Fgfr1,Folr1
GO:0006953	acute-phase response	2	41	1.24	0.0278	10090.ENSMUSP00000016168,10090.ENSMUSP00000028681	Lbp,F2
GO:0040018	positive regulation of multicellular organism growth	2	41	1.24	0.0278	10090.ENSMUSP00000066488,10090.ENSMUSP00000101556	Agt,Igf2
GO:0042755	eating behavior	2	41	1.24	0.0278	10090.ENSMUSP00000001963,10090.ENSMUSP00000006046	Ace,Trh
GO:0050891	multicellular organismal water homeostasis	2	41	1.24	0.0278	10090.ENSMUSP00000004774,10090.ENSMUSP00000035551	Aqp1,Avp
GO:0048666	neuron development	7	783	0.5	0.0278	10090.ENSMUSP00000005671,10090.ENSMUSP00000028166,10090.ENSMUSP00000041373,10090.ENSMUSP00000046512,10090.ENSMUSP00000081041,10090.ENSMUSP00000102598,10090.ENSMUSP00000112532	Igf1r,Nr4a2,Neurod2,Nrtn,Fgfr1,Folr1,Otx2
GO:0032355	response to estradiol	3	133	0.9	0.0281	10090.ENSMUSP00000001547,10090.ENSMUSP00000032768,10090.ENSMUSP00000046610	Col1a1,Nr2f2,Igfbp2
GO:0048706	embryonic skeletal system development	3	134	0.9	0.0286	10090.ENSMUSP00000001547,10090.ENSMUSP00000025951,10090.ENSMUSP00000110057	Col1a1,Rbp4,Satb2
GO:0031952	regulation of protein autophosphorylation	2	42	1.23	0.0287	10090.ENSMUSP00000001963,10090.ENSMUSP00000022699	Ace,Gfra2
GO:0097164	ammonium ion metabolic process	3	136	0.89	0.0295	10090.ENSMUSP00000006046,10090.ENSMUSP00000028166,10090.ENSMUSP00000132640	Trh,Nr4a2,Enpp2
GO:0007601	visual perception	3	137	0.89	0.0297	10090.ENSMUSP00000001547,10090.ENSMUSP00000013995,10090.ENSMUSP00000025951	Col1a1,Abca4,Rbp4
GO:0048762	mesenchymal cell differentiation	3	137	0.89	0.0297	10090.ENSMUSP00000046512,10090.ENSMUSP00000081041,10090.ENSMUSP00000102598	Nrtn,Fgfr1,Folr1
GO:0001933	negative regulation of protein phosphorylation	5	426	0.62	0.0297	10090.ENSMUSP00000005671,10090.ENSMUSP00000020702,10090.ENSMUSP00000022699,10090.ENSMUSP00000032768,10090.ENSMUSP00000056668	Igf1r,Igfbp3,Gfra2,Nr2f2,Igf1
GO:0022603	regulation of anatomical structure morphogenesis	8	1009	0.45	0.0301	10090.ENSMUSP00000004774,10090.ENSMUSP00000028280,10090.ENSMUSP00000028681,10090.ENSMUSP00000066488,10090.ENSMUSP00000081041,10090.ENSMUSP00000101556,10090.ENSMUSP00000112532,10090.ENSMUSP00000132640	Aqp1,Col5a1,F2,Agt,Fgfr1,Igf2,Otx2,Enpp2
GO:0001764	neuron migration	3	139	0.89	0.0306	10090.ENSMUSP00000028166,10090.ENSMUSP00000032768,10090.ENSMUSP00000110057	Nr4a2,Nr2f2,Satb2
GO:0071214	cellular response to abiotic stimulus	4	272	0.72	0.0308	10090.ENSMUSP00000001547,10090.ENSMUSP00000004774,10090.ENSMUSP00000020323,10090.ENSMUSP00000041373	Col1a1,Aqp1,Avpr1a,Neurod2
GO:0007389	pattern specification process	5	431	0.62	0.0308	10090.ENSMUSP00000032768,10090.ENSMUSP00000040230,10090.ENSMUSP00000102598,10090.ENSMUSP00000110057,10090.ENSMUSP00000112532	Nr2f2,Sostdc1,Folr1,Satb2,Otx2
GO:0031326	regulation of cellular biosynthetic process	18	3549	0.26	0.031	10090.ENSMUSP00000000186,10090.ENSMUSP00000001547,10090.ENSMUSP00000005671,10090.ENSMUSP00000016168,10090.ENSMUSP00000020323,10090.ENSMUSP00000027377,10090.ENSMUSP00000028166,10090.ENSMUSP00000032768,10090.ENSMUSP00000035551,10090.ENSMUSP00000040230,10090.ENSMUSP00000041373,10090.ENSMUSP00000047016,10090.ENSMUSP00000056668,10090.ENSMUSP00000066488,10090.ENSMUSP00000081041,10090.ENSMUSP00000101556…	Fgf23,Col1a1,Igf1r,Lbp,Avpr1a,Igfbp5,Nr4a2,Nr2f2,Avp,Sostdc1,Neurod2,Neurod6,Igf1,Agt,Fgfr1,Igf2,Satb2,Otx2
GO:0045907	positive regulation of vasoconstriction	2	45	1.2	0.0314	10090.ENSMUSP00000020323,10090.ENSMUSP00000035551	Avpr1a,Avp
GO:0046326	positive regulation of glucose import	2	45	1.2	0.0314	10090.ENSMUSP00000056668,10090.ENSMUSP00000066488	Igf1,Agt
GO:0060043	regulation of cardiac muscle cell proliferation	2	45	1.2	0.0314	10090.ENSMUSP00000025951,10090.ENSMUSP00000081041	Rbp4,Fgfr1
GO:0072073	kidney epithelium development	3	141	0.88	0.0314	10090.ENSMUSP00000004774,10090.ENSMUSP00000066488,10090.ENSMUSP00000081041	Aqp1,Agt,Fgfr1
GO:1904064	positive regulation of cation transmembrane transport	3	141	0.88	0.0314	10090.ENSMUSP00000028681,10090.ENSMUSP00000048849,10090.ENSMUSP00000066488	F2,Kcne2,Agt
GO:0001822	kidney development	4	274	0.72	0.0314	10090.ENSMUSP00000001963,10090.ENSMUSP00000004774,10090.ENSMUSP00000066488,10090.ENSMUSP00000081041	Ace,Aqp1,Agt,Fgfr1
GO:0031346	positive regulation of cell projection organization	5	435	0.61	0.0314	10090.ENSMUSP00000004774,10090.ENSMUSP00000005671,10090.ENSMUSP00000066488,10090.ENSMUSP00000081041,10090.ENSMUSP00000132640	Aqp1,Igf1r,Agt,Fgfr1,Enpp2
GO:0032101	regulation of response to external stimulus	7	811	0.49	0.0314	10090.ENSMUSP00000001963,10090.ENSMUSP00000005671,10090.ENSMUSP00000016168,10090.ENSMUSP00000028681,10090.ENSMUSP00000066488,10090.ENSMUSP00000081041,10090.ENSMUSP00000101556	Ace,Igf1r,Lbp,F2,Agt,Fgfr1,Igf2
GO:0043085	positive regulation of catalytic activity	9	1239	0.41	0.0314	10090.ENSMUSP00000000186,10090.ENSMUSP00000001963,10090.ENSMUSP00000020702,10090.ENSMUSP00000028166,10090.ENSMUSP00000028681,10090.ENSMUSP00000056668,10090.ENSMUSP00000066488,10090.ENSMUSP00000081041,10090.ENSMUSP00000101556	Fgf23,Ace,Igfbp3,Nr4a2,F2,Igf1,Agt,Fgfr1,Igf2
GO:0042981	regulation of apoptotic process	10	1476	0.38	0.0319	10090.ENSMUSP00000001963,10090.ENSMUSP00000004774,10090.ENSMUSP00000005671,10090.ENSMUSP00000020702,10090.ENSMUSP00000024599,10090.ENSMUSP00000028166,10090.ENSMUSP00000035551,10090.ENSMUSP00000056668,10090.ENSMUSP00000066488,10090.ENSMUSP00000081041	Ace,Aqp1,Igf1r,Igfbp3,Igf2r,Nr4a2,Avp,Igf1,Agt,Fgfr1
GO:0071320	cellular response to cAMP	2	46	1.19	0.0322	10090.ENSMUSP00000004774,10090.ENSMUSP00000027377	Aqp1,Igfbp5
GO:0098815	modulation of excitatory postsynaptic potential	2	46	1.19	0.0322	10090.ENSMUSP00000034076,10090.ENSMUSP00000066338	Cbln1,Chrna4
GO:0001666	response to hypoxia	4	278	0.71	0.0322	10090.ENSMUSP00000004774,10090.ENSMUSP00000006046,10090.ENSMUSP00000028166,10090.ENSMUSP00000066338	Aqp1,Trh,Nr4a2,Chrna4
GO:0048511	rhythmic process	4	279	0.71	0.0324	10090.ENSMUSP00000005671,10090.ENSMUSP00000056668,10090.ENSMUSP00000066488,10090.ENSMUSP00000081678	Igf1r,Igf1,Agt,Hs3st2
GO:0009409	response to cold	2	47	1.18	0.0329	10090.ENSMUSP00000006046,10090.ENSMUSP00000066488	Trh,Agt
GO:0050850	positive regulation of calcium-mediated signaling	2	47	1.18	0.0329	10090.ENSMUSP00000041373,10090.ENSMUSP00000056668	Neurod2,Igf1
GO:0030155	regulation of cell adhesion	6	624	0.53	0.0329	10090.ENSMUSP00000001547,10090.ENSMUSP00000046610,10090.ENSMUSP00000056668,10090.ENSMUSP00000086745,10090.ENSMUSP00000101556,10090.ENSMUSP00000132640	Col1a1,Igfbp2,Igf1,Col8a1,Igf2,Enpp2
GO:0046425	regulation of receptor signaling pathway via JAK-STAT	3	147	0.86	0.0338	10090.ENSMUSP00000022699,10090.ENSMUSP00000056668,10090.ENSMUSP00000066488	Gfra2,Igf1,Agt
GO:0030901	midbrain development	2	49	1.16	0.0348	10090.ENSMUSP00000081041,10090.ENSMUSP00000112532	Fgfr1,Otx2
GO:0045765	regulation of angiogenesis	4	287	0.7	0.0348	10090.ENSMUSP00000004774,10090.ENSMUSP00000066488,10090.ENSMUSP00000101556,10090.ENSMUSP00000132640	Aqp1,Agt,Igf2,Enpp2
GO:2001257	regulation of cation channel activity	3	150	0.85	0.0351	10090.ENSMUSP00000048849,10090.ENSMUSP00000061185,10090.ENSMUSP00000066338	Kcne2,Crh,Chrna4
GO:0031175	neuron projection development	6	637	0.52	0.0351	10090.ENSMUSP00000005671,10090.ENSMUSP00000028166,10090.ENSMUSP00000046512,10090.ENSMUSP00000081041,10090.ENSMUSP00000102598,10090.ENSMUSP00000112532	Igf1r,Nr4a2,Nrtn,Fgfr1,Folr1,Otx2
GO:0048871	multicellular organismal homeostasis	4	289	0.69	0.0353	10090.ENSMUSP00000004774,10090.ENSMUSP00000013995,10090.ENSMUSP00000025951,10090.ENSMUSP00000035551	Aqp1,Abca4,Rbp4,Avp
GO:0001501	skeletal system development	5	454	0.59	0.0353	10090.ENSMUSP00000001547,10090.ENSMUSP00000025951,10090.ENSMUSP00000056668,10090.ENSMUSP00000081041,10090.ENSMUSP00000110057	Col1a1,Rbp4,Igf1,Fgfr1,Satb2
GO:0006820	anion transport	5	458	0.59	0.0364	10090.ENSMUSP00000001963,10090.ENSMUSP00000013995,10090.ENSMUSP00000023670,10090.ENSMUSP00000025951,10090.ENSMUSP00000102598	Ace,Abca4,Clic6,Rbp4,Folr1
GO:0002790	peptide secretion	3	154	0.84	0.0369	10090.ENSMUSP00000004774,10090.ENSMUSP00000034076,10090.ENSMUSP00000066488	Aqp1,Cbln1,Agt
GO:0045860	positive regulation of protein kinase activity	5	462	0.59	0.0373	10090.ENSMUSP00000001963,10090.ENSMUSP00000056668,10090.ENSMUSP00000066488,10090.ENSMUSP00000081041,10090.ENSMUSP00000101556	Ace,Igf1,Agt,Fgfr1,Igf2
GO:0010812	negative regulation of cell-substrate adhesion	2	52	1.14	0.0377	10090.ENSMUSP00000001547,10090.ENSMUSP00000132640	Col1a1,Enpp2
GO:0009266	response to temperature stimulus	3	156	0.83	0.0378	10090.ENSMUSP00000006046,10090.ENSMUSP00000056668,10090.ENSMUSP00000066488	Trh,Igf1,Agt
GO:0010656	negative regulation of muscle cell apoptotic process	2	53	1.13	0.0389	10090.ENSMUSP00000005671,10090.ENSMUSP00000056668	Igf1r,Igf1
GO:0048662	negative regulation of smooth muscle cell proliferation	2	53	1.13	0.0389	10090.ENSMUSP00000020702,10090.ENSMUSP00000027377	Igfbp3,Igfbp5
GO:0060443	mammary gland morphogenesis	2	53	1.13	0.0389	10090.ENSMUSP00000027377,10090.ENSMUSP00000040230	Igfbp5,Sostdc1
GO:0061098	positive regulation of protein tyrosine kinase activity	2	53	1.13	0.0389	10090.ENSMUSP00000001963,10090.ENSMUSP00000066488	Ace,Agt
GO:0071242	cellular response to ammonium ion	2	53	1.13	0.0389	10090.ENSMUSP00000061185,10090.ENSMUSP00000066338	Crh,Chrna4
GO:0097366	response to bronchodilator	2	53	1.13	0.0389	10090.ENSMUSP00000004774,10090.ENSMUSP00000028166	Aqp1,Nr4a2
GO:0043271	negative regulation of ion transport	3	158	0.83	0.0389	10090.ENSMUSP00000001963,10090.ENSMUSP00000006046,10090.ENSMUSP00000048849	Ace,Trh,Kcne2
GO:0051216	cartilage development	3	158	0.83	0.0389	10090.ENSMUSP00000001547,10090.ENSMUSP00000081041,10090.ENSMUSP00000110057	Col1a1,Fgfr1,Satb2
GO:0002696	positive regulation of leukocyte activation	4	300	0.68	0.0389	10090.ENSMUSP00000016168,10090.ENSMUSP00000046610,10090.ENSMUSP00000056668,10090.ENSMUSP00000101556	Lbp,Igfbp2,Igf1,Igf2
GO:0050727	regulation of inflammatory response	4	301	0.67	0.0389	10090.ENSMUSP00000001963,10090.ENSMUSP00000016168,10090.ENSMUSP00000028681,10090.ENSMUSP00000066488	Ace,Lbp,F2,Agt
GO:0044092	negative regulation of molecular function	8	1078	0.42	0.0389	10090.ENSMUSP00000001963,10090.ENSMUSP00000004774,10090.ENSMUSP00000005671,10090.ENSMUSP00000032768,10090.ENSMUSP00000035551,10090.ENSMUSP00000048849,10090.ENSMUSP00000056668,10090.ENSMUSP00000066488	Ace,Aqp1,Igf1r,Nr2f2,Avp,Kcne2,Igf1,Agt
GO:0099601	regulation of neurotransmitter receptor activity	2	54	1.12	0.0395	10090.ENSMUSP00000061185,10090.ENSMUSP00000066338	Crh,Chrna4
GO:0035176	social behavior	2	55	1.11	0.0407	10090.ENSMUSP00000020323,10090.ENSMUSP00000035551	Avpr1a,Avp
GO:0007369	gastrulation	3	163	0.82	0.0412	10090.ENSMUSP00000001147,10090.ENSMUSP00000086745,10090.ENSMUSP00000112532	Col6a1,Col8a1,Otx2
GO:0042246	tissue regeneration	2	56	1.1	0.0417	10090.ENSMUSP00000020704,10090.ENSMUSP00000056668	Igfbp1,Igf1
GO:0048015	phosphatidylinositol-mediated signaling	2	56	1.1	0.0417	10090.ENSMUSP00000005671,10090.ENSMUSP00000056668	Igf1r,Igf1
GO:2001236	regulation of extrinsic apoptotic signaling pathway	3	164	0.81	0.0417	10090.ENSMUSP00000056668,10090.ENSMUSP00000066488,10090.ENSMUSP00000081041	Igf1,Agt,Fgfr1
GO:0071902	positive regulation of protein serine/threonine kinase activity	4	309	0.66	0.0417	10090.ENSMUSP00000056668,10090.ENSMUSP00000066488,10090.ENSMUSP00000081041,10090.ENSMUSP00000101556	Igf1,Agt,Fgfr1,Igf2
GO:0071300	cellular response to retinoic acid	2	57	1.1	0.0428	10090.ENSMUSP00000001547,10090.ENSMUSP00000004774	Col1a1,Aqp1
GO:0030534	adult behavior	3	167	0.81	0.0433	10090.ENSMUSP00000006046,10090.ENSMUSP00000028166,10090.ENSMUSP00000066338	Trh,Nr4a2,Chrna4
GO:0021695	cerebellar cortex development	2	58	1.09	0.0439	10090.ENSMUSP00000034076,10090.ENSMUSP00000041373	Cbln1,Neurod2
GO:0048468	cell development	10	1579	0.35	0.0442	10090.ENSMUSP00000005671,10090.ENSMUSP00000028166,10090.ENSMUSP00000041373,10090.ENSMUSP00000046512,10090.ENSMUSP00000056668,10090.ENSMUSP00000066488,10090.ENSMUSP00000081041,10090.ENSMUSP00000102598,10090.ENSMUSP00000110057,10090.ENSMUSP00000112532	Igf1r,Nr4a2,Neurod2,Nrtn,Igf1,Agt,Fgfr1,Folr1,Satb2,Otx2
GO:0010001	glial cell differentiation	3	169	0.8	0.0444	10090.ENSMUSP00000056668,10090.ENSMUSP00000066488,10090.ENSMUSP00000112532	Igf1,Agt,Otx2
GO:0050878	regulation of body fluid levels	4	317	0.65	0.0446	10090.ENSMUSP00000004774,10090.ENSMUSP00000028681,10090.ENSMUSP00000035551,10090.ENSMUSP00000083204	Aqp1,F2,Avp,F5
GO:0014902	myotube differentiation	2	59	1.08	0.045	10090.ENSMUSP00000020323,10090.ENSMUSP00000056668	Avpr1a,Igf1
GO:0045428	regulation of nitric oxide biosynthetic process	2	59	1.08	0.045	10090.ENSMUSP00000056668,10090.ENSMUSP00000066488	Igf1,Agt
GO:0050954	sensory perception of mechanical stimulus	3	170	0.8	0.045	10090.ENSMUSP00000001547,10090.ENSMUSP00000056668,10090.ENSMUSP00000081041	Col1a1,Igf1,Fgfr1
GO:0045661	regulation of myoblast differentiation	2	60	1.07	0.0462	10090.ENSMUSP00000020702,10090.ENSMUSP00000040230	Igfbp3,Sostdc1
GO:0006898	receptor-mediated endocytosis	3	173	0.79	0.0467	10090.ENSMUSP00000029603,10090.ENSMUSP00000102598,10090.ENSMUSP00000132640	Prss12,Folr1,Enpp2
GO:0045944	positive regulation of transcription by RNA polymerase II	8	1125	0.4	0.0471	10090.ENSMUSP00000028166,10090.ENSMUSP00000041373,10090.ENSMUSP00000047016,10090.ENSMUSP00000056668,10090.ENSMUSP00000081041,10090.ENSMUSP00000101556,10090.ENSMUSP00000110057,10090.ENSMUSP00000112532	Nr4a2,Neurod2,Neurod6,Igf1,Fgfr1,Igf2,Satb2,Otx2
GO:0008152	metabolic process	32	8164	0.14	0.0473	10090.ENSMUSP00000000186,10090.ENSMUSP00000001547,10090.ENSMUSP00000001963,10090.ENSMUSP00000004774,10090.ENSMUSP00000005671,10090.ENSMUSP00000006046,10090.ENSMUSP00000015796,10090.ENSMUSP00000020702,10090.ENSMUSP00000025951,10090.ENSMUSP00000027217,10090.ENSMUSP00000027377,10090.ENSMUSP00000028166,10090.ENSMUSP00000028280,10090.ENSMUSP00000028681,10090.ENSMUSP00000029603,10090.ENSMUSP00000032768…	Fgf23,Col1a1,Ace,Aqp1,Igf1r,Trh,Steap1,Igfbp3,Rbp4,Ecrg4,Igfbp5,Nr4a2,Col5a1,F2,Prss12,Nr2f2,Avp,Sostdc1,Neurod2,Neurod6,Igf1,Crh,Chrna4,Agt,Ttr,Kl,Fgfr1,Igf2,Folr1,Satb2,Otx2,Enpp2
GO:0046903	secretion	5	501	0.55	0.0477	10090.ENSMUSP00000001963,10090.ENSMUSP00000004774,10090.ENSMUSP00000029603,10090.ENSMUSP00000034076,10090.ENSMUSP00000066488	Ace,Aqp1,Prss12,Cbln1,Agt
GO:1901862	negative regulation of muscle tissue development	2	62	1.06	0.0486	10090.ENSMUSP00000025951,10090.ENSMUSP00000027377	Rbp4,Igfbp5
GO:0021879	forebrain neuron differentiation	2	63	1.05	0.0498	10090.ENSMUSP00000081041,10090.ENSMUSP00000110057	Fgfr1,Satb2
GO:0090066	regulation of anatomical structure size	5	508	0.54	0.0499	10090.ENSMUSP00000001963,10090.ENSMUSP00000004774,10090.ENSMUSP00000020323,10090.ENSMUSP00000035551,10090.ENSMUSP00000066488	Ace,Aqp1,Avpr1a,Avp,Agt

## Sheet: Dataset_S02_Table_02
NAME	NES [R6/1-vehicle / WT-vehicle]	q-value [R6/1-vehicle / WT-vehicle]	NES [R6/1-RGFP109 / WT-vehicle]	q-value [R6/1-RGFP109 / WT-vehicle]
GO_HORMONE_ACTIVITY	-2.60321	0	-2.4699	0.000951
GO_REGULATION_OF_PEPTIDYL_SERINE_PHOSPHORYLATION_OF_STAT_PROTEIN	-2.38163	0.00102443	-2.28133	0.0124765
KEGG_REGULATION_OF_AUTOPHAGY	-2.33239	0	-2.31436	0
GO_TYPE_I_INTERFERON_RECEPTOR_BINDING	-2.28053	0.00138221	-2.20466	0.00669129
GO_NATURAL_KILLER_CELL_ACTIVATION_INVOLVED_IN_IMMUNE_RESPONSE	-2.27552	0.00955019	-2.20489	0.0322347
GO_B_CELL_PROLIFERATION	-2.2517	0.0110836	-1.85466	0.189821
KEGG_AUTOIMMUNE_THYROID_DISEASE	-2.24256	0	-2.17153	0.0029112
GO_CELLULAR_RESPONSE_TO_GROWTH_HORMONE_STIMULUS	-2.2253	0.0156214	-2.0651	0.113806
GO_ADENYLATE_CYCLASE_MODULATING_G_PROTEIN_COUPLED_RECEPTOR_SIGNALING_PATHWAY	-2.22363	0.0131016	-2.16649	0.0335153
GO_JAK_STAT_CASCADE_INVOLVED_IN_GROWTH_HORMONE_SIGNALING_PATHWAY	-2.18297	0.0221527	-2.17008	0.0429549
GO_RESPONSE_TO_GROWTH_HORMONE	-2.15387	0.0303515	-1.99898	0.108948
REACTOME_GROWTH_HORMONE_RECEPTOR_SIGNALING	-2.11914	0.0501361	-1.95656	0.164535
GO_REGULATION_OF_CATECHOLAMINE_SECRETION	-2.11526	0.0552644	-1.76246	0.195423
GO_NEUROPEPTIDE_RECEPTOR_BINDING	-2.09012	0.0419523	-1.54041	0.188088
GO_REGULATION_OF_POTASSIUM_ION_TRANSPORT	-2.08426	0.0791734	-1.89523	0.164908
GO_ACTIN_MEDIATED_CELL_CONTRACTION	-2.06996	0.0869758	-2.10395	0.0814701
GO_NATURAL_KILLER_CELL_ACTIVATION	-2.06862	0.0810867	-1.93623	0.153638
GO_NEUROPEPTIDE_HORMONE_ACTIVITY	-2.06812	0.0425859	-1.61734	0.149785
GO_POSITIVE_REGULATION_OF_BEHAVIOR	-2.06514	0.0781082	-1.876	0.180788
GO_MYOSIN_FILAMENT	-2.06328	0.0914494	-1.89122	0.149145
REACTOME_STRIATED_MUSCLE_CONTRACTION	-2.06308	0.0688827	-1.95173	0.13127
GO_NEGATIVE_REGULATION_OF_POTASSIUM_ION_TRANSPORT	-2.06266	0.0749669	-1.97256	0.111831
GO_REGULATION_OF_STAT_CASCADE	-2.05707	0.0743655	-1.91798	0.16386
GO_NEGATIVE_REGULATION_OF_HORMONE_SECRETION	-2.05635	0.0703499	-1.77514	0.20199
GO_ACTIN_FILAMENT_BASED_MOVEMENT	-2.03683	0.0876055	-2.03539	0.124319
GO_REGULATION_OF_MEMBRANE_REPOLARIZATION	-2.03334	0.085893	-1.92008	0.170806
GO_NEGATIVE_REGULATION_OF_BEHAVIOR	-2.03228	0.0824643	-2.01975	0.109775
GO_POTASSIUM_CHANNEL_COMPLEX	-2.02805	0.0704006	-2.01453	0.0752191
GO_KERATINIZATION	-2.02495	0.086816	-1.97901	0.112604
GO_TRABECULA_FORMATION	-2.02398	0.0833854	-1.80008	0.193847
GO_ACTIN_MYOSIN_FILAMENT_SLIDING	-2.02285	0.0805691	-1.99459	0.104122
GO_CHANNEL_REGULATOR_ACTIVITY	-2.0213	0.0611842	-2.07171	0.0429421
GO_REGULATION_OF_BLOOD_CIRCULATION	-2.01554	0.0846531	-2.0009	0.118822
GO_REGULATION_OF_SYNAPTIC_TRANSMISSION_GLUTAMATERGIC	-2.00127	0.095553	-2.04141	0.125626
GO_REGULATION_OF_AMINE_TRANSPORT	-1.99982	0.0927508	-1.6977	0.204289
REACTOME_REGULATION_OF_IFNA_SIGNALING	-1.99663	0.0838653	-1.77762	0.129713
GO_POTASSIUM_CHANNEL_ACTIVITY	-1.99528	0.0699164	-1.97424	0.133603
GO_POSITIVE_REGULATION_OF_BLOOD_CIRCULATION	-1.99415	0.0961659	-2.00041	0.11274
GO_ADENYLATE_CYCLASE_INHIBITING_G_PROTEIN_COUPLED_RECEPTOR_SIGNALING_PATHWAY	-1.99317	0.0932823	-2.04844	0.130662
GO_PEPTIDE_HORMONE_RECEPTOR_BINDING	-1.9917	0.0616636	-1.95859	0.129487
GO_REGULATION_OF_FEEDING_BEHAVIOR	-1.98867	0.0944185	-2.02547	0.119366
GO_G_PROTEIN_COUPLED_RECEPTOR_SIGNALING_PATHWAY_COUPLED_TO_CYCLIC_NUCLEOTIDE_SECOND_MESSENGER	-1.98406	0.0964486	-2.07985	0.101399
REACTOME_G_ALPHA_S_SIGNALLING_EVENTS	-1.9803	0.0813317	-1.82513	0.112818
GO_MYOSIN_COMPLEX	-1.97328	0.0843196	-1.83835	0.0982562
KEGG_ARACHIDONIC_ACID_METABOLISM	-1.96492	0.0618998	-2.0468	0.0220542
REACTOME_CYTOCHROME_P450_ARRANGED_BY_SUBSTRATE_TYPE	-1.94877	0.0927106	-1.94183	0.0960411
KEGG_JAK_STAT_SIGNALING_PATHWAY	-1.92401	0.0675002	-1.90958	0.0642534
KEGG_RETINOL_METABOLISM	-1.82051	0.0965983	-1.8824	0.0531228
GO_MYOFILAMENT	-1.81932	0.0971498	-1.68719	0.124368
GO_MUSCLE_MYOSIN_COMPLEX	-1.8149	0.0911889	-1.68362	0.117407
KEGG_DILATED_CARDIOMYOPATHY	-1.8019	0.0983938	-1.85933	0.0466305
KEGG_CYTOKINE_CYTOKINE_RECEPTOR_INTERACTION	-1.7998	0.0890763	-1.83688	0.0472909
KEGG_NEUROACTIVE_LIGAND_RECEPTOR_INTERACTION	-1.79709	0.0824651	-1.91185	0.0783538
KEGG_DRUG_METABOLISM_CYTOCHROME_P450	-1.78447	0.0823678	-1.80056	0.0545395
KEGG_LINOLEIC_ACID_METABOLISM	-1.75116	0.0962374	-1.52759	0.161801
GO_PROTEIN_DNA_COMPLEX	2.18172	0.0425068	2.13025	0.0677228
GO_NUCLEAR_NUCLEOSOME	2.28588	0.016545	2.35975	0.00819549
GO_DNA_PACKAGING_COMPLEX	2.40199	0.00576435	2.34743	0.00612183

## Sheet: Dataset_S02_Table_03
GO Category	GO Term	Description	P-value	FDR q-value	Enrichment	N	B	n	b	Genes
GO_PROCESS	GO:0023051	regulation of signaling	1.16e-07	0.000882	1.73	17048	2957	276	83	[Robo1 - roundabout homolog 1 (drosophila), Mgll - monoglyceride lipase, Per1 - period circadian clock 1, Trh - thyrotropin releasing hormone, Gpc4 - glypican 4, Rasal1 - ras protein activator like 1 (gap1 like), Mal - myelin and lymphocyte protein, t cell differentiation protein, Arhgap25 - rho gtpase activating protein 25, Rspo2 - r-spondin 2 homolog (xenopus laevis), Trip6 - thyroid hormone re…
GO_PROCESS	GO:0010646	regulation of cell communication	9.28e-08	0.00141	1.74	17048	2942	276	83	[Robo1 - roundabout homolog 1 (drosophila), Mgll - monoglyceride lipase, Per1 - period circadian clock 1, Trh - thyrotropin releasing hormone, Gpc4 - glypican 4, Rasal1 - ras protein activator like 1 (gap1 like), Mal - myelin and lymphocyte protein, t cell differentiation protein, Arhgap25 - rho gtpase activating protein 25, Rspo2 - r-spondin 2 homolog (xenopus laevis), Trip6 - thyroid hormone re…
GO_PROCESS	GO:0051952	regulation of amine transport	1.29e-06	0.00325	6.35	17048	107	276	11	[Vip - vasoactive intestinal polypeptide, Cck - cholecystokinin, Chrna4 - cholinergic receptor, nicotinic, alpha polypeptide 4, Trh - thyrotropin releasing hormone, Htr2c - 5-hydroxytryptamine (serotonin) receptor 2c, Stx1a - syntaxin 1a (brain), Sncg - synuclein, gamma, Crh - corticotropin releasing hormone, Drd3 - dopamine receptor d3, Avp - arginine vasopressin, Cartpt - cart prepropeptide]
GO_PROCESS	GO:0051239	regulation of multicellular organismal process	6.57e-07	0.00332	1.7	17048	2875	276	79	[Robo1 - roundabout homolog 1 (drosophila), Mgll - monoglyceride lipase, Per1 - period circadian clock 1, Gpc4 - glypican 4, Rasal1 - ras protein activator like 1 (gap1 like), Emx1 - empty spiracles homeobox 1, Rspo2 - r-spondin 2 homolog (xenopus laevis), Abcc8 - atp-binding cassette, sub-family c (cftr/mrp), member 8, Gpr3 - g-protein coupled receptor 3, Crh - corticotropin releasing hormone, D…
GO_PROCESS	GO:0051954	positive regulation of amine transport	1.27e-06	0.00385	9.88	17048	50	276	8	[Cck - cholecystokinin, Vip - vasoactive intestinal polypeptide, Chrna4 - cholinergic receptor, nicotinic, alpha polypeptide 4, Trh - thyrotropin releasing hormone, Htr2c - 5-hydroxytryptamine (serotonin) receptor 2c, Stx1a - syntaxin 1a (brain), Avp - arginine vasopressin, Cartpt - cart prepropeptide]
GO_PROCESS	GO:0019935	cyclic-nucleotide-mediated signaling	1.05e-06	0.00398	5.84	17048	127	276	12	[Vip - vasoactive intestinal polypeptide, Adra2a - adrenergic receptor, alpha 2a, Nppc - natriuretic peptide type c, Adra1b - adrenergic receptor, alpha 1b, Epha5 - eph receptor a5, Rapgef4 - rap guanine nucleotide exchange factor (gef) 4, Htr2c - 5-hydroxytryptamine (serotonin) receptor 2c, Ramp3 - receptor (calcitonin) activity modifying protein 3, Adcyap1 - adenylate cyclase activating polypep…
GO_PROCESS	GO:0030154	cell differentiation	3.04e-06	0.00419	1.86	17048	1858	276	56	[Robo1 - roundabout homolog 1 (drosophila), Emx1 - empty spiracles homeobox 1, Rasal1 - ras protein activator like 1 (gap1 like), Rspo2 - r-spondin 2 homolog (xenopus laevis), Neurod2 - neurogenic differentiation 2, Aldh1a2 - aldehyde dehydrogenase family 1, subfamily a2, Zfp703 - zinc finger protein 703, Wnt4 - wingless-related mmtv integration site 4, Socs3 - suppressor of cytokine signaling 3,…
GO_PROCESS	GO:0007610	behavior	2e-06	0.00432	2.76	17048	605	276	27	[Trh - thyrotropin releasing hormone, Abcc8 - atp-binding cassette, sub-family c (cftr/mrp), member 8, Itga8 - integrin alpha 8, Sncg - synuclein, gamma, Adcyap1 - adenylate cyclase activating polypeptide 1, Adcy1 - adenylate cyclase 1, Crh - corticotropin releasing hormone, Drd3 - dopamine receptor d3, Nr4a3 - nuclear receptor subfamily 4, group a, member 3, Neurod2 - neurogenic differentiation …
GO_PROCESS	GO:0010817	regulation of hormone levels	2.91e-06	0.0044	3	17048	473	276	23	[Adra2a - adrenergic receptor, alpha 2a, Vip - vasoactive intestinal polypeptide, Cplx3 - complexin 3, Myrip - myosin viia and rab interacting protein, Trh - thyrotropin releasing hormone, Epha5 - eph receptor a5, Glul - glutamate-ammonia ligase (glutamine synthetase), Htr2c - 5-hydroxytryptamine (serotonin) receptor 2c, Abcc8 - atp-binding cassette, sub-family c (cftr/mrp), member 8, Crh - corti…
GO_PROCESS	GO:0048869	cellular developmental process	2.35e-06	0.00445	1.7	17048	2615	276	72	[Robo1 - roundabout homolog 1 (drosophila), Rasal1 - ras protein activator like 1 (gap1 like), Emx1 - empty spiracles homeobox 1, Fat1 - fat tumor suppressor homolog 1 (drosophila), Fosl2 - fos-like antigen 2, Rspo2 - r-spondin 2 homolog (xenopus laevis), Adcy1 - adenylate cyclase 1, Gdf1 - growth differentiation factor 1, Neurod2 - neurogenic differentiation 2, Aldh1a2 - aldehyde dehydrogenase f…
GO_PROCESS	GO:1903530	regulation of secretion by cell	2.67e-06	0.0045	2.55	17048	728	276	30	[Myrip - myosin viia and rab interacting protein, Trh - thyrotropin releasing hormone, Glul - glutamate-ammonia ligase (glutamine synthetase), Abcc8 - atp-binding cassette, sub-family c (cftr/mrp), member 8, Crh - corticotropin releasing hormone, Adcyap1 - adenylate cyclase activating polypeptide 1, Adcy1 - adenylate cyclase 1, Sncg - synuclein, gamma, Drd3 - dopamine receptor d3, Mapk11 - mitoge…
GO_PROCESS	GO:0051046	regulation of secretion	3.99e-06	0.00504	2.45	17048	782	276	31	[Myrip - myosin viia and rab interacting protein, Trh - thyrotropin releasing hormone, Glul - glutamate-ammonia ligase (glutamine synthetase), Abcc8 - atp-binding cassette, sub-family c (cftr/mrp), member 8, Sncg - synuclein, gamma, Adcyap1 - adenylate cyclase activating polypeptide 1, Adcy1 - adenylate cyclase 1, Crh - corticotropin releasing hormone, Drd3 - dopamine receptor d3, Mapk11 - mitoge…
GO_PROCESS	GO:0032502	developmental process	4.72e-06	0.00511	1.49	17048	4240	276	102	[Robo1 - roundabout homolog 1 (drosophila), Fat1 - fat tumor suppressor homolog 1 (drosophila), Rspo2 - r-spondin 2 homolog (xenopus laevis), Adcy1 - adenylate cyclase 1, Gdf1 - growth differentiation factor 1, Etl4 - enhancer trap locus 4, Socs3 - suppressor of cytokine signaling 3, Mafb - v-maf musculoaponeurotic fibrosarcoma oncogene family, protein b (avian), Fbn1 - fibrillin 1, Cabyr - calci…
GO_PROCESS	GO:0032102	negative regulation of response to external stimulus	4.66e-06	0.00543	3.66	17048	287	276	17	[Robo1 - roundabout homolog 1 (drosophila), Rtn4r - reticulon 4 receptor, Serping1 - serine (or cysteine) peptidase inhibitor, clade g, member 1, Abcc8 - atp-binding cassette, sub-family c (cftr/mrp), member 8, Adcyap1 - adenylate cyclase activating polypeptide 1, Drd3 - dopamine receptor d3, Cck - cholecystokinin, Cd34 - cd34 antigen, Wnt4 - wingless-related mmtv integration site 4, Socs3 - supp…
GO_PROCESS	GO:0019933	cAMP-mediated signaling	6.04e-06	0.0061	6.06	17048	102	276	10	[Vip - vasoactive intestinal polypeptide, Adra2a - adrenergic receptor, alpha 2a, Adra1b - adrenergic receptor, alpha 1b, Epha5 - eph receptor a5, Rapgef4 - rap guanine nucleotide exchange factor (gef) 4, Ramp3 - receptor (calcitonin) activity modifying protein 3, Adcyap1 - adenylate cyclase activating polypeptide 1, Adcy1 - adenylate cyclase 1, Drd3 - dopamine receptor d3, Rxfp1 - relaxin/insuli…
GO_PROCESS	GO:0009966	regulation of signal transduction	6.88e-06	0.00652	1.68	17048	2493	276	68	[Robo1 - roundabout homolog 1 (drosophila), Mgll - monoglyceride lipase, Per1 - period circadian clock 1, Gpc4 - glypican 4, Rasal1 - ras protein activator like 1 (gap1 like), Mal - myelin and lymphocyte protein, t cell differentiation protein, Arhgap25 - rho gtpase activating protein 25, Rspo2 - r-spondin 2 homolog (xenopus laevis), Gpr3 - g-protein coupled receptor 3, Trip6 - thyroid hormone re…
GO_PROCESS	GO:0048583	regulation of response to stimulus	9.03e-06	0.00805	1.56	17048	3281	276	83	[Robo1 - roundabout homolog 1 (drosophila), Mgll - monoglyceride lipase, Per1 - period circadian clock 1, Gpc4 - glypican 4, Rasal1 - ras protein activator like 1 (gap1 like), Mal - myelin and lymphocyte protein, t cell differentiation protein, Arhgap25 - rho gtpase activating protein 25, Rspo2 - r-spondin 2 homolog (xenopus laevis), Trip6 - thyroid hormone receptor interactor 6, Abcc8 - atp-bind…
GO_PROCESS	GO:0071376	cellular response to corticotropin-releasing hormone stimulus	1.66e-05	0.0132	46.33	17048	4	276	3	[Nr4a1 - nuclear receptor subfamily 4, group a, member 1, Nr4a3 - nuclear receptor subfamily 4, group a, member 3, Nr4a2 - nuclear receptor subfamily 4, group a, member 2]
GO_PROCESS	GO:0051241	negative regulation of multicellular organismal process	1.8e-05	0.0136	2.03	17048	1185	276	39	[Robo1 - roundabout homolog 1 (drosophila), Ism1 - isthmin 1 homolog (zebrafish), Tmem178 - transmembrane protein 178, Rspo2 - r-spondin 2 homolog (xenopus laevis), Abcc8 - atp-binding cassette, sub-family c (cftr/mrp), member 8, Crh - corticotropin releasing hormone, Adcyap1 - adenylate cyclase activating polypeptide 1, Drd3 - dopamine receptor d3, Neurod2 - neurogenic differentiation 2, Col5a1 …
GO_PROCESS	GO:0043435	response to corticotropin-releasing hormone	1.66e-05	0.014	46.33	17048	4	276	3	[Nr4a1 - nuclear receptor subfamily 4, group a, member 1, Nr4a2 - nuclear receptor subfamily 4, group a, member 2, Nr4a3 - nuclear receptor subfamily 4, group a, member 3]
GO_PROCESS	GO:0090276	regulation of peptide hormone secretion	2.02e-05	0.0146	4.08	17048	197	276	13	[Adra2a - adrenergic receptor, alpha 2a, Myrip - myosin viia and rab interacting protein, Trh - thyrotropin releasing hormone, Epha5 - eph receptor a5, Glul - glutamate-ammonia ligase (glutamine synthetase), Htr2c - 5-hydroxytryptamine (serotonin) receptor 2c, Abcc8 - atp-binding cassette, sub-family c (cftr/mrp), member 8, Adcyap1 - adenylate cyclase activating polypeptide 1, Crh - corticotropin…
GO_PROCESS	GO:0032501	multicellular organismal process	2.67e-05	0.0176	1.55	17048	3112	276	78	[Robo1 - roundabout homolog 1 (drosophila), Mgll - monoglyceride lipase, Per1 - period circadian clock 1, Trh - thyrotropin releasing hormone, Otx1 - orthodenticle homolog 1 (drosophila), Emx1 - empty spiracles homeobox 1, Rspo2 - r-spondin 2 homolog (xenopus laevis), Abcc8 - atp-binding cassette, sub-family c (cftr/mrp), member 8, Adcy1 - adenylate cyclase 1, Crh - corticotropin releasing hormon…
GO_PROCESS	GO:0051588	regulation of neurotransmitter transport	2.57e-05	0.0177	4.28	17048	173	276	12	[Adra2a - adrenergic receptor, alpha 2a, Cplx3 - complexin 3, Chrna4 - cholinergic receptor, nicotinic, alpha polypeptide 4, Trh - thyrotropin releasing hormone, Htr2c - 5-hydroxytryptamine (serotonin) receptor 2c, Glra3 - glycine receptor, alpha 3 subunit, Stx1a - syntaxin 1a (brain), Sncg - synuclein, gamma, Crh - corticotropin releasing hormone, Adcy1 - adenylate cyclase 1, Drd3 - dopamine rec…
GO_PROCESS	GO:0046883	regulation of hormone secretion	3.29e-05	0.0208	3.46	17048	268	276	15	[Adra2a - adrenergic receptor, alpha 2a, Vip - vasoactive intestinal polypeptide, Myrip - myosin viia and rab interacting protein, Trh - thyrotropin releasing hormone, Epha5 - eph receptor a5, Glul - glutamate-ammonia ligase (glutamine synthetase), Htr2c - 5-hydroxytryptamine (serotonin) receptor 2c, Abcc8 - atp-binding cassette, sub-family c (cftr/mrp), member 8, Adcyap1 - adenylate cyclase acti…
GO_PROCESS	GO:0019932	second-messenger-mediated signaling	3.67e-05	0.0214	3.62	17048	239	276	14	[Cabyr - calcium-binding tyrosine-(y)-phosphorylation regulated (fibrousheathin 2), Nppc - natriuretic peptide type c, Adra2a - adrenergic receptor, alpha 2a, Vip - vasoactive intestinal polypeptide, Adra1b - adrenergic receptor, alpha 1b, Epha5 - eph receptor a5, Ncald - neurocalcin delta, Htr2c - 5-hydroxytryptamine (serotonin) receptor 2c, Adcy1 - adenylate cyclase 1, Adcyap1 - adenylate cycla…
GO_PROCESS	GO:0051047	positive regulation of secretion	3.67e-05	0.0222	2.79	17048	442	276	20	[Alox12b - arachidonate 12-lipoxygenase, 12r type, Vip - vasoactive intestinal polypeptide, Chrna4 - cholinergic receptor, nicotinic, alpha polypeptide 4, Myrip - myosin viia and rab interacting protein, Trh - thyrotropin releasing hormone, Glul - glutamate-ammonia ligase (glutamine synthetase), Htr2c - 5-hydroxytryptamine (serotonin) receptor 2c, Crh - corticotropin releasing hormone, Adcyap1 - …
GO_PROCESS	GO:0050793	regulation of developmental process	4.1e-05	0.023	1.63	17048	2428	276	64	[Robo1 - roundabout homolog 1 (drosophila), Mgll - monoglyceride lipase, Gpc4 - glypican 4, Rasal1 - ras protein activator like 1 (gap1 like), Emx1 - empty spiracles homeobox 1, Rspo2 - r-spondin 2 homolog (xenopus laevis), Abcc8 - atp-binding cassette, sub-family c (cftr/mrp), member 8, Drd3 - dopamine receptor d3, Neurod2 - neurogenic differentiation 2, Zfp703 - zinc finger protein 703, Mamstr …
GO_PROCESS	GO:0048856	anatomical structure development	4.63e-05	0.0251	1.55	17048	2951	276	74	[Robo1 - roundabout homolog 1 (drosophila), Otx1 - orthodenticle homolog 1 (drosophila), Emx1 - empty spiracles homeobox 1, Fosl2 - fos-like antigen 2, Rspo2 - r-spondin 2 homolog (xenopus laevis), Crh - corticotropin releasing hormone, Gdf1 - growth differentiation factor 1, Neurod2 - neurogenic differentiation 2, Aldh1a2 - aldehyde dehydrogenase family 1, subfamily a2, Etl4 - enhancer trap locu…
GO_PROCESS	GO:0031644	regulation of neurological system process	4.8e-05	0.0251	4.36	17048	156	276	11	[Vip - vasoactive intestinal polypeptide, Mgll - monoglyceride lipase, Cck - cholecystokinin, Chrna4 - cholinergic receptor, nicotinic, alpha polypeptide 4, Rapgef4 - rap guanine nucleotide exchange factor (gef) 4, Nov - nephroblastoma overexpressed gene, Nptx1 - neuronal pentraxin 1, Htr2c - 5-hydroxytryptamine (serotonin) receptor 2c, Stx1a - syntaxin 1a (brain), Avp - arginine vasopressin, Car…
GO_PROCESS	GO:0051093	negative regulation of developmental process	6.39e-05	0.0303	2.09	17048	945	276	32	[Ism1 - isthmin 1 homolog (zebrafish), Robo1 - roundabout homolog 1 (drosophila), Tmem178 - transmembrane protein 178, Rspo2 - r-spondin 2 homolog (xenopus laevis), Abcc8 - atp-binding cassette, sub-family c (cftr/mrp), member 8, Adcyap1 - adenylate cyclase activating polypeptide 1, Drd3 - dopamine receptor d3, Neurod2 - neurogenic differentiation 2, Mapk11 - mitogen-activated protein kinase 11, …
GO_PROCESS	GO:0065007	biological regulation	6.27e-05	0.0306	1.21	17048	9480	276	185	[Robo1 - roundabout homolog 1 (drosophila), Papln - papilin, proteoglycan-like sulfated glycoprotein, Per1 - period circadian clock 1, Mal - myelin and lymphocyte protein, t cell differentiation protein, Trappc6a - trafficking protein particle complex 6a, Arhgap25 - rho gtpase activating protein 25, Rspo2 - r-spondin 2 homolog (xenopus laevis), Cfp - complement factor properdin, Abcc8 - atp-bindi…
GO_PROCESS	GO:0007626	locomotory behavior	6.07e-05	0.0307	3.67	17048	219	276	13	[Chrna4 - cholinergic receptor, nicotinic, alpha polypeptide 4, Adra1b - adrenergic receptor, alpha 1b, Trh - thyrotropin releasing hormone, Htr2c - 5-hydroxytryptamine (serotonin) receptor 2c, Crh - corticotropin releasing hormone, Sncg - synuclein, gamma, Drd3 - dopamine receptor d3, Avp - arginine vasopressin, Nr4a2 - nuclear receptor subfamily 4, group a, member 2, Etv5 - ets variant gene 5, …
GO_PROCESS	GO:0050433	regulation of catecholamine secretion	7.63e-05	0.033	6.76	17048	64	276	7	[Vip - vasoactive intestinal polypeptide, Chrna4 - cholinergic receptor, nicotinic, alpha polypeptide 4, Stx1a - syntaxin 1a (brain), Sncg - synuclein, gamma, Crh - corticotropin releasing hormone, Drd3 - dopamine receptor d3, Cartpt - cart prepropeptide]
GO_PROCESS	GO:0007189	adenylate cyclase-activating G protein-coupled receptor signaling pathway	7.59e-05	0.0338	5.75	17048	86	276	8	[Adra2a - adrenergic receptor, alpha 2a, Vip - vasoactive intestinal polypeptide, Adra1b - adrenergic receptor, alpha 1b, Ramp3 - receptor (calcitonin) activity modifying protein 3, Adcyap1 - adenylate cyclase activating polypeptide 1, Adcy1 - adenylate cyclase 1, Drd3 - dopamine receptor d3, Rxfp1 - relaxin/insulin-like family peptide receptor 1]
GO_PROCESS	GO:0007267	cell-cell signaling	7.54e-05	0.0346	3.07	17048	322	276	16	[Chrna4 - cholinergic receptor, nicotinic, alpha polypeptide 4, Fgfbp1 - fibroblast growth factor binding protein 1, Htr2c - 5-hydroxytryptamine (serotonin) receptor 2c, Glra3 - glycine receptor, alpha 3 subunit, Slc17a6 - solute carrier family 17 (sodium-dependent inorganic phosphate cotransporter), member 6, Sncg - synuclein, gamma, Crh - corticotropin releasing hormone, Drd3 - dopamine recepto…
GO_PROCESS	GO:0050789	regulation of biological process	0.000108	0.0455	1.21	17048	8974	276	176	[Robo1 - roundabout homolog 1 (drosophila), Papln - papilin, proteoglycan-like sulfated glycoprotein, Per1 - period circadian clock 1, Mal - myelin and lymphocyte protein, t cell differentiation protein, Arhgap25 - rho gtpase activating protein 25, Rspo2 - r-spondin 2 homolog (xenopus laevis), Cfp - complement factor properdin, Abcc8 - atp-binding cassette, sub-family c (cftr/mrp), member 8, Adcy…
GO_PROCESS	GO:1903035	negative regulation of response to wounding	0.000113	0.0462	6.36	17048	68	276	7	[Cd34 - cd34 antigen, Rtn4r - reticulon 4 receptor, Wnt4 - wingless-related mmtv integration site 4, Xylt1 - xylosyltransferase 1, Cdkn1a - cyclin-dependent kinase inhibitor 1a (p21), Serping1 - serine (or cysteine) peptidase inhibitor, clade g, member 1, Abcc8 - atp-binding cassette, sub-family c (cftr/mrp), member 8]
GO_PROCESS	GO:1903532	positive regulation of secretion by cell	0.000136	0.0528	2.71	17048	411	276	18	[Vip - vasoactive intestinal polypeptide, Chrna4 - cholinergic receptor, nicotinic, alpha polypeptide 4, Myrip - myosin viia and rab interacting protein, Trh - thyrotropin releasing hormone, Glul - glutamate-ammonia ligase (glutamine synthetase), Htr2c - 5-hydroxytryptamine (serotonin) receptor 2c, Crh - corticotropin releasing hormone, Adcyap1 - adenylate cyclase activating polypeptide 1, Gipr -…
GO_PROCESS	GO:0021902	commitment of neuronal cell to specific neuron type in forebrain	0.00014	0.053	26.47	17048	7	276	3	[Satb2 - special at-rich sequence binding protein 2, Fezf2 - fez family zinc finger 2, Tbr1 - t-box brain gene 1]
GO_PROCESS	GO:0048518	positive regulation of biological process	0.000136	0.0541	1.34	17048	5259	276	114	[Robo1 - roundabout homolog 1 (drosophila), Per1 - period circadian clock 1, Mal - myelin and lymphocyte protein, t cell differentiation protein, Rspo2 - r-spondin 2 homolog (xenopus laevis), Cfp - complement factor properdin, Abcc8 - atp-binding cassette, sub-family c (cftr/mrp), member 8, Adcy1 - adenylate cyclase 1, Drd3 - dopamine receptor d3, Gdf1 - growth differentiation factor 1, Arhgef39 …
GO_PROCESS	GO:0046887	positive regulation of hormone secretion	0.000151	0.0556	4.17	17048	148	276	10	[Vip - vasoactive intestinal polypeptide, Myrip - myosin viia and rab interacting protein, Trh - thyrotropin releasing hormone, Glul - glutamate-ammonia ligase (glutamine synthetase), Htr2c - 5-hydroxytryptamine (serotonin) receptor 2c, Pex5l - peroxisomal biogenesis factor 5-like, Crh - corticotropin releasing hormone, Adcyap1 - adenylate cyclase activating polypeptide 1, Gipr - gastric inhibito…
GO_PROCESS	GO:0032098	regulation of appetite	0.000172	0.062	13.73	17048	18	276	4	[Cck - cholecystokinin, Htr2c - 5-hydroxytryptamine (serotonin) receptor 2c, Pomc - pro-opiomelanocortin-alpha, Cartpt - cart prepropeptide]
GO_PROCESS	GO:2000026	regulation of multicellular organismal development	0.000176	0.0621	1.65	17048	1943	276	52	[Robo1 - roundabout homolog 1 (drosophila), Mgll - monoglyceride lipase, Gpc4 - glypican 4, Emx1 - empty spiracles homeobox 1, Rasal1 - ras protein activator like 1 (gap1 like), Rspo2 - r-spondin 2 homolog (xenopus laevis), Abcc8 - atp-binding cassette, sub-family c (cftr/mrp), member 8, Drd3 - dopamine receptor d3, Neurod2 - neurogenic differentiation 2, Zfp703 - zinc finger protein 703, Wnt4 - …
GO_PROCESS	GO:0048585	negative regulation of response to stimulus	0.000191	0.0642	1.79	17048	1416	276	41	[Robo1 - roundabout homolog 1 (drosophila), Per1 - period circadian clock 1, Rasal1 - ras protein activator like 1 (gap1 like), Arhgap25 - rho gtpase activating protein 25, Abcc8 - atp-binding cassette, sub-family c (cftr/mrp), member 8, Adcyap1 - adenylate cyclase activating polypeptide 1, Drd3 - dopamine receptor d3, Nr4a3 - nuclear receptor subfamily 4, group a, member 3, Bok - bcl2-related ov…
GO_PROCESS	GO:0044057	regulation of system process	0.00019	0.0655	2.41	17048	538	276	21	[Mgll - monoglyceride lipase, Adra2a - adrenergic receptor, alpha 2a, Vip - vasoactive intestinal polypeptide, Chrna4 - cholinergic receptor, nicotinic, alpha polypeptide 4, Adra1b - adrenergic receptor, alpha 1b, Nptx1 - neuronal pentraxin 1, Htr2c - 5-hydroxytryptamine (serotonin) receptor 2c, Abcc8 - atp-binding cassette, sub-family c (cftr/mrp), member 8, Crh - corticotropin releasing hormone…
GO_PROCESS	GO:0010648	negative regulation of cell communication	0.000199	0.0655	1.87	17048	1186	276	36	[Robo1 - roundabout homolog 1 (drosophila), Mgll - monoglyceride lipase, Per1 - period circadian clock 1, Rasal1 - ras protein activator like 1 (gap1 like), Arhgap25 - rho gtpase activating protein 25, Abcc8 - atp-binding cassette, sub-family c (cftr/mrp), member 8, Crh - corticotropin releasing hormone, Drd3 - dopamine receptor d3, Bok - bcl2-related ovarian killer protein, Chrdl1 - chordin-like…
GO_PROCESS	GO:0097485	neuron projection guidance	0.00022	0.0694	3.67	17048	185	276	11	[Robo1 - roundabout homolog 1 (drosophila), Bdnf - brain derived neurotrophic factor, Ephb6 - eph receptor b6, Epha5 - eph receptor a5, Epha6 - eph receptor a6, Robo3 - roundabout homolog 3 (drosophila), Sema5b - sema domain, seven thrombospondin repeats (type 1 and type 1-like), transmembrane domain (tm) and short cytoplasmic domain, (semaphorin) 5b, Nfib - nuclear factor i/b, Fezf2 - fez family…
GO_PROCESS	GO:0023057	negative regulation of signaling	0.000216	0.0695	1.87	17048	1191	276	36	[Robo1 - roundabout homolog 1 (drosophila), Mgll - monoglyceride lipase, Per1 - period circadian clock 1, Rasal1 - ras protein activator like 1 (gap1 like), Arhgap25 - rho gtpase activating protein 25, Abcc8 - atp-binding cassette, sub-family c (cftr/mrp), member 8, Crh - corticotropin releasing hormone, Drd3 - dopamine receptor d3, Bok - bcl2-related ovarian killer protein, Chrdl1 - chordin-like…
GO_PROCESS	GO:0007218	neuropeptide signaling pathway	0.000268	0.0751	5.54	17048	78	276	7	[Tac2 - tachykinin 2, Glra3 - glycine receptor, alpha 3 subunit, Adcyap1 - adenylate cyclase activating polypeptide 1, Gipr - gastric inhibitory polypeptide receptor, Pomc - pro-opiomelanocortin-alpha, Cartpt - cart prepropeptide, Cort - cortistatin]
GO_PROCESS	GO:0033605	positive regulation of catecholamine secretion	0.000265	0.0759	12.35	17048	20	276	4	[Vip - vasoactive intestinal polypeptide, Chrna4 - cholinergic receptor, nicotinic, alpha polypeptide 4, Stx1a - syntaxin 1a (brain), Cartpt - cart prepropeptide]
GO_PROCESS	GO:2000225	negative regulation of testosterone biosynthetic process	0.000261	0.0761	61.77	17048	2	276	2	[Dkkl1 - dickkopf-like 1, Wnt4 - wingless-related mmtv integration site 4]
GO_PROCESS	GO:0050804	modulation of chemical synaptic transmission	0.00025	0.0773	2.36	17048	549	276	21	[Ntng2 - netrin g2, Mgll - monoglyceride lipase, Adra2a - adrenergic receptor, alpha 2a, Chrna4 - cholinergic receptor, nicotinic, alpha polypeptide 4, Cplx3 - complexin 3, Glul - glutamate-ammonia ligase (glutamine synthetase), Nptx1 - neuronal pentraxin 1, Htr2c - 5-hydroxytryptamine (serotonin) receptor 2c, Glra3 - glycine receptor, alpha 3 subunit, Crh - corticotropin releasing hormone, Adcy1…
GO_PROCESS	GO:0032812	positive regulation of epinephrine secretion	0.000261	0.0776	61.77	17048	2	276	2	[Vip - vasoactive intestinal polypeptide, Cartpt - cart prepropeptide]
GO_PROCESS	GO:0099177	regulation of trans-synaptic signaling	0.000256	0.0777	2.36	17048	550	276	21	[Ntng2 - netrin g2, Mgll - monoglyceride lipase, Adra2a - adrenergic receptor, alpha 2a, Chrna4 - cholinergic receptor, nicotinic, alpha polypeptide 4, Cplx3 - complexin 3, Glul - glutamate-ammonia ligase (glutamine synthetase), Nptx1 - neuronal pentraxin 1, Htr2c - 5-hydroxytryptamine (serotonin) receptor 2c, Glra3 - glycine receptor, alpha 3 subunit, Crh - corticotropin releasing hormone, Adcy1…
GO_PROCESS	GO:0046928	regulation of neurotransmitter secretion	0.000284	0.0781	4.24	17048	131	276	9	[Adra2a - adrenergic receptor, alpha 2a, Cplx3 - complexin 3, Chrna4 - cholinergic receptor, nicotinic, alpha polypeptide 4, Htr2c - 5-hydroxytryptamine (serotonin) receptor 2c, Glra3 - glycine receptor, alpha 3 subunit, Stx1a - syntaxin 1a (brain), Sncg - synuclein, gamma, Adcy1 - adenylate cyclase 1, Celsr1 - cadherin, egf lag seven-pass g-type receptor 1 (flamingo homolog, drosophila)]
GO_PROCESS	GO:0050796	regulation of insulin secretion	0.000298	0.0808	3.84	17048	161	276	10	[Adra2a - adrenergic receptor, alpha 2a, Myrip - myosin viia and rab interacting protein, Epha5 - eph receptor a5, Trh - thyrotropin releasing hormone, Glul - glutamate-ammonia ligase (glutamine synthetase), Nov - nephroblastoma overexpressed gene, Abcc8 - atp-binding cassette, sub-family c (cftr/mrp), member 8, Crh - corticotropin releasing hormone, Gipr - gastric inhibitory polypeptide receptor…
GO_PROCESS	GO:0014060	regulation of epinephrine secretion	0.000328	0.0872	20.59	17048	9	276	3	[Vip - vasoactive intestinal polypeptide, Crh - corticotropin releasing hormone, Cartpt - cart prepropeptide]
GO_PROCESS	GO:0030534	adult behavior	0.000346	0.0904	3.77	17048	164	276	10	[Adra1b - adrenergic receptor, alpha 1b, Chrna4 - cholinergic receptor, nicotinic, alpha polypeptide 4, Trh - thyrotropin releasing hormone, Htr2c - 5-hydroxytryptamine (serotonin) receptor 2c, Klhl1 - kelch-like 1, Sncg - synuclein, gamma, Drd3 - dopamine receptor d3, Nr4a2 - nuclear receptor subfamily 4, group a, member 2, Nr4a3 - nuclear receptor subfamily 4, group a, member 3, Cartpt - cart p…
GO_PROCESS	GO:0002791	regulation of peptide secretion	0.000367	0.0944	2.49	17048	446	276	18	[Adra2a - adrenergic receptor, alpha 2a, Myrip - myosin viia and rab interacting protein, Trh - thyrotropin releasing hormone, Epha5 - eph receptor a5, Glul - glutamate-ammonia ligase (glutamine synthetase), Htr2c - 5-hydroxytryptamine (serotonin) receptor 2c, Abcc8 - atp-binding cassette, sub-family c (cftr/mrp), member 8, Crh - corticotropin releasing hormone, Adcyap1 - adenylate cyclase activa…
GO_PROCESS	GO:0048522	positive regulation of cellular process	0.000435	0.0955	1.34	17048	4714	276	102	[Robo1 - roundabout homolog 1 (drosophila), Per1 - period circadian clock 1, Mal - myelin and lymphocyte protein, t cell differentiation protein, Rspo2 - r-spondin 2 homolog (xenopus laevis), Abcc8 - atp-binding cassette, sub-family c (cftr/mrp), member 8, Adcy1 - adenylate cyclase 1, Drd3 - dopamine receptor d3, Gdf1 - growth differentiation factor 1, Arhgef39 - rho guanine nucleotide exchange f…
GO_PROCESS	GO:0045596	negative regulation of cell differentiation	0.00043	0.0958	2.13	17048	697	276	24	[Tmem178 - transmembrane protein 178, Nppc - natriuretic peptide type c, Rtn4r - reticulon 4 receptor, Chrd - chordin, Frzb - frizzled-related protein, Abcc8 - atp-binding cassette, sub-family c (cftr/mrp), member 8, Adcyap1 - adenylate cyclase activating polypeptide 1, Drd3 - dopamine receptor d3, Col5a1 - collagen, type v, alpha 1, Nkx6-2 - nk6 homeobox 2, Ovol2 - ovo-like 2 (drosophila), Trpc6…
GO_PROCESS	GO:0007187	G protein-coupled receptor signaling pathway, coupled to cyclic nucleotide second messenger	0.000381	0.0962	3.72	17048	166	276	10	[Vip - vasoactive intestinal polypeptide, Adra2a - adrenergic receptor, alpha 2a, Adra1b - adrenergic receptor, alpha 1b, Htr2c - 5-hydroxytryptamine (serotonin) receptor 2c, Ramp3 - receptor (calcitonin) activity modifying protein 3, Adcyap1 - adenylate cyclase activating polypeptide 1, Adcy1 - adenylate cyclase 1, Drd3 - dopamine receptor d3, Cort - cortistatin, Rxfp1 - relaxin/insulin-like fam…
GO_PROCESS	GO:0045671	negative regulation of osteoclast differentiation	0.000391	0.097	11.23	17048	22	276	4	[Tmem178 - transmembrane protein 178, Mafb - v-maf musculoaponeurotic fibrosarcoma oncogene family, protein b (avian), Fbn1 - fibrillin 1, Cartpt - cart prepropeptide]
GO_PROCESS	GO:0050795	regulation of behavior	0.000423	0.0971	5.15	17048	84	276	7	[Insl5 - insulin-like 5, Cck - cholecystokinin, Trh - thyrotropin releasing hormone, Crh - corticotropin releasing hormone, Drd3 - dopamine receptor d3, Nr4a3 - nuclear receptor subfamily 4, group a, member 3, Cort - cortistatin]
GO_PROCESS	GO:0030182	neuron differentiation	0.000429	0.0971	3.01	17048	267	276	13	[Emx1 - empty spiracles homeobox 1, Rspo2 - r-spondin 2 homolog (xenopus laevis), Nr4a2 - nuclear receptor subfamily 4, group a, member 2, Chrdl1 - chordin-like 1, Nfix - nuclear factor i/x, Aldh1a2 - aldehyde dehydrogenase family 1, subfamily a2, Wnt4 - wingless-related mmtv integration site 4, Bdnf - brain derived neurotrophic factor, Fezf2 - fez family zinc finger 2, Wnt9a - wingless-type mmtv…
GO_PROCESS	GO:0035767	endothelial cell chemotaxis	0.000463	0.0974	18.53	17048	10	276	3	[Nr4a1 - nuclear receptor subfamily 4, group a, member 1, Nov - nephroblastoma overexpressed gene, Plekhg5 - pleckstrin homology domain containing, family g (with rhogef domain) member 5]
GO_PROCESS	GO:0050890	cognition	0.0004	0.0977	2.88	17048	300	276	14	[Vip - vasoactive intestinal polypeptide, Chrna4 - cholinergic receptor, nicotinic, alpha polypeptide 4, Adra1b - adrenergic receptor, alpha 1b, Foxo6 - forkhead box o6, Abcc8 - atp-binding cassette, sub-family c (cftr/mrp), member 8, Itga8 - integrin alpha 8, Adcy1 - adenylate cyclase 1, Crh - corticotropin releasing hormone, Drd3 - dopamine receptor d3, Neurod2 - neurogenic differentiation 2, C…
GO_PROCESS	GO:0045055	regulated exocytosis	0.000423	0.0986	5.15	17048	84	276	7	[Pla2g3 - phospholipase a2, group iii, Cplx3 - complexin 3, Rapgef4 - rap guanine nucleotide exchange factor (gef) 4, Pex5l - peroxisomal biogenesis factor 5-like, Stx1a - syntaxin 1a (brain), Cadps2 - ca2+-dependent activator protein for secretion 2, Nr4a3 - nuclear receptor subfamily 4, group a, member 3]
GO_PROCESS	GO:0042472	inner ear morphogenesis	0.00041	0.0987	6.18	17048	60	276	6	[Frzb - frizzled-related protein, Otx1 - orthodenticle homolog 1 (drosophila), Mafb - v-maf musculoaponeurotic fibrosarcoma oncogene family, protein b (avian), Itga8 - integrin alpha 8, Nr4a3 - nuclear receptor subfamily 4, group a, member 3, Celsr1 - cadherin, egf lag seven-pass g-type receptor 1 (flamingo homolog, drosophila)]
GO_PROCESS	GO:0021877	forebrain neuron fate commitment	0.000463	0.0988	18.53	17048	10	276	3	[Satb2 - special at-rich sequence binding protein 2, Fezf2 - fez family zinc finger 2, Tbr1 - t-box brain gene 1]
GO_PROCESS	GO:0023052	signaling	0.000477	0.099	2.61	17048	379	276	16	[Chrna4 - cholinergic receptor, nicotinic, alpha polypeptide 4, Fgfbp1 - fibroblast growth factor binding protein 1, Htr2c - 5-hydroxytryptamine (serotonin) receptor 2c, Glra3 - glycine receptor, alpha 3 subunit, Slc17a6 - solute carrier family 17 (sodium-dependent inorganic phosphate cotransporter), member 6, Sncg - synuclein, gamma, Crh - corticotropin releasing hormone, Drd3 - dopamine recepto…
GO_PROCESS	GO:0065008	regulation of biological quality	0.00042	0.0995	1.44	17048	3269	276	76	[Mgll - monoglyceride lipase, Trh - thyrotropin releasing hormone, Gpc4 - glypican 4, Emx1 - empty spiracles homeobox 1, Slc17a6 - solute carrier family 17 (sodium-dependent inorganic phosphate cotransporter), member 6, Abcc8 - atp-binding cassette, sub-family c (cftr/mrp), member 8, Gpr3 - g-protein coupled receptor 3, Adcy1 - adenylate cyclase 1, Crh - corticotropin releasing hormone, Drd3 - do…
GO_PROCESS	GO:0007611	learning or memory	0.000461	0.0998	2.99	17048	269	276	13	[Vip - vasoactive intestinal polypeptide, Adra1b - adrenergic receptor, alpha 1b, Foxo6 - forkhead box o6, Abcc8 - atp-binding cassette, sub-family c (cftr/mrp), member 8, Itga8 - integrin alpha 8, Adcy1 - adenylate cyclase 1, Crh - corticotropin releasing hormone, Drd3 - dopamine receptor d3, Neurod2 - neurogenic differentiation 2, Cck - cholecystokinin, Slc17a7 - solute carrier family 17 (sodiu…
GO_FUNCTION	GO:0005184	neuropeptide hormone activity	5.31e-08	0.000118	18.8	17048	23	276	7	[Cck - cholecystokinin, Vip - vasoactive intestinal polypeptide, Nppc - natriuretic peptide type c, Adcyap1 - adenylate cyclase activating polypeptide 1, Avp - arginine vasopressin, Cartpt - cart prepropeptide, Cort - cortistatin]
GO_FUNCTION	GO:0005179	hormone activity	3.32e-08	0.000148	7.97	17048	93	276	12	[Insl5 - insulin-like 5, Cck - cholecystokinin, Vip - vasoactive intestinal polypeptide, Nppc - natriuretic peptide type c, Trh - thyrotropin releasing hormone, Adcyap1 - adenylate cyclase activating polypeptide 1, Crh - corticotropin releasing hormone, Avp - arginine vasopressin, Pomc - pro-opiomelanocortin-alpha, Cartpt - cart prepropeptide, Cort - cortistatin, Fbn1 - fibrillin 1]
GO_FUNCTION	GO:0030545	receptor regulator activity	1.46e-07	0.000217	3.57	17048	398	276	23	[Vip - vasoactive intestinal polypeptide, Nppc - natriuretic peptide type c, Trh - thyrotropin releasing hormone, Crh - corticotropin releasing hormone, Adcyap1 - adenylate cyclase activating polypeptide 1, Dkk3 - dickkopf homolog 3 (xenopus laevis), Gdf1 - growth differentiation factor 1, Avp - arginine vasopressin, Cort - cortistatin, Insl5 - insulin-like 5, Dkkl1 - dickkopf-like 1, Lypd6 - ly6…
GO_FUNCTION	GO:0048018	receptor ligand activity	9.02e-06	0.01	3.2	17048	367	276	19	[Nppc - natriuretic peptide type c, Vip - vasoactive intestinal polypeptide, Trh - thyrotropin releasing hormone, Crh - corticotropin releasing hormone, Adcyap1 - adenylate cyclase activating polypeptide 1, Gdf1 - growth differentiation factor 1, Avp - arginine vasopressin, Cort - cortistatin, Insl5 - insulin-like 5, Cck - cholecystokinin, Bdnf - brain derived neurotrophic factor, Wnt4 - wingless…
GO_FUNCTION	GO:0005005	transmembrane-ephrin receptor activity	5.92e-05	0.0528	17.65	17048	14	276	4	[Ephb6 - eph receptor b6, Epha5 - eph receptor a5, Epha6 - eph receptor a6, Epha10 - eph receptor a10]
GO_FUNCTION	GO:0005003	ephrin receptor activity	0.000105	0.0779	15.44	17048	16	276	4	[Ephb6 - eph receptor b6, Epha5 - eph receptor a5, Epha6 - eph receptor a6, Epha10 - eph receptor a10]
GO_COMPONENT	GO:0005184	neuropeptide hormone activity	5.31e-08	0.000118	18.8	17048	23	276	7	[Cck - cholecystokinin, Vip - vasoactive intestinal polypeptide, Nppc - natriuretic peptide type c, Adcyap1 - adenylate cyclase activating polypeptide 1, Avp - arginine vasopressin, Cartpt - cart prepropeptide, Cort - cortistatin]
GO_COMPONENT	GO:0005179	hormone activity	3.32e-08	0.000148	7.97	17048	93	276	12	[Insl5 - insulin-like 5, Cck - cholecystokinin, Vip - vasoactive intestinal polypeptide, Nppc - natriuretic peptide type c, Trh - thyrotropin releasing hormone, Adcyap1 - adenylate cyclase activating polypeptide 1, Crh - corticotropin releasing hormone, Avp - arginine vasopressin, Pomc - pro-opiomelanocortin-alpha, Cartpt - cart prepropeptide, Cort - cortistatin, Fbn1 - fibrillin 1]
GO_COMPONENT	GO:0030545	receptor regulator activity	1.46e-07	0.000217	3.57	17048	398	276	23	[Vip - vasoactive intestinal polypeptide, Nppc - natriuretic peptide type c, Trh - thyrotropin releasing hormone, Crh - corticotropin releasing hormone, Adcyap1 - adenylate cyclase activating polypeptide 1, Dkk3 - dickkopf homolog 3 (xenopus laevis), Gdf1 - growth differentiation factor 1, Avp - arginine vasopressin, Cort - cortistatin, Insl5 - insulin-like 5, Dkkl1 - dickkopf-like 1, Lypd6 - ly6…
GO_COMPONENT	GO:0048018	receptor ligand activity	9.02e-06	0.01	3.2	17048	367	276	19	[Nppc - natriuretic peptide type c, Vip - vasoactive intestinal polypeptide, Trh - thyrotropin releasing hormone, Crh - corticotropin releasing hormone, Adcyap1 - adenylate cyclase activating polypeptide 1, Gdf1 - growth differentiation factor 1, Avp - arginine vasopressin, Cort - cortistatin, Insl5 - insulin-like 5, Cck - cholecystokinin, Bdnf - brain derived neurotrophic factor, Wnt4 - wingless…
GO_COMPONENT	GO:0005005	transmembrane-ephrin receptor activity	5.92e-05	0.0528	17.65	17048	14	276	4	[Ephb6 - eph receptor b6, Epha5 - eph receptor a5, Epha6 - eph receptor a6, Epha10 - eph receptor a10]
GO_COMPONENT	GO:0005003	ephrin receptor activity	0.000105	0.0779	15.44	17048	16	276	4	[Ephb6 - eph receptor b6, Epha5 - eph receptor a5, Epha6 - eph receptor a6, Epha10 - eph receptor a10]
