# Supplementary material for: The Effects of Selective Inhibition of Histone Deacetylase 1 and 3 in Huntington’s Disease Mice
Source: Front Mol Neurosci. 2021 Feb 17;14:616886. doi: 10.3389/fnmol.2021.616886 (PMC7925995; doi:10.3389/fnmol.2021.616886)
Supplement: Supplementary file 8 [file Data_Sheet_3.xlsx]

## Sheet: INFO
	Animal
WT-vehicle	KH_FYI_8297
	KH_FYI_8301
	KH_FYI_8314
	KH_FYI_8315
	KH_FYI_8316
	KH_FYI_8317
	KH_FYI_8335
	KH_FYI_8353
	KH_FYI_8385
	KH_FYI_8386
R6/1-vehicle	KH_FYI_8298
	KH_FYI_8302
	KH_FYI_8313
	KH_FYI_8318
	KH_FYI_8319
	KH_FYI_8338
	KH_FYI_8340
	KH_FYI_8347
	KH_FYI_8348
	KH_FYI_8352
	KH_FYI_8354
	KH_FYI_8383
	KH_FYI_8387
WT-RGFP109	KH_FYI_8299
	KH_FYI_8321
	KH_FYI_8322
	KH_FYI_8328
	KH_FYI_8346
	KH_FYI_8349
	KH_FYI_8356
	KH_FYI_8357
	KH_FYI_8388
	KH_FYI_8390
R6/1-RGFP109	KH_FYI_8300
	KH_FYI_8303
	KH_FYI_8304
	KH_FYI_8320
	KH_FYI_8327
	KH_FYI_8339
	KH_FYI_8350
	KH_FYI_8351
	KH_FYI_8355
	KH_FYI_8358
	KH_FYI_8384
	KH_FYI_8389
Dataset_S03_Table_01	Brain regions with significant volume difference; R6/1-vehicle vs. WT-vehicle
	data table includes brain region volumes [mm3] for each animal; p-values and q-values for R6/1-vehicle vs. WT-vehicle comparison
Dataset_S03_Table_02	Brain regions with significant volume percent difference; R6/1-vehicle vs. WT-vehicle
	data table includes brain region volumes normalized to whole brain volume [RU] for each animal; p-values and q-values for R6/1-vehicle vs. WT-vehicle comparison
Dataset_S03_Table_03	Brain regions positively affected by RGFP109 by at least 20 % in R6/1 mice (absolute and relative volume analysis)

## Sheet: Dataset_S03_Table_01
Region	KH_FYI_8297	KH_FYI_8301	KH_FYI_8314	KH_FYI_8315	KH_FYI_8316	KH_FYI_8317	KH_FYI_8335	KH_FYI_8353	KH_FYI_8385	KH_FYI_8386	KH_FYI_8298	KH_FYI_8302	KH_FYI_8313	KH_FYI_8318	KH_FYI_8319	KH_FYI_8338	KH_FYI_8340	KH_FYI_8347	KH_FYI_8348	KH_FYI_8352	KH_FYI_8354	KH_FYI_8383	KH_FYI_8387	KH_FYI_8299	KH_FYI_8321	KH_FYI_8322	KH_FYI_8328	KH_FYI_8346	KH_FYI_8349	KH_FYI_8356	KH_FYI_8357	KH_FYI_8388	KH_FYI_8390	KH_FYI_8300	KH_FYI_8303	KH_FYI_8304	KH_FYI_8320	KH_FYI_8327	KH_FYI_8339	KH_FYI_8350	KH_FYI_8351	KH_FYI_8355	KH_FYI_8358	KH_FYI_8384	KH_FYI_8389	Delta volume [mm3] (R6/1-vehicle - WT-vehicle)	p-value	q-value
Accessory olfactory bulb	0.6	0.58	0.605	0.65	0.63	0.605	0.595	0.6	0.59	0.585	0.54	0.49	0.51	0.545	0.505	0.55	0.555	0.485	0.505	0.52	0.545	0.5	0.55	0.605	0.51	0.66	0.545	0.595	0.6	0.575	0.645	0.66	0.625	0.55	0.505	0.515	0.425	0.375	0.6	0.54	0.485	0.47	0.54	0.51	0.605	-0.0809231	5.95938e-08	2.847e-06
Accessory olfactory bulb, mitral layer	0.195	0.055	0.2	0.1	0.17	0.195	0.1	0.135	0.05	0.185	0.06	0.08	0.05	0.095	0.1	0.11	0.115	0.125	0.135	0.105	0.12	0.08	0.125	0.155	0.06	0.215	0.09	0.04	0.165	0.095	0.115	0.145	0.09	0.09	0.06	0.07	0.07	0.045	0.14	0.13	0.07	0.11	0.095	0.09	0.1	-0.0385	0.0463563	0.0863964
Agranular insular area	4.11	4.315	4.47	4.345	4.39	4.255	3.92	4.35	4.18	4.255	3.865	3.94	3.545	3.61	3.605	3.92	3.565	3.325	3.96	3.605	3.045	4.035	3.44	4.345	4.16	4.445	4.16	4.51	4.37	4.32	3.875	4.22	4.18	3.355	4.06	3.87	3.615	3.335	3.875	3.53	3.21	3.03	3.39	3.015	3.7	-0.608231	5.6308e-06	7.8422e-05
Agranular insular area, dorsal part	2.255	2.42	2.295	2.365	2.08	2.335	1.755	2.235	2.04	2.125	2.185	2.15	1.6	2.15	1.66	2.105	1.63	1.605	1.945	1.66	1.57	1.9	1.66	2.02	2.1	2.32	2.225	2.37	2.42	2.22	1.89	2.115	2.175	1.68	2.305	2.14	1.885	1.685	2	1.98	1.485	1.73	1.64	1.445	1.62	-0.358192	0.00112789	0.00443058
Agranular insular area, dorsal part, layer 2/3	0.95	1.105	1.01	1.04	0.98	1.06	0.76	1.04	0.905	0.96	0.98	0.83	0.745	0.93	0.725	0.94	0.73	0.745	0.91	0.765	0.765	0.79	0.76	0.96	0.785	1.015	0.845	1	1.065	1.055	0.76	0.92	0.895	0.77	0.875	0.825	0.81	0.6	0.92	0.88	0.725	0.855	0.795	0.715	0.72	-0.164462	0.000431373	0.00207819
Agranular insular area, dorsal part, layer 5	0.635	0.51	0.53	0.575	0.5	0.605	0.445	0.54	0.445	0.675	0.47	0.49	0.405	0.545	0.425	0.515	0.485	0.395	0.555	0.395	0.42	0.435	0.49	0.515	0.51	0.56	0.52	0.505	0.59	0.655	0.52	0.645	0.495	0.45	0.555	0.465	0.43	0.425	0.565	0.54	0.345	0.455	0.455	0.325	0.415	-0.0825385	0.00674706	0.0182881
Agranular insular area, dorsal part, layer 6a	0.185	0.23	0.195	0.205	0.205	0.19	0.155	0.125	0.25	0.145	0.205	0.205	0.11	0.175	0.205	0.165	0.11	0.125	0.155	0.115	0.115	0.15	0.15	0.16	0.19	0.23	0.225	0.215	0.185	0.135	0.16	0.135	0.265	0.185	0.235	0.23	0.21	0.2	0.165	0.155	0.105	0.145	0.1	0.13	0.125	-0.0358077	0.0331787	0.0649997
Agranular insular area, posterior part	1.03	0.93	1.145	0.985	1.185	0.925	1.13	1.05	1.145	1.085	0.795	0.865	1.105	0.695	1.055	0.99	0.995	0.87	1.09	0.945	0.67	1.125	0.87	1.15	1.12	1.09	0.945	1.2	1.02	0.975	0.895	1.12	0.9	0.875	0.845	0.775	0.735	0.76	0.925	0.755	0.71	0.66	0.855	0.63	1.065	-0.132538	0.0231997	0.0496396
Agranular insular area, posterior part, layer 5	0.245	0.295	0.28	0.255	0.33	0.235	0.3	0.225	0.32	0.295	0.2	0.23	0.23	0.155	0.275	0.235	0.25	0.195	0.235	0.285	0.17	0.28	0.195	0.25	0.26	0.25	0.2	0.31	0.25	0.255	0.21	0.285	0.245	0.2	0.195	0.175	0.175	0.165	0.215	0.19	0.155	0.15	0.2	0.165	0.26	-0.0522308	0.00457624	0.0135868
Agranular insular area, ventral part	0.825	0.965	1.03	0.995	1.125	0.995	1.035	1.065	0.995	1.045	0.885	0.925	0.84	0.765	0.89	0.825	0.94	0.85	0.925	1	0.805	1.01	0.91	1.175	0.94	1.035	0.99	0.94	0.93	1.125	1.09	0.985	1.105	0.8	0.91	0.955	0.995	0.89	0.95	0.795	1.015	0.64	0.895	0.94	1.015	-0.1175	0.00126612	0.00485374
Agranular insular area, ventral part, layer 2/3	0.37	0.425	0.405	0.445	0.35	0.455	0.52	0.43	0.505	0.37	0.365	0.38	0.43	0.31	0.475	0.335	0.445	0.305	0.315	0.4	0.375	0.315	0.4	0.38	0.445	0.48	0.47	0.455	0.45	0.45	0.55	0.45	0.5	0.43	0.4	0.445	0.47	0.43	0.315	0.23	0.525	0.235	0.425	0.46	0.505	-0.0544231	0.0312066	0.0630719
Agranular insular area, ventral part, layer 5	0.25	0.305	0.355	0.305	0.455	0.3	0.305	0.4	0.22	0.315	0.275	0.28	0.2	0.245	0.17	0.285	0.235	0.235	0.295	0.275	0.19	0.39	0.225	0.425	0.265	0.27	0.265	0.25	0.29	0.31	0.29	0.27	0.285	0.125	0.25	0.255	0.24	0.22	0.32	0.325	0.24	0.195	0.23	0.23	0.235	-0.0671539	0.0173612	0.0395793
alveus	1.2	1.335	1.245	1.365	1.44	1.11	1.09	1.195	1.285	1.42	1.2	1.215	1.155	1.095	1.15	1.23	1.135	1.04	1.11	1.005	1.045	1.055	1.015	1.315	1.245	1.365	1.235	1.44	1.29	1.475	1.135	1.24	1.24	1.11	1.1	1.13	1.135	1.085	0.94	0.97	1.08	0.97	0.985	1.15	1.165	-0.156962	0.00108625	0.00431121
Ammon's horn	13.735	13.52	12.93	13.71	13.34	12.695	13.155	13.18	12.825	12.795	11.505	11.32	12.265	11.385	11.48	10.88	11.205	9.89	10.61	10.61	9.855	11.375	10.63	13.35	12.45	13.495	12.895	13.09	12.64	13.19	11.52	12.85	12.78	11.475	11.32	12.015	10.825	10.895	10.19	9.98	10.715	9.17	10.035	11.035	10.745	-2.18773	9.35326e-09	9.87652e-07
Anterior amygdalar area	0.47	0.49	0.53	0.455	0.53	0.505	0.395	0.505	0.485	0.595	0.485	0.425	0.335	0.5	0.475	0.465	0.48	0.33	0.45	0.43	0.39	0.455	0.46	0.495	0.465	0.535	0.51	0.475	0.39	0.43	0.51	0.415	0.395	0.385	0.47	0.42	0.47	0.475	0.445	0.45	0.485	0.235	0.31	0.46	0.38	-0.0590769	0.0162038	0.0375285
Anterior cingulate area	3.96	4.185	3.715	4.355	3.96	3.925	4.055	4.04	4.035	4.44	3.79	3.46	3.675	3.625	3.65	3.765	3.74	3.615	3.675	3.57	3.555	3.64	3.63	3.895	3.92	4.175	3.96	4.685	4.2	5.33	4.215	3.96	4.05	3.54	3.465	3.84	3.555	3.655	3.61	3.335	3.55	3.52	3.565	3.495	3.565	-0.421615	1.9688e-06	3.2623e-05
Anterior cingulate area, dorsal part	2.185	2.215	2.05	2.31	1.92	2.17	2.125	2.005	2.17	2.21	2.055	1.815	1.895	2	1.9	2.04	1.995	1.885	1.975	1.835	1.91	1.885	1.8	2.005	2	2.345	2.1	2.415	2.345	2.82	2.205	1.975	2.105	1.95	1.875	2.05	1.855	1.945	1.895	1.82	1.87	1.735	1.88	1.72	1.79	-0.213692	3.90782e-05	0.000340256
Anterior cingulate area, dorsal part, layer 1	0.615	0.625	0.535	0.695	0.56	0.56	0.605	0.55	0.58	0.59	0.585	0.53	0.555	0.55	0.545	0.48	0.575	0.58	0.55	0.52	0.595	0.575	0.52	0.58	0.575	0.66	0.635	0.67	0.61	0.715	0.67	0.55	0.56	0.6	0.565	0.52	0.535	0.455	0.545	0.54	0.555	0.485	0.545	0.455	0.53	-0.0407308	0.0219267	0.0475254
Anterior cingulate area, dorsal part, layer 2/3	0.75	0.77	0.64	0.735	0.59	0.68	0.695	0.675	0.725	0.72	0.68	0.565	0.615	0.64	0.585	0.725	0.655	0.565	0.61	0.585	0.555	0.55	0.6	0.64	0.595	0.705	0.72	0.825	0.815	0.955	0.635	0.605	0.69	0.595	0.595	0.67	0.61	0.71	0.52	0.565	0.615	0.54	0.525	0.59	0.53	-0.088	0.000764702	0.00330939
Anterior cingulate area, dorsal part, layer 5	0.55	0.5	0.56	0.52	0.445	0.605	0.475	0.455	0.51	0.585	0.42	0.445	0.485	0.535	0.47	0.575	0.46	0.46	0.495	0.455	0.5	0.46	0.39	0.43	0.535	0.605	0.42	0.51	0.65	0.66	0.6	0.55	0.475	0.495	0.47	0.49	0.39	0.535	0.49	0.48	0.405	0.37	0.49	0.39	0.445	-0.0474231	0.0361134	0.0696144
Anterior cingulate area, dorsal part, layer 6a	0.21	0.295	0.295	0.335	0.29	0.275	0.295	0.29	0.305	0.29	0.335	0.24	0.215	0.26	0.25	0.24	0.255	0.25	0.27	0.24	0.22	0.27	0.26	0.32	0.26	0.335	0.29	0.365	0.245	0.415	0.255	0.24	0.33	0.22	0.195	0.345	0.275	0.205	0.3	0.21	0.26	0.3	0.26	0.255	0.245	-0.0337692	0.0151538	0.0353897
Anterior cingulate area, ventral part	1.775	1.97	1.665	2.045	2.04	1.755	1.93	2.035	1.865	2.23	1.735	1.645	1.78	1.625	1.75	1.725	1.745	1.73	1.7	1.735	1.645	1.755	1.83	1.89	1.92	1.83	1.86	2.27	1.855	2.51	2.01	1.985	1.945	1.59	1.59	1.79	1.7	1.71	1.715	1.515	1.68	1.785	1.685	1.775	1.775	-0.207923	0.000443926	0.0021253
Anterior cingulate area, ventral part, layer 1	0.555	0.615	0.545	0.635	0.63	0.595	0.61	0.625	0.61	0.665	0.52	0.54	0.55	0.515	0.545	0.54	0.565	0.525	0.52	0.575	0.46	0.515	0.57	0.535	0.52	0.595	0.58	0.675	0.65	0.81	0.64	0.54	0.59	0.48	0.46	0.545	0.485	0.55	0.53	0.465	0.53	0.575	0.515	0.53	0.525	-0.0746539	2.42762e-05	0.000251291
Anterior cingulate area, ventral part, layer 2/3	0.605	0.65	0.52	0.59	0.665	0.54	0.615	0.65	0.585	0.645	0.58	0.505	0.57	0.535	0.535	0.595	0.56	0.515	0.515	0.56	0.545	0.575	0.6	0.645	0.605	0.555	0.595	0.68	0.59	0.78	0.585	0.695	0.63	0.435	0.535	0.63	0.615	0.53	0.5	0.445	0.56	0.605	0.545	0.625	0.59	-0.0534231	0.00420628	0.0126353
Anterior cingulate area, ventral part, layer 5	0.405	0.43	0.405	0.505	0.5	0.415	0.44	0.475	0.395	0.565	0.44	0.38	0.37	0.4	0.435	0.44	0.395	0.43	0.39	0.375	0.35	0.415	0.43	0.455	0.475	0.46	0.425	0.585	0.435	0.605	0.46	0.455	0.465	0.39	0.33	0.405	0.38	0.405	0.42	0.365	0.365	0.405	0.37	0.415	0.465	-0.0496539	0.0121547	0.0299372
anterior commissure, olfactory limb	1.085	1.185	1.085	1.105	1.145	1.11	0.985	1.045	0.95	0.905	1.015	1.035	0.85	0.99	0.815	1.01	0.905	0.755	0.84	0.96	0.975	0.905	0.84	1.13	0.975	1.085	1.095	1.065	1.055	1.26	1.06	1.015	1.105	0.755	0.97	1.035	1.025	0.98	0.915	1.025	0.965	0.885	0.86	0.925	1.04	-0.145	0.000884202	0.00366107
Anterior group of the dorsal thalamus	2.31	2.44	2.295	2.415	2.425	2.1	2.015	2.265	1.925	2.28	2.055	1.97	2.045	2.045	1.985	1.78	1.865	1.875	1.955	1.915	1.85	1.925	1.93	2.305	2.05	2.245	2.25	2.27	2.105	3.745	2.015	2.085	1.95	1.985	2.035	2.02	2.03	2.15	1.825	1.77	1.825	1.815	1.83	1.975	1.745	-0.308923	1.62985e-05	0.000177114
Anterior olfactory nucleus	3.495	3.945	3.68	4.365	3.935	3.59	3.95	3.97	4.085	3.46	3.74	3.74	3.515	3.485	3.43	3.51	3.285	3.065	3.34	3.405	3.17	3.43	3.38	3.8	4.135	3.855	3.945	3.975	3.245	3.915	3.615	3.5	4.25	3.355	3.93	3.73	3.75	3.385	3.375	3.19	3.435	3	3.465	3.17	3.49	-0.424808	0.000343788	0.00175561
Anterior olfactory nucleus, lateral part	0.725	0.785	0.645	0.825	0.695	0.595	0.545	0.595	0.67	0.485	0.68	0.585	0.42	0.625	0.37	0.625	0.445	0.485	0.51	0.4	0.355	0.545	0.425	0.635	0.75	0.655	0.61	0.79	0.57	0.57	0.38	0.375	0.64	0.38	0.71	0.62	0.58	0.52	0.6	0.66	0.565	0.465	0.41	0.33	0.36	-0.158808	0.00187497	0.00668014
Anterior olfactory nucleus, medial part	0.55	0.64	0.595	0.645	0.575	0.615	0.575	0.65	0.59	0.475	0.66	0.505	0.55	0.57	0.49	0.53	0.49	0.455	0.48	0.51	0.55	0.49	0.485	0.585	0.59	0.65	0.555	0.625	0.55	0.535	0.56	0.545	0.57	0.495	0.605	0.665	0.575	0.42	0.505	0.465	0.5	0.445	0.505	0.565	0.5	-0.0706154	0.00467491	0.0138114
Anterior pretectal nucleus	1.115	1.18	1.045	1.185	1.115	1.07	1.095	1.21	1.015	0.77	0.86	0.54	1.09	0.79	0.89	0.655	0.995	0.635	0.79	0.715	0.51	0.94	0.705	1.165	0.94	1.12	1.145	0.975	0.985	0.925	1.09	1.085	1.01	0.975	0.965	0.86	0.595	0.94	0.715	0.66	0.615	0.725	0.7	0.965	0.79	-0.301923	0.000145928	0.000902232
Anterodorsal nucleus	0.165	0.21	0.175	0.225	0.195	0.165	0.18	0.18	0.17	0.235	0.135	0.15	0.17	0.16	0.13	0.125	0.17	0.13	0.14	0.14	0.12	0.205	0.145	0.18	0.19	0.2	0.18	0.175	0.125	0.44	0.2	0.195	0.175	0.185	0.205	0.11	0.13	0.155	0.12	0.15	0.11	0.14	0.13	0.145	0.135	-0.0423077	0.000462142	0.00218519
Anterolateral visual area	1.695	1.87	1.72	2.285	1.65	1.7	1.87	1.645	1.72	1.865	1.51	1.7	1.75	1.465	1.5	1.535	1.66	1.38	1.45	1.475	1.425	1.49	1.53	1.765	1.65	1.81	1.91	1.865	1.725	1.715	1.455	1.785	1.595	1.585	1.445	1.49	1.52	1.395	1.43	1.435	1.495	1.29	1.39	1.565	1.575	-0.273538	0.000295586	0.00157235
Anterolateral visual area, layer 1	0.275	0.25	0.29	0.23	0.24	0.275	0.285	0.245	0.24	0.29	0.185	0.25	0.255	0.195	0.19	0.25	0.285	0.195	0.22	0.29	0.165	0.195	0.29	0.29	0.19	0.225	0.29	0.22	0.285	0.225	0.24	0.21	0.23	0.25	0.21	0.205	0.205	0.23	0.25	0.195	0.205	0.21	0.215	0.205	0.24	-0.0339231	0.0387182	0.0739605
Anterolateral visual area, layer 2/3	0.505	0.625	0.485	0.76	0.475	0.53	0.665	0.47	0.58	0.465	0.41	0.49	0.645	0.455	0.42	0.415	0.52	0.39	0.47	0.385	0.44	0.47	0.41	0.435	0.455	0.575	0.685	0.5	0.55	0.505	0.445	0.52	0.43	0.535	0.38	0.4	0.44	0.42	0.38	0.42	0.46	0.39	0.4	0.44	0.44	-0.100615	0.00952186	0.0242317
Anterolateral visual area, layer 4	0.215	0.205	0.165	0.27	0.19	0.17	0.18	0.165	0.195	0.21	0.185	0.18	0.185	0.125	0.2	0.16	0.185	0.14	0.16	0.175	0.155	0.185	0.155	0.17	0.24	0.225	0.195	0.205	0.16	0.2	0.155	0.255	0.17	0.18	0.165	0.19	0.175	0.165	0.16	0.17	0.13	0.125	0.16	0.18	0.155	-0.0280385	0.019083	0.0431198
Anterolateral visual area, layer 5	0.42	0.48	0.435	0.61	0.435	0.425	0.45	0.445	0.435	0.53	0.395	0.435	0.395	0.415	0.38	0.37	0.415	0.38	0.355	0.365	0.39	0.405	0.43	0.515	0.485	0.445	0.43	0.56	0.435	0.465	0.35	0.495	0.45	0.345	0.395	0.395	0.41	0.365	0.4	0.385	0.42	0.36	0.355	0.455	0.445	-0.0718846	0.000769166	0.00331001
Anterolateral visual area, layer 6a	0.235	0.235	0.26	0.325	0.24	0.225	0.21	0.235	0.2	0.275	0.24	0.27	0.205	0.21	0.23	0.255	0.205	0.21	0.19	0.185	0.215	0.17	0.18	0.26	0.2	0.26	0.245	0.275	0.205	0.24	0.19	0.22	0.23	0.21	0.235	0.235	0.23	0.16	0.18	0.205	0.205	0.165	0.205	0.215	0.22	-0.0313077	0.0315516	0.0634344
Anteromedial nucleus	0.555	0.505	0.52	0.475	0.515	0.465	0.465	0.51	0.4	0.44	0.41	0.435	0.43	0.44	0.385	0.37	0.4	0.43	0.4	0.41	0.405	0.41	0.46	0.57	0.475	0.45	0.515	0.495	0.51	0.915	0.465	0.48	0.42	0.395	0.395	0.485	0.465	0.47	0.375	0.43	0.37	0.395	0.415	0.375	0.405	-0.0707692	8.49009e-05	0.000607795
Anteromedial nucleus, dorsal part	0.445	0.385	0.42	0.36	0.385	0.365	0.36	0.39	0.325	0.305	0.315	0.37	0.32	0.355	0.305	0.325	0.315	0.33	0.33	0.345	0.34	0.34	0.365	0.465	0.365	0.365	0.38	0.35	0.375	0.755	0.34	0.365	0.34	0.315	0.29	0.37	0.375	0.38	0.29	0.38	0.315	0.355	0.3	0.345	0.375	-0.039	0.00679903	0.0183382
Anteromedial visual area	2.05	1.415	1.905	1.285	1.97	1.82	1.715	1.66	1.855	1.225	1.65	1.525	1.435	1.295	1.48	1.235	1.705	1.43	1.545	1.4	1.205	1.425	1.19	1.615	1.605	1.915	1.625	1.235	1.84	2.09	1.445	1.445	1.62	1.335	1.595	1.725	1.345	1.095	1.46	1.415	1.225	1.145	1.23	1.535	1.31	-0.265385	0.010834	0.0271204
Anteromedial visual area, layer 4	0.185	0.15	0.185	0.125	0.245	0.16	0.24	0.185	0.21	0.095	0.17	0.125	0.175	0.125	0.15	0.125	0.15	0.145	0.15	0.125	0.135	0.165	0.085	0.155	0.205	0.23	0.185	0.125	0.185	0.205	0.18	0.17	0.2	0.15	0.19	0.2	0.15	0.115	0.145	0.18	0.155	0.085	0.14	0.155	0.11	-0.0376154	0.0217513	0.0475254
Anteromedial visual area, layer 5	0.445	0.395	0.425	0.37	0.385	0.355	0.525	0.365	0.445	0.33	0.33	0.35	0.365	0.295	0.32	0.32	0.375	0.295	0.305	0.295	0.315	0.34	0.265	0.385	0.495	0.465	0.445	0.325	0.39	0.465	0.425	0.385	0.4	0.38	0.37	0.32	0.31	0.31	0.315	0.35	0.285	0.25	0.25	0.315	0.315	-0.0832308	0.000207968	0.00117135
Anteromedial visual area, layer 6a	0.305	0.235	0.265	0.21	0.25	0.25	0.315	0.255	0.325	0.18	0.23	0.21	0.3	0.155	0.22	0.185	0.24	0.215	0.23	0.165	0.135	0.27	0.165	0.245	0.275	0.295	0.405	0.195	0.24	0.305	0.255	0.295	0.31	0.31	0.23	0.23	0.17	0.175	0.205	0.24	0.155	0.155	0.18	0.235	0.145	-0.0497692	0.0194138	0.0434823
Anteroventral nucleus of thalamus	0.325	0.61	0.365	0.545	0.425	0.355	0.47	0.37	0.485	0.325	0.37	0.325	0.455	0.305	0.375	0.3	0.395	0.305	0.42	0.26	0.305	0.39	0.305	0.315	0.405	0.53	0.36	0.43	0.34	0.635	0.49	0.455	0.475	0.46	0.445	0.35	0.32	0.335	0.35	0.28	0.285	0.3	0.31	0.375	0.26	-0.0805769	0.0217818	0.0475254
Arcuate hypothalamic nucleus	0.265	0.27	0.28	0.245	0.33	0.305	0.325	0.225	0.29	0.29	0.265	0.21	0.24	0.32	0.29	0.22	0.265	0.255	0.265	0.235	0.255	0.215	0.24	0.255	0.24	0.225	0.26	0.245	0.255	0.265	0.205	0.28	0.19	0.34	0.33	0.3	0.24	0.29	0.24	0.225	0.175	0.195	0.26	0.19	0.225	-0.0305769	0.0325764	0.0643133
Auditory areas	6.375	6.16	6.455	6.41	7.16	5.715	5.89	6.5	5.99	6.475	5.73	6.255	5.45	5.455	5.275	5.965	5.44	4.675	5.175	5.225	4.995	4.98	5.485	7.515	6.46	6.56	6.21	6.3	5.82	6.055	5.81	6.325	6.025	5.295	5.505	5.58	5.975	5.47	5.305	5.06	5.79	4.565	5.15	5.655	5.615	-0.920308	3.13553e-05	0.000289375
Basolateral amygdalar nucleus	1.02	1.02	1.065	1.195	1.14	1.065	1.18	1.09	1.045	1.2	1.055	1.015	0.925	0.88	0.94	0.95	0.94	0.83	0.935	0.905	0.915	0.975	1.04	1.145	1.085	1.08	1.085	1.11	1.135	0.855	1.125	1.065	1.045	0.89	1.06	1.075	0.915	0.88	0.89	0.865	0.985	0.735	0.93	0.99	1.05	-0.155462	1.61622e-05	0.000177114
Basolateral amygdalar nucleus, anterior part	0.515	0.485	0.53	0.585	0.505	0.545	0.665	0.53	0.515	0.57	0.495	0.465	0.49	0.415	0.445	0.47	0.47	0.39	0.455	0.44	0.43	0.5	0.5	0.53	0.53	0.57	0.505	0.585	0.56	0.465	0.51	0.52	0.505	0.41	0.53	0.525	0.45	0.44	0.455	0.435	0.46	0.365	0.42	0.53	0.52	-0.0856539	0.000100433	0.00068689
Basolateral amygdalar nucleus, posterior part	0.33	0.42	0.37	0.48	0.41	0.405	0.32	0.435	0.37	0.37	0.445	0.295	0.325	0.275	0.36	0.33	0.305	0.32	0.37	0.255	0.36	0.265	0.335	0.405	0.37	0.355	0.435	0.3	0.385	0.265	0.33	0.41	0.425	0.4	0.29	0.39	0.355	0.315	0.335	0.245	0.275	0.255	0.34	0.24	0.4	-0.0648462	0.0056914	0.015911
Basomedial amygdalar nucleus	0.9	0.99	0.945	0.955	0.92	0.91	0.87	0.975	0.86	0.87	0.83	0.735	0.855	0.705	0.76	0.83	0.745	0.65	0.765	0.735	0.83	0.715	0.775	0.92	0.92	0.885	1.015	0.795	0.925	0.73	0.85	0.835	0.955	0.845	0.835	0.845	0.78	0.84	0.775	0.745	0.875	0.61	0.735	0.745	0.825	-0.155654	9.00818e-07	1.7693e-05
Basomedial amygdalar nucleus, anterior part	0.275	0.28	0.285	0.3	0.28	0.285	0.26	0.255	0.24	0.255	0.26	0.265	0.28	0.22	0.185	0.27	0.21	0.19	0.235	0.245	0.28	0.205	0.205	0.29	0.315	0.3	0.275	0.23	0.285	0.245	0.295	0.23	0.3	0.28	0.255	0.245	0.23	0.245	0.235	0.29	0.31	0.205	0.225	0.215	0.28	-0.0368846	0.00574142	0.0159925
Basomedial amygdalar nucleus, posterior part	0.625	0.71	0.66	0.655	0.64	0.625	0.61	0.72	0.62	0.615	0.57	0.47	0.575	0.485	0.575	0.56	0.535	0.46	0.53	0.49	0.55	0.51	0.57	0.63	0.605	0.585	0.74	0.565	0.64	0.485	0.555	0.605	0.655	0.565	0.58	0.6	0.55	0.595	0.54	0.455	0.565	0.405	0.51	0.53	0.545	-0.118769	7.41105e-07	1.4939e-05
Bed nuclei of the stria terminalis	1.645	1.695	1.72	1.61	1.965	1.705	1.435	1.71	1.335	1.595	1.605	1.565	1.44	1.725	1.415	1.455	1.435	1.285	1.235	1.415	1.42	1.315	1.345	1.79	1.39	1.63	1.675	1.535	1.795	2.13	1.575	1.555	1.54	1.375	1.67	1.585	1.665	1.55	1.305	1.3	1.485	1.16	1.32	1.425	1.515	-0.2065	0.00381062	0.0118175
Bed nuclei of the stria terminalis, anterior division	0.905	1.03	0.955	0.9	1.155	1.05	0.76	1.04	0.65	0.91	0.855	0.985	0.765	1.06	0.635	1.015	0.66	0.63	0.585	0.825	0.83	0.61	0.69	1.18	0.755	0.845	0.98	0.905	1.09	1.335	0.96	0.895	0.82	0.69	0.96	0.875	0.94	0.765	0.61	0.72	1.03	0.58	0.675	1.15	0.815	-0.155115	0.0284229	0.0586844
Brain stem	85.465	85.81	85.48	88.185	88.475	84.15	82.19	82.23	80.475	82.87	84.395	82.415	82.76	80.06	80.41	78.55	80.27	75.195	77.285	77.34	78.385	77.835	81.06	86.44	83.06	86.815	85.895	84.805	81.98	63.585	83.35	84.59	81.945	82.385	82.01	88.43	81.89	78.555	77.965	74.015	77.86	71.725	78.32	77.58	80.42	-4.84377	0.000235472	0.00127923
Caudoputamen	22.24	22.615	22.01	23.235	21.79	21.565	21.25	21.565	21.295	21.85	20.53	19.585	19.505	19.025	19.005	19	18.635	16.75	17.965	17.855	17.785	18.525	18.41	21.725	21.72	22.5	22.075	22.41	21.88	23.445	21.52	21.225	22.03	19.39	20.355	19.85	19.62	18.43	17.81	17.29	18.58	15.835	17.665	18.405	19.295	-3.28189	5.73972e-09	8.79325e-07
Central amygdalar nucleus	0.88	0.895	0.915	0.86	1.02	0.875	0.865	0.965	0.94	0.945	0.775	0.895	0.735	0.71	0.72	0.845	0.795	0.71	0.75	0.795	0.795	0.71	0.72	0.99	1.01	0.92	0.975	0.93	0.86	0.785	1.015	0.895	0.85	0.65	0.83	0.81	0.86	0.75	0.715	0.795	0.855	0.74	0.8	0.805	0.76	-0.150231	2.09831e-06	3.3486e-05
Central amygdalar nucleus, capsular part	0.37	0.41	0.32	0.37	0.38	0.405	0.32	0.43	0.33	0.335	0.325	0.285	0.29	0.285	0.31	0.315	0.325	0.25	0.27	0.29	0.34	0.275	0.31	0.385	0.39	0.37	0.425	0.33	0.375	0.31	0.385	0.38	0.37	0.25	0.31	0.34	0.28	0.295	0.285	0.28	0.29	0.26	0.285	0.31	0.315	-0.0693077	5.02663e-05	0.000414021
Central amygdalar nucleus, lateral part	0.14	0.13	0.155	0.135	0.155	0.105	0.135	0.12	0.165	0.17	0.09	0.17	0.1	0.125	0.11	0.12	0.105	0.09	0.11	0.14	0.145	0.09	0.105	0.135	0.165	0.145	0.105	0.165	0.11	0.125	0.135	0.115	0.115	0.075	0.12	0.105	0.115	0.105	0.09	0.145	0.165	0.13	0.14	0.155	0.085	-0.0256154	0.0137108	0.032923
Central amygdalar nucleus, medial part	0.37	0.355	0.44	0.355	0.485	0.365	0.41	0.415	0.445	0.44	0.36	0.44	0.345	0.3	0.3	0.41	0.365	0.37	0.37	0.365	0.31	0.345	0.305	0.47	0.455	0.405	0.445	0.435	0.375	0.35	0.495	0.4	0.365	0.325	0.4	0.365	0.465	0.35	0.34	0.37	0.4	0.35	0.375	0.34	0.36	-0.0553077	0.00659102	0.017967
Central linear nucleus raphe	0.095	0.085	0.05	0.075	0.12	0.065	0.105	0.1	0.075	0.085	0.1	0.115	0.145	0.135	0.12	0.12	0.055	0.09	0.135	0.095	0.09	0.08	0.15	0.07	0.115	0.06	0.145	0.145	0.095	0.055	0.12	0.11	0.08	0.11	0.105	0.11	0.12	0.11	0.115	0.06	0.095	0.085	0.085	0.06	0.105	0.0245	0.0298545	0.0609827
Central medial nucleus of the thalamus	0.44	0.365	0.495	0.44	0.425	0.465	0.425	0.545	0.395	0.245	0.34	0.33	0.43	0.26	0.33	0.255	0.48	0.21	0.305	0.225	0.285	0.42	0.32	0.415	0.29	0.48	0.375	0.275	0.375	0.52	0.405	0.415	0.445	0.39	0.38	0.365	0.215	0.27	0.33	0.26	0.325	0.26	0.25	0.225	0.3	-0.101692	0.00690528	0.0184946
Cerebral cortex	182.63	187.74	179.935	192.92	187.98	178.08	180.065	184.57	179.6	178.12	169.07	169.57	166.005	162.295	160.015	163.77	159.57	144.86	157.29	153.32	149.325	159.34	155.345	185.74	181.245	186.6	185.17	183.045	179.97	186.05	174.705	178.59	183.09	162.09	169.49	170.63	165.775	155.035	155.45	150.41	156.895	138.915	153.635	159.33	164.67	-23.9505	1.49919e-08	1.221e-06
Cerebral nuclei	46.655	47.405	47.22	49.045	47.685	45.245	44.64	45.94	45.03	45.325	44.695	42.04	42.495	41.51	41.7	40.84	40.56	36.94	39.325	39.265	38.57	39.93	39.9	46.295	46.38	48.215	46.415	46.89	46.64	48.485	45.645	44.84	47.05	42.575	45.315	43.7	42.81	41.165	38.975	38.25	40.035	35.41	39.37	39.39	43.37	-5.82131	1.00832e-07	3.511e-06
Cerebrum	228.15	233.935	226.12	240.915	234.49	222.39	223.585	229.58	223.43	222.525	212.74	210.755	207.425	202.95	200.92	203.665	199.29	181.155	195.855	191.815	186.955	198.285	194.37	230.9	226.485	233.8	230.495	228.725	225.56	233.635	219.315	222.41	228.955	203.745	213.66	213.26	207.69	195.205	193.53	187.845	196.055	173.65	192.275	197.845	207.055	-29.5751	1.67315e-08	1.221e-06
cerebrum related	5.66	5.91	5.605	6	6.21	5.495	5.705	5.6	5.45	5.865	5.23	5.445	5.47	4.88	4.865	4.99	5.205	4.79	4.855	4.575	4.75	4.89	4.735	6.035	5.765	5.91	5.845	5.875	5.32	7.575	5.335	5.495	5.395	5.285	5.365	5.165	4.95	5.035	4.65	4.755	4.88	4.265	4.655	5.06	5.045	-0.774615	6.44556e-07	1.3715e-05
cervicothalamic tract	1.17	1.17	1.19	1.35	1.3	1.29	1.235	1.235	1.205	1.135	1.365	1.18	1.105	1.115	1.095	1.185	1.005	1.15	1.21	1.08	1.22	1.06	1.175	1.165	1.35	1.29	1.26	1.26	1.13	0.665	1.455	1.325	1.125	1.16	1.05	1.535	1.255	1.095	1.095	0.805	1.25	1.075	1.145	1.03	1.13	-0.0783846	0.0325114	0.0643133
cingulum bundle	0.445	0.49	0.475	0.585	0.465	0.455	0.495	0.51	0.445	0.465	0.405	0.395	0.375	0.335	0.385	0.41	0.415	0.44	0.31	0.385	0.395	0.375	0.53	0.445	0.43	0.55	0.465	0.49	0.43	0.655	0.35	0.395	0.475	0.35	0.385	0.505	0.42	0.36	0.36	0.345	0.36	0.405	0.4	0.44	0.445	-0.0864615	0.000334051	0.00171734
cochlear nerve	1.815	2.06	1.64	1.745	1.49	1.97	1.63	1.615	1.775	2.1	1.26	2.125	1.535	1.44	1.235	1.415	1.53	1.695	1.395	1.665	2.005	1.365	1.385	1.92	1.315	1.91	1.755	2.03	1.485	0.985	1.315	1.605	1.655	1.605	1.385	1.33	1.395	1.24	1.66	1.78	2.09	1.74	1.61	1.865	2.395	-0.241692	0.0279515	0.0578672
Copula pyramidis	1.655	1.56	1.605	1.83	1.66	1.58	1.67	1.69	1.775	1.58	2.04	1.985	1.73	1.765	1.665	1.81	1.705	1.605	1.78	2	1.69	1.78	1.95	1.7	1.81	2.08	1.77	1.735	1.875	1.195	1.86	1.845	1.83	1.845	1.79	1.995	1.735	1.615	1.875	1.525	1.76	1.47	1.9	1.74	2.225	0.147577	0.00851624	0.0219644
Copula pyramidis, granular layer	0.835	0.73	0.805	0.92	0.74	0.76	0.78	0.75	0.825	0.785	1.035	1.005	0.855	0.815	0.805	0.86	0.86	0.845	0.875	1.005	0.945	0.895	0.99	0.82	0.845	1.07	0.84	0.79	0.995	0.585	0.98	0.885	0.865	0.87	0.815	1.01	0.785	0.795	0.975	0.74	1	0.695	0.945	0.84	1.19	0.113923	0.000929728	0.0037681
corpus callosum	6.125	6.39	5.925	6.365	6.14	5.685	5.715	6.04	5.73	5.66	5.245	5.36	5.165	5.27	4.845	5.08	4.865	4.4	4.625	4.625	4.4	4.975	4.65	5.965	5.755	6.03	5.915	6.065	5.66	6.57	5.31	5.575	5.815	5.075	5.095	5.155	5.025	5.19	4.445	4.49	4.835	4.43	4.72	5.075	5.095	-1.0925	3.36517e-08	1.718e-06
corpus callosum, anterior forceps	2.465	2.775	2.275	2.885	2.44	2.27	2.86	2.63	2.75	2.87	2.235	2.405	2.58	1.96	2.605	1.96	2.465	2.195	2.395	2.17	2.38	2.37	2.505	2.545	2.79	2.4	2.71	2.735	2.205	2.68	2.735	2.765	2.85	2.59	2.46	2.31	2.215	1.955	2.37	2.2	2.21	2.175	2.615	2.38	2.58	-0.297	0.00485414	0.0140844
corpus callosum, posterior forceps	0.44	0.425	0.405	0.34	0.475	0.38	0.41	0.415	0.43	0.285	0.305	0.205	0.45	0.23	0.255	0.25	0.305	0.23	0.275	0.21	0.19	0.325	0.24	0.455	0.425	0.375	0.435	0.255	0.335	0.485	0.345	0.49	0.36	0.43	0.395	0.3	0.21	0.29	0.235	0.255	0.22	0.185	0.2	0.24	0.29	-0.133577	5.32835e-05	0.000429633
corpus callosum, splenium	0	0.05	0.04	0.13	0.04	0	0	0.015	0	0.225	0.095	0.17	0	0.255	0.15	0.22	0.03	0.155	0.12	0.21	0.165	0.01	0.22	0.015	0	0	0	0.23	0.09	0.2	0	0	0.025	0	0	0.145	0.22	0.14	0.16	0.03	0.2	0.155	0.21	0.105	0.18	0.0884615	0.0149612	0.0350468
Cortical amygdalar area	2.06	2.565	2.36	2.75	2.615	2.545	2.45	2.67	2.395	2.305	2.215	2.31	2.445	2.255	2.105	2.345	2.055	2.305	2.12	2.015	2.25	1.915	1.98	2.565	2.425	2.09	2.645	2.025	2.645	1.75	2.355	2.465	2.655	2.21	2.335	2.24	2.34	2.065	2.175	1.885	2.34	1.895	2.15	2.12	2.31	-0.293423	0.00082262	0.00346224
Cortical amygdalar area, anterior part	0.385	0.59	0.535	0.52	0.59	0.575	0.46	0.645	0.495	0.495	0.405	0.565	0.41	0.55	0.345	0.545	0.385	0.45	0.435	0.425	0.43	0.39	0.365	0.595	0.535	0.425	0.545	0.445	0.505	0.405	0.61	0.53	0.505	0.43	0.565	0.38	0.53	0.385	0.41	0.505	0.565	0.425	0.475	0.45	0.49	-0.0905385	0.00778529	0.0203533
Cortical amygdalar area, anterior part, layer 1	0.22	0.315	0.265	0.31	0.285	0.27	0.295	0.345	0.275	0.22	0.21	0.27	0.22	0.3	0.18	0.31	0.18	0.245	0.23	0.195	0.21	0.18	0.175	0.305	0.23	0.23	0.305	0.25	0.325	0.18	0.29	0.3	0.31	0.255	0.32	0.2	0.265	0.22	0.21	0.235	0.28	0.195	0.22	0.19	0.265	-0.0565385	0.00536785	0.0152288
Cortical amygdalar area, posterior part	1.675	1.975	1.825	2.23	2.025	1.97	1.99	2.025	1.9	1.81	1.81	1.745	2.035	1.705	1.76	1.8	1.67	1.855	1.685	1.59	1.82	1.525	1.615	1.97	1.89	1.665	2.1	1.58	2.14	1.345	1.745	1.935	2.15	1.78	1.77	1.86	1.81	1.68	1.765	1.38	1.775	1.47	1.675	1.67	1.82	-0.202885	0.00248652	0.00839063
Cortical amygdalar area, posterior part, lateral zone	0.865	0.805	0.885	1.01	0.83	0.825	0.93	0.835	0.84	0.95	0.83	0.91	0.875	0.805	0.88	0.845	0.86	0.74	0.72	0.755	0.795	0.8	0.75	0.905	0.86	0.87	0.865	0.905	1.025	0.62	0.915	0.895	0.895	0.655	0.88	0.86	0.775	0.835	0.76	0.885	0.95	0.525	0.74	0.97	0.78	-0.0648077	0.0226583	0.0487535
Cortical amygdalar area, posterior part, lateral zone, layer 1	0.22	0.29	0.26	0.265	0.27	0.295	0.245	0.29	0.26	0.285	0.235	0.3	0.195	0.235	0.25	0.305	0.245	0.22	0.2	0.26	0.25	0.21	0.19	0.315	0.295	0.225	0.335	0.24	0.32	0.22	0.335	0.34	0.245	0.19	0.3	0.255	0.265	0.21	0.195	0.315	0.335	0.18	0.295	0.335	0.235	-0.0299231	0.0346842	0.0677757
Cortical amygdalar area, posterior part, medial zone	0.81	1.17	0.94	1.22	1.195	1.145	1.06	1.19	1.06	0.86	0.98	0.835	1.16	0.9	0.88	0.955	0.81	1.115	0.965	0.835	1.025	0.725	0.865	1.065	1.03	0.795	1.235	0.675	1.115	0.725	0.83	1.04	1.255	1.125	0.89	1	1.035	0.845	1.005	0.495	0.825	0.945	0.935	0.7	1.04	-0.138077	0.023491	0.0501228
Cortical amygdalar area, posterior part, medial zone, layer 1	0.19	0.27	0.25	0.325	0.325	0.26	0.29	0.305	0.27	0.21	0.22	0.195	0.255	0.25	0.25	0.255	0.21	0.3	0.245	0.195	0.225	0.16	0.205	0.23	0.265	0.185	0.31	0.14	0.28	0.16	0.18	0.235	0.38	0.325	0.25	0.225	0.265	0.195	0.25	0.085	0.18	0.28	0.26	0.15	0.27	-0.0414231	0.0229055	0.0491473
Cortical amygdalar area, posterior part, medial zone, layer 2	0.245	0.27	0.26	0.26	0.285	0.305	0.345	0.3	0.295	0.235	0.24	0.23	0.25	0.255	0.24	0.205	0.225	0.3	0.25	0.22	0.24	0.225	0.275	0.31	0.27	0.245	0.285	0.245	0.31	0.135	0.24	0.23	0.3	0.27	0.245	0.255	0.28	0.25	0.26	0.16	0.25	0.245	0.215	0.175	0.245	-0.0373077	0.00518872	0.014886
Cortical plate	175.935	180.405	173.14	185.625	180.615	171.405	172.95	177.435	172.59	170.93	162.635	163.55	159.635	156.605	154.115	157.585	153.54	139.665	151.225	147.7	143.37	153.34	149.12	178.335	174.195	179.695	178.105	176.275	173	180.32	167.715	171.57	175.74	155.86	162.93	164.085	159.565	149.235	149.385	144.99	150.99	133.82	147.855	153.435	158.2	-22.8657	1.91349e-08	1.221e-06
Cortical subplate	5.56	6.125	5.76	6.245	6.19	5.74	5.995	6.205	5.81	6.27	5.41	5.165	5.295	4.835	5.105	5.24	5.19	4.55	5.305	4.85	5.015	5.015	5.35	6.27	5.91	5.89	5.975	5.56	5.92	4.83	5.955	6	6.165	5.31	5.415	5.475	5.315	4.805	5.17	4.605	5.03	4.42	5.05	5.02	5.485	-0.888077	3.17606e-08	1.718e-06
corticospinal tract	4.395	4.515	4.45	4.775	4.75	4.445	4.35	4.4	4.715	4.955	4.295	4.515	4.545	4.325	4.04	4.415	4.005	4.155	3.99	4.5	4.13	4.09	4.225	4.815	4.455	4.63	4.87	4.74	4.485	4.05	4.6	4.635	4.73	4.395	4.375	4.37	4.755	4.155	3.965	4.1	4.53	3.665	4.18	4.305	4.46	-0.326539	0.000962339	0.00387975
cranial nerves	10.58	11.02	10.46	11.32	10.42	10.755	10.285	10.235	10.3	10.39	10.02	10.995	9.915	9.36	9.43	9.48	9.965	9.065	9.275	9.935	10.445	9.35	10.25	10.75	10.3	11.45	10.78	11.525	9.65	7.91	10.655	11.015	10.315	9.8	9.305	10.325	9.825	9.335	9.45	9.2	10.64	9.435	9.875	9.95	10.98	-0.769962	0.000919748	0.00376752
Declive (VI)	1.76	1.965	1.915	2.535	1.845	1.87	1.85	2.51	1.92	2.08	2.39	2.985	2.18	1.9	2.24	2.385	2.055	2.5	2.33	2.845	2.72	2	2.73	2.005	1.985	2.285	1.805	1.965	2.45	1.95	2.35	2.03	2.695	2.185	2.62	2.315	2.09	2.825	2.76	2.695	2.695	2.375	2.54	2.24	2.605	0.379615	0.00881527	0.0225836
Declive (VI), molecular layer	0.815	0.9	0.87	1.485	0.715	0.845	0.715	1.21	0.77	0.995	1.21	1.78	1.13	0.855	1.045	1.37	0.985	1.365	1.255	1.575	1.59	0.94	1.57	0.84	0.89	1	0.725	0.94	1.385	1.27	1.185	0.85	1.52	1.025	1.445	1.2	1.11	1.65	1.595	1.65	1.575	1.34	1.525	1.035	1.385	0.350308	0.00564129	0.0158287
Dentate gyrus	6.055	5.745	6.065	5.97	6.305	5.615	5.395	5.99	5.245	5.765	6.085	5.77	5.635	5.73	5.565	5.385	5.47	5.34	5.375	5.25	5.195	5.29	5.63	6.035	5.56	5.83	5.91	5.955	5.565	5.885	5.395	5.795	5.995	5.765	5.745	5.885	5.735	5.615	5.295	4.8	5.47	4.65	5.115	5.525	5.28	-0.298077	0.0219476	0.0475254
Dentate gyrus, granule cell layer	1.46	1.35	1.595	1.43	1.57	1.415	1.34	1.555	1.32	1.225	1.575	1.1	1.515	1.295	1.48	1.23	1.305	1.11	1.275	1.21	1	1.37	1.07	1.63	1.36	1.535	1.495	1.2	1.435	1.31	1.41	1.465	1.585	1.655	1.45	1.6	1.255	1.265	1.22	1.01	1.035	1.01	1.055	1.12	1.085	-0.154077	0.0290994	0.0597591
Dentate gyrus, polymorph layer	0.91	0.805	0.69	0.825	0.585	0.79	0.85	0.635	0.8	0.78	0.47	0.71	0.645	0.605	0.405	0.475	0.655	0.565	0.54	0.525	0.705	0.655	0.46	0.665	0.515	0.68	0.73	0.925	0.645	0.685	0.525	0.635	0.535	0.47	0.525	0.51	0.505	0.42	0.51	0.645	0.82	0.68	0.52	0.88	0.595	-0.196615	0.000132623	0.000846577
Dorsal auditory area	1.905	1.935	2.095	2.095	2.215	1.77	1.86	1.785	1.795	1.9	1.835	1.785	1.79	1.67	1.625	1.945	1.665	1.54	1.685	1.7	1.575	1.625	1.655	2.485	1.915	2.055	1.97	2.345	1.88	1.8	1.74	1.97	1.79	1.8	1.62	1.725	1.82	1.765	1.695	1.57	1.745	1.42	1.615	1.735	1.755	-0.235885	0.00031667	0.00166143
Dorsal auditory area, layer 2/3	0.56	0.56	0.48	0.64	0.585	0.575	0.52	0.51	0.56	0.52	0.51	0.455	0.555	0.47	0.47	0.5	0.425	0.45	0.535	0.45	0.485	0.49	0.445	0.775	0.6	0.6	0.6	0.79	0.605	0.495	0.505	0.585	0.49	0.515	0.475	0.485	0.455	0.415	0.505	0.455	0.48	0.36	0.42	0.485	0.51	-0.071	0.000504253	0.00236968
Dorsal auditory area, layer 4	0.195	0.17	0.18	0.24	0.205	0.17	0.205	0.18	0.16	0.175	0.2	0.165	0.15	0.14	0.15	0.2	0.15	0.155	0.175	0.15	0.15	0.165	0.155	0.245	0.225	0.26	0.185	0.245	0.225	0.16	0.17	0.235	0.215	0.19	0.145	0.165	0.16	0.16	0.165	0.14	0.14	0.105	0.115	0.155	0.22	-0.0260769	0.00810104	0.0209868
Dorsal auditory area, layer 5	0.51	0.535	0.62	0.535	0.6	0.44	0.465	0.43	0.455	0.485	0.455	0.425	0.43	0.355	0.425	0.605	0.455	0.335	0.385	0.445	0.325	0.445	0.385	0.605	0.46	0.45	0.505	0.555	0.44	0.48	0.505	0.45	0.45	0.47	0.415	0.415	0.465	0.455	0.445	0.365	0.39	0.37	0.46	0.39	0.38	-0.0867308	0.00685691	0.0184294
dorsal hippocampal commissure	0.745	0.625	0.65	0.68	0.655	0.7	0.705	0.695	0.64	0.65	0.55	0.745	0.69	0.57	0.475	0.53	0.61	0.535	0.545	0.51	0.58	0.57	0.505	0.675	0.66	0.63	0.765	0.67	0.61	0.975	0.605	0.655	0.61	0.645	0.595	0.61	0.515	0.54	0.51	0.62	0.625	0.555	0.505	0.65	0.68	-0.104115	0.000620419	0.00282882
Dorsal nucleus raphe	0.22	0.165	0.22	0.27	0.165	0.14	0.17	0.235	0.215	0.17	0.22	0.055	0.23	0.15	0.15	0.145	0.245	0.07	0.125	0.075	0.105	0.21	0.065	0.11	0.15	0.245	0.25	0.155	0.185	0.09	0.125	0.12	0.205	0.16	0.165	0.2	0.055	0.135	0.11	0.12	0.205	0.175	0.09	0.23	0.13	-0.0550769	0.0327888	0.0644006
Dorsal part of the lateral geniculate complex	0.815	0.625	0.76	0.705	0.72	0.69	0.635	0.77	0.675	0.595	0.69	0.545	0.725	0.59	0.625	0.53	0.61	0.51	0.655	0.535	0.555	0.645	0.66	0.765	0.67	0.72	0.79	0.58	0.695	0.81	0.7	0.685	0.75	0.68	0.685	0.615	0.53	0.49	0.605	0.55	0.46	0.45	0.505	0.565	0.555	-0.0932308	0.00399761	0.0122979
dorsal roots	1.17	1.17	1.19	1.35	1.3	1.29	1.235	1.235	1.205	1.135	1.365	1.18	1.105	1.115	1.095	1.185	1.005	1.15	1.21	1.08	1.22	1.06	1.175	1.165	1.35	1.29	1.26	1.26	1.13	0.665	1.455	1.325	1.125	1.16	1.05	1.535	1.255	1.095	1.095	0.805	1.25	1.075	1.145	1.03	1.13	-0.0783846	0.0325114	0.0643133
Dorsomedial nucleus of the hypothalamus	0.5	0.585	0.495	0.605	0.645	0.59	0.57	0.56	0.52	0.435	0.51	0.395	0.6	0.58	0.475	0.47	0.495	0.435	0.485	0.41	0.455	0.435	0.6	0.58	0.57	0.535	0.575	0.52	0.56	0.665	0.39	0.55	0.53	0.565	0.59	0.595	0.515	0.455	0.565	0.295	0.285	0.375	0.535	0.265	0.355	-0.0624231	0.0350164	0.0682507
Dorsomedial nucleus of the hypothalamus, ventral part	0.155	0.145	0.14	0.17	0.2	0.175	0.16	0.145	0.18	0.14	0.145	0.06	0.14	0.125	0.135	0.12	0.12	0.11	0.175	0.09	0.095	0.1	0.145	0.115	0.21	0.17	0.125	0.145	0.19	0.11	0.1	0.125	0.155	0.195	0.175	0.19	0.125	0.135	0.17	0	0.01	0.095	0.125	0.035	0.08	-0.041	0.00116135	0.00453877
Ectorhinal area	3.255	3.25	2.97	2.965	3.32	2.91	3.005	3.405	3.185	2.95	3.05	2.64	2.885	2.735	2.605	2.645	2.385	2.04	2.69	2.375	2.18	2.455	2.25	3.125	3.16	3.145	3.16	2.485	2.835	2.64	3.045	2.98	3.17	3.165	3.16	3.175	2.795	2.465	2.34	2.265	2.385	1.995	2.435	2.425	2.475	-0.588039	1.27582e-05	0.00015035
Ectorhinal area/Layer 1	0.67	0.715	0.64	0.65	0.71	0.62	0.595	0.76	0.685	0.68	0.7	0.625	0.515	0.615	0.55	0.57	0.605	0.45	0.575	0.575	0.49	0.57	0.505	0.62	0.65	0.74	0.61	0.545	0.57	0.545	0.675	0.65	0.67	0.61	0.635	0.62	0.655	0.535	0.58	0.545	0.555	0.465	0.6	0.575	0.59	-0.1075	0.000286917	0.00153691
Ectorhinal area/Layer 2/3	0.92	1.04	0.965	1.01	1.095	1.015	0.9	1.29	0.945	0.96	1.18	0.9	0.915	1.01	0.97	1.08	0.725	0.71	0.885	0.895	0.78	0.85	0.785	1.125	1.035	1.025	0.95	0.805	0.905	0.915	1.02	0.925	1.125	1.015	1.05	0.92	0.985	0.905	0.83	0.75	0.8	0.72	0.795	0.83	0.79	-0.115154	0.0433462	0.0813803
Ectorhinal area/Layer 5	1.135	1.07	0.93	0.88	1.025	0.835	1.02	0.9	1.045	0.835	0.82	0.675	0.98	0.745	0.72	0.69	0.67	0.555	0.855	0.6	0.535	0.7	0.63	0.86	0.925	0.855	1.07	0.72	0.95	0.805	0.89	0.945	0.88	1.1	0.96	1.11	0.71	0.655	0.645	0.605	0.65	0.5	0.66	0.6	0.705	-0.261731	2.57109e-05	0.000255773
Ectorhinal area/Layer 6a	0.405	0.3	0.335	0.31	0.435	0.34	0.32	0.37	0.41	0.375	0.28	0.335	0.365	0.27	0.295	0.245	0.315	0.28	0.295	0.25	0.295	0.27	0.265	0.415	0.455	0.42	0.385	0.31	0.305	0.295	0.38	0.37	0.385	0.34	0.43	0.405	0.36	0.31	0.225	0.275	0.305	0.245	0.295	0.35	0.28	-0.0707692	0.000350842	0.00177977
Ectorhinal area/Layer 6b	0.125	0.125	0.1	0.115	0.055	0.1	0.17	0.085	0.1	0.1	0.07	0.105	0.11	0.095	0.07	0.06	0.07	0.045	0.08	0.055	0.08	0.065	0.065	0.105	0.095	0.105	0.145	0.105	0.105	0.08	0.08	0.09	0.11	0.1	0.085	0.12	0.085	0.06	0.06	0.09	0.075	0.065	0.085	0.07	0.11	-0.0328846	0.00417799	0.0125998
Endopiriform nucleus	2.215	2.405	2.325	2.42	2.475	2.37	1.995	2.615	2.095	2.23	1.99	1.995	1.795	2.07	1.68	2.225	1.8	1.66	1.84	1.71	1.72	1.785	1.735	2.57	2.19	2.435	2.105	2.185	2.37	1.93	2.135	2.115	2.19	1.795	2.025	2.035	2.035	1.69	1.91	1.77	1.755	1.72	1.795	1.855	1.92	-0.467962	3.17901e-06	4.774e-05
Endopiriform nucleus, dorsal part	1.75	1.93	1.885	1.875	2.065	1.955	1.545	2.12	1.67	1.75	1.6	1.64	1.34	1.705	1.295	1.77	1.395	1.29	1.42	1.405	1.38	1.425	1.35	2.065	1.725	2.045	1.655	1.82	1.895	1.62	1.79	1.655	1.7	1.355	1.655	1.56	1.66	1.255	1.515	1.485	1.405	1.41	1.43	1.55	1.455	-0.391808	1.64166e-05	0.000177114
Endopiriform nucleus, ventral part	0.465	0.475	0.44	0.545	0.41	0.415	0.45	0.495	0.425	0.48	0.39	0.355	0.455	0.365	0.385	0.455	0.405	0.37	0.42	0.305	0.34	0.36	0.385	0.505	0.465	0.39	0.45	0.365	0.475	0.31	0.345	0.46	0.49	0.44	0.37	0.475	0.375	0.435	0.395	0.285	0.35	0.31	0.365	0.305	0.465	-0.0761539	0.000322763	0.00167793
Entorhinal area	11.375	11.7	10.8	12.105	11.555	10.7	10.97	10.345	10.52	10.005	9.635	10.115	10.455	10.02	9.095	9.515	9.545	8.635	9.35	9.005	8.465	10.8	8.415	10.995	10.625	10.97	10.82	11.525	10.065	7.575	9.535	9.94	9.855	9.775	10.195	10.465	9.53	8.745	8.965	9.36	9.09	8.555	8.85	9.965	10.34	-1.54212	4.16304e-05	0.000350427
Entorhinal area, lateral part	7.955	8.41	7.74	8.815	8.49	7.645	7.635	7.635	7.565	7.045	6.945	7.44	7.225	7.17	6.665	7.03	6.765	6.38	6.845	6.425	6.27	7.735	6.03	7.98	7.855	8.085	7.71	8.59	7.1	5.735	7	7.29	7.3	6.915	7.08	7.245	7.085	6.35	6.655	6.69	6.655	6.18	6.52	6.9	7.515	-1.05312	6.8655e-05	0.00052069
Entorhinal area, lateral part, layer 1	1.59	1.775	1.725	1.915	1.84	1.64	1.525	1.625	1.565	1.48	1.55	1.615	1.595	1.49	1.58	1.41	1.41	1.395	1.56	1.495	1.315	1.645	1.345	1.82	1.705	1.735	1.62	1.79	1.395	1.3	1.49	1.545	1.63	1.555	1.535	1.55	1.59	1.425	1.445	1.27	1.495	1.355	1.425	1.445	1.71	-0.175308	0.00289084	0.00944623
Entorhinal area, lateral part, layer 2a	0.945	0.965	0.935	1.015	0.9	0.85	0.84	0.935	0.865	0.81	0.74	0.915	0.74	0.91	0.72	0.855	0.87	0.815	0.825	0.73	0.785	0.98	0.645	0.895	0.95	0.96	0.9	0.99	0.85	0.735	0.915	0.855	0.85	0.805	0.81	0.79	0.795	0.685	0.83	0.785	0.705	0.875	0.82	0.785	0.955	-0.096	0.0120733	0.0298327
Entorhinal area, lateral part, layer 2b	0.985	1	0.95	0.98	1.075	0.97	0.935	0.92	0.835	0.78	0.755	0.86	0.845	0.92	0.695	0.79	0.78	0.78	0.84	0.66	0.76	0.97	0.765	0.91	0.91	0.925	0.78	1.02	0.825	0.68	0.865	0.885	0.84	0.83	0.925	0.9	0.91	0.84	0.77	0.875	0.855	0.695	0.715	0.895	0.805	-0.141462	0.000688655	0.00304122
Entorhinal area, lateral part, layer 3	1.26	1.325	1.2	1.35	1.26	1.17	1.26	1.09	1.28	1.145	1.01	1.17	1.215	1.14	0.975	1.065	0.94	0.97	1.04	0.985	0.955	1.085	0.91	1.215	1.165	1.255	1.345	1.37	1.095	0.77	1.095	1.115	1.13	1.05	1.13	1.14	1.015	0.96	0.99	1.08	1.045	0.98	1.01	1.075	1.21	-0.198615	2.98095e-05	0.000278986
Entorhinal area, lateral part, layer 4	0.5	0.54	0.52	0.6	0.545	0.445	0.44	0.455	0.505	0.415	0.455	0.5	0.5	0.415	0.43	0.49	0.46	0.36	0.46	0.39	0.415	0.48	0.405	0.555	0.495	0.515	0.41	0.525	0.475	0.33	0.355	0.505	0.41	0.45	0.42	0.465	0.48	0.375	0.415	0.42	0.405	0.41	0.415	0.505	0.385	-0.0534231	0.0200357	0.0446143
Entorhinal area, lateral part, layer 4/5	0.125	0.085	0.15	0.145	0.16	0.14	0.175	0.1	0.15	0.125	0.055	0.175	0.13	0.095	0.095	0.13	0.095	0.09	0.105	0.145	0.075	0.14	0.075	0.15	0.21	0.125	0.07	0.17	0.16	0.135	0.14	0.125	0.08	0.06	0.125	0.09	0.115	0.095	0.085	0.18	0.13	0.095	0.08	0.13	0.1	-0.0274231	0.0487865	0.0902668
Entorhinal area, lateral part, layer 5	1.16	1.32	0.995	1.32	1.155	1.13	1.135	1.255	1.085	1.05	1.105	0.99	0.985	1.04	0.975	1.05	0.995	0.97	0.93	0.93	0.94	1.125	0.88	1.12	1.12	1.12	1.28	1.135	1.03	0.84	0.97	1.035	1.035	1.125	0.96	1.07	0.98	0.91	0.925	0.945	0.94	0.82	0.905	0.935	1.175	-0.167038	0.000217004	0.00120453
Entorhinal area, lateral part, layer 6a	1.055	1.14	0.94	1.195	1.16	1.01	1.005	1	1	0.995	1.055	0.925	0.91	0.955	1.025	0.94	0.97	0.77	0.905	0.86	0.84	1.005	0.81	1.005	1	1.08	1.04	1.11	0.98	0.735	0.93	1.01	1.075	0.89	0.93	0.96	0.95	0.89	0.96	0.86	0.85	0.75	0.955	0.91	0.945	-0.129231	0.00157281	0.00582015
Entorhinal area, lateral part, layer 6b	0.14	0.125	0.18	0.15	0.185	0.13	0.135	0.16	0.145	0.15	0.14	0.1	0.115	0.105	0.1	0.13	0.1	0.15	0.12	0.095	0.11	0.085	0.12	0.145	0.16	0.16	0.155	0.125	0.13	0.1	0.13	0.11	0.17	0.095	0.105	0.135	0.165	0.12	0.115	0.075	0.11	0.075	0.125	0.075	0.13	-0.0369231	0.000169767	0.00100032
Entorhinal area, medial part, dorsal zone	3.19	3.045	2.84	3.045	2.805	2.84	3.135	2.435	2.745	2.74	2.49	2.48	2.985	2.665	2.215	2.26	2.575	2.015	2.285	2.365	2.01	2.86	2.205	2.76	2.485	2.66	2.855	2.775	2.745	1.675	2.355	2.405	2.285	2.615	2.885	3	2.24	2.175	2.095	2.495	2.195	2.23	2.1	2.88	2.62	-0.465846	0.000512056	0.00239168
Entorhinal area, medial part, dorsal zone, layer 1	0.885	0.91	0.795	0.825	0.82	0.8	0.855	0.63	0.74	0.67	0.65	0.665	0.8	0.78	0.6	0.63	0.685	0.58	0.66	0.67	0.485	0.83	0.605	0.78	0.715	0.695	0.79	0.895	0.79	0.455	0.72	0.64	0.69	0.735	0.82	0.93	0.625	0.655	0.6	0.84	0.535	0.61	0.615	0.9	0.625	-0.128385	0.00345982	0.0109062
Entorhinal area, medial part, dorsal zone, layer 2	0.84	0.89	0.77	0.81	0.87	0.73	0.82	0.735	0.735	0.81	0.69	0.785	0.835	0.75	0.55	0.7	0.63	0.595	0.655	0.71	0.675	0.805	0.525	0.755	0.71	0.76	0.795	0.76	0.64	0.4	0.655	0.705	0.62	0.805	0.86	0.79	0.665	0.54	0.565	0.605	0.715	0.555	0.62	0.765	0.805	-0.116	0.00263819	0.00879277
Entorhinal area, medial part, dorsal zone, layer 3	0.64	0.615	0.7	0.61	0.57	0.635	0.655	0.615	0.65	0.655	0.63	0.47	0.72	0.66	0.63	0.5	0.56	0.39	0.525	0.485	0.365	0.645	0.485	0.64	0.555	0.64	0.655	0.565	0.715	0.365	0.46	0.515	0.515	0.6	0.64	0.73	0.49	0.455	0.43	0.54	0.37	0.43	0.425	0.625	0.49	-0.0910385	0.0185766	0.0420997
Entorhinal area, medial part, dorsal zone, layer 6	0.48	0.45	0.325	0.485	0.29	0.415	0.465	0.305	0.37	0.295	0.185	0.18	0.405	0.215	0.135	0.185	0.29	0.21	0.21	0.2	0.24	0.395	0.135	0.295	0.235	0.3	0.435	0.31	0.285	0.29	0.27	0.3	0.195	0.32	0.295	0.28	0.195	0.195	0.205	0.255	0.225	0.39	0.185	0.355	0.32	-0.158385	0.000188436	0.00107718
Entorhinal area, medial part, ventral zone	0.23	0.245	0.22	0.245	0.26	0.215	0.2	0.275	0.21	0.22	0.2	0.195	0.245	0.185	0.215	0.225	0.205	0.24	0.22	0.215	0.185	0.205	0.18	0.255	0.285	0.225	0.255	0.16	0.22	0.165	0.18	0.245	0.27	0.245	0.23	0.22	0.205	0.22	0.215	0.175	0.24	0.145	0.23	0.185	0.205	-0.0231539	0.020156	0.0447521
epithalamus related	0.635	0.615	0.695	0.585	0.7	0.655	0.59	0.655	0.51	0.67	0.495	0.58	0.59	0.575	0.485	0.655	0.535	0.55	0.44	0.545	0.5	0.51	0.445	0.705	0.545	0.605	0.615	0.625	0.57	0.95	0.575	0.585	0.5	0.535	0.525	0.56	0.495	0.66	0.475	0.51	0.54	0.565	0.505	0.825	0.615	-0.0998462	0.000672697	0.00301078
external capsule	1.89	1.98	1.7	1.985	1.75	1.715	1.725	1.905	1.69	1.65	1.515	1.64	1.54	1.495	1.48	1.46	1.42	1.28	1.355	1.31	1.38	1.515	1.355	1.815	1.745	1.725	1.745	1.78	1.655	1.485	1.545	1.655	1.79	1.445	1.495	1.595	1.455	1.425	1.385	1.33	1.445	1.245	1.53	1.57	1.635	-0.357077	2.544e-07	6.286e-06
external medullary lamina of the thalamus	0.305	0.31	0.315	0.355	0.25	0.385	0.31	0.33	0.275	0.32	0.265	0.185	0.25	0.165	0.21	0.17	0.245	0.17	0.21	0.19	0.115	0.235	0.215	0.26	0.315	0.34	0.27	0.355	0.285	0.255	0.33	0.275	0.345	0.255	0.26	0.25	0.215	0.185	0.185	0.19	0.15	0.16	0.19	0.185	0.17	-0.113577	1.13032e-06	2.0135e-05
facial nerve	0.275	0.33	0.315	0.305	0.205	0.27	0.195	0.21	0.215	0.275	0.26	0.21	0.25	0.225	0.24	0.23	0.2	0.16	0.18	0.2	0.24	0.195	0.255	0.28	0.17	0.32	0.23	0.305	0.26	0.13	0.19	0.195	0.18	0.235	0.255	0.3	0.205	0.23	0.21	0.215	0.215	0.175	0.195	0.235	0.21	-0.0406539	0.0249274	0.0524572
Field CA1	8.24	7.73	7.64	8.19	8.105	7.55	7.72	8.11	7.46	7.27	6.98	6.09	7.255	6.615	7.145	6.22	6.715	5.705	6.235	5.805	5.435	6.875	6.38	7.93	7.46	8.16	7.685	7.4	7.625	7.66	6.705	7.59	7.94	6.73	6.675	7.22	6.295	6.255	5.945	5.67	5.585	5.12	5.75	6.135	6.21	-1.38188	1.06915e-06	1.9975e-05
Field CA1, pyramidal layer	1.93	1.705	1.77	1.805	1.855	1.655	1.63	1.885	1.61	1.49	1.655	1.19	1.685	1.43	1.74	1.265	1.5	1.17	1.355	1.24	1.06	1.54	1.555	1.85	1.645	1.94	1.635	1.62	1.825	1.51	1.435	1.785	1.865	1.545	1.5	1.655	1.395	1.315	1.335	1.135	1.105	0.93	1.275	1.265	1.355	-0.319269	0.00061351	0.00281624
Field CA1, stratum lacunosum-moleculare	2.25	2.14	2.15	2.125	2.23	2	2.105	2.2	2.075	1.885	1.97	1.63	2.01	1.8	2.03	1.635	1.87	1.455	1.625	1.495	1.495	1.885	1.69	2.14	1.995	2.32	2.08	1.995	2.14	1.97	1.84	2.045	2.165	1.96	1.81	2.045	1.655	1.695	1.6	1.52	1.475	1.4	1.565	1.595	1.63	-0.378308	2.81822e-05	0.000269845
Field CA1, stratum oriens	1.705	1.46	1.5	1.625	1.58	1.595	1.57	1.61	1.545	1.5	1.27	1.165	1.345	1.235	1.335	1.24	1.34	1.175	1.27	1.12	1.025	1.445	1.285	1.64	1.43	1.535	1.59	1.43	1.485	1.78	1.25	1.48	1.57	1.255	1.28	1.46	1.125	1.275	1.19	1.125	1.075	0.97	1.05	1.205	1.155	-0.319	9.13549e-08	3.332e-06
Field CA1, stratum radiatum	2.355	2.425	2.22	2.635	2.44	2.3	2.415	2.415	2.23	2.395	2.085	2.105	2.215	2.15	2.04	2.08	2.005	1.905	1.985	1.95	1.855	2.005	1.85	2.3	2.39	2.365	2.38	2.355	2.175	2.4	2.18	2.28	2.34	1.97	2.085	2.06	2.12	1.97	1.82	1.89	1.93	1.82	1.86	2.07	2.07	-0.365308	1.87431e-07	4.913e-06
Field CA3	4.865	5.425	4.425	5.18	4.485	4.56	5.015	4.35	4.97	4.96	3.785	4.43	4.59	4.375	3.765	4.24	3.84	3.53	3.81	4.105	3.665	4.09	3.61	4.64	4.415	4.625	4.69	5.395	4.435	4.75	4.305	4.775	4.31	4.115	3.83	4.15	3.845	4	3.56	3.735	4.465	3.615	3.77	4.165	3.965	-0.836192	1.10311e-05	0.000132028
Field CA3, pyramidal layer	1.22	1.575	1.155	1.53	1.235	1.17	1.4	1.12	1.535	1.57	1.135	1.245	1.14	1.27	1.02	1.27	1.105	1.045	1.08	1.15	0.985	1.115	0.975	1.245	1.33	1.37	1.235	1.78	1.245	1.29	1.285	1.375	1.15	1.19	1.11	1.07	1.19	1.115	0.99	1.04	1.21	1.09	1.115	1.19	1.305	-0.232923	0.000989224	0.00394659
Field CA3, stratum lucidum	0.355	0.41	0.315	0.33	0.36	0.36	0.44	0.32	0.32	0.34	0.29	0.205	0.44	0.31	0.265	0.235	0.29	0.235	0.285	0.295	0.195	0.33	0.265	0.335	0.35	0.36	0.4	0.345	0.355	0.31	0.32	0.365	0.37	0.325	0.305	0.31	0.26	0.34	0.27	0.24	0.205	0.215	0.24	0.205	0.285	-0.075	0.0035596	0.0111292
Field CA3, stratum oriens	1.525	1.6	1.375	1.51	1.385	1.39	1.555	1.35	1.585	1.69	1.055	1.74	1.27	1.555	1.19	1.525	1.205	1.245	1.085	1.45	1.415	1.235	1.175	1.475	1.245	1.455	1.39	1.88	1.355	1.605	1.215	1.365	1.225	1.195	1.1	1.385	1.235	1.3	1.095	1.365	1.855	1.36	1.385	1.66	1.195	-0.177654	0.0219634	0.0475254
Field CA3, stratum radiatum	1.67	1.755	1.52	1.745	1.43	1.535	1.545	1.445	1.45	1.27	1.205	1.205	1.67	1.19	1.22	1.16	1.18	0.95	1.265	1.125	1.01	1.34	1.16	1.5	1.43	1.375	1.58	1.31	1.375	1.465	1.44	1.63	1.495	1.335	1.22	1.295	1.14	1.21	1.16	1.015	1.145	0.875	0.965	1.05	1.125	-0.330346	9.43175e-05	0.000650876
fimbria	1.82	1.665	1.865	1.65	1.955	1.805	1.72	1.87	1.595	1.69	1.77	1.855	1.81	1.475	1.605	1.445	1.635	1.66	1.68	1.565	1.59	1.555	1.63	2.02	1.875	1.73	1.915	1.57	1.585	2.49	1.815	1.7	1.755	1.84	1.915	1.67	1.76	1.65	1.65	1.565	1.625	1.31	1.53	1.575	1.61	-0.126962	0.0191887	0.0432311
Folium-tuber vermis (VII)	0.41	0.355	0.41	0.415	0.455	0.38	0.17	0.205	0.31	0.445	0.545	0.5	0.505	0.415	0.46	0.375	0.53	0.475	0.3	0.465	0.375	0.41	0.46	0.095	0.435	0.415	0.29	0.455	0.4	0.375	0.255	0.175	0.285	0.45	0.515	0.49	0.39	0.455	0.43	0.44	0.445	0.38	0.415	0.515	0.485	0.0918077	0.0159544	0.0371461
Folium-tuber vermis (VII), molecular layer	0.185	0.185	0.215	0.255	0.28	0.18	0.07	0.065	0.165	0.235	0.32	0.225	0.325	0.21	0.26	0.18	0.34	0.325	0.15	0.315	0.235	0.225	0.18	0.085	0.245	0.21	0.19	0.245	0.205	0.16	0.115	0.065	0.17	0.26	0.385	0.28	0.23	0.245	0.245	0.34	0.285	0.225	0.17	0.295	0.315	0.0695769	0.0237474	0.0505292
fornix system	4.215	4.31	4.23	4.39	4.725	4.045	4.145	4.23	4.07	4.53	4.055	4.215	4.34	3.615	3.73	3.615	3.97	3.695	3.875	3.415	3.6	3.75	3.51	4.53	4.47	4.31	4.44	4.43	3.9	5.87	4.13	4.205	4.17	4.18	4.15	3.855	3.785	3.905	3.59	3.62	3.73	3.17	3.45	3.75	3.875	-0.490154	0.000139352	0.000882179
genu of corpus callosum	0.6	0.43	0.61	0.465	0.625	0.545	0.375	0.535	0.425	0.48	0.415	0.44	0.375	0.555	0.245	0.495	0.305	0.32	0.4	0.335	0.27	0.435	0.215	0.57	0.405	0.515	0.385	0.505	0.56	0.705	0.4	0.46	0.415	0.41	0.315	0.385	0.365	0.515	0.32	0.475	0.375	0.325	0.305	0.435	0.275	-0.139385	0.00209589	0.0074132
Gigantocellular reticular nucleus	3.685	4.075	3.79	3.955	3.325	3.865	3.235	3.455	3.235	3.98	3.41	3.03	3.355	3.265	2.97	3.09	3.115	3.05	2.745	2.87	2.86	3.455	3.305	3.875	3.71	3.685	3.295	3.865	3.165	1.29	3.135	3.63	3.285	3.335	2.94	3.58	3.215	3.03	3	2.855	3.105	3.485	2.93	3.09	3.365	-0.543077	0.000107972	0.000719187
Globus pallidus, external segment	1.65	1.62	1.595	1.61	1.505	1.62	1.575	1.63	1.45	1.405	1.46	1.335	1.365	1.265	1.395	1.31	1.35	1.225	1.37	1.23	1.265	1.3	1.3	1.7	1.51	1.57	1.685	1.52	1.62	1.45	1.64	1.64	1.605	1.485	1.415	1.505	1.46	1.37	1.27	1.265	1.17	1.13	1.3	1.19	1.43	-0.245231	1.27984e-07	4.051e-06
Globus pallidus, internal segment	0.345	0.33	0.335	0.28	0.305	0.3	0.3	0.325	0.3	0.32	0.335	0.245	0.28	0.3	0.295	0.275	0.25	0.245	0.26	0.275	0.225	0.255	0.305	0.28	0.33	0.29	0.335	0.275	0.315	0.2	0.295	0.315	0.345	0.33	0.27	0.34	0.215	0.26	0.285	0.245	0.24	0.185	0.205	0.225	0.265	-0.0413077	0.00127997	0.00485374
Gustatory areas	1.92	1.64	1.935	1.83	2.16	2.08	1.865	2.475	1.86	1.88	1.465	1.45	1.49	1.575	1.765	1.775	1.66	1.73	1.5	1.725	1.74	1.355	1.685	2.22	2	1.835	1.915	1.63	1.9	1.895	1.91	1.815	1.87	1.82	1.4	1.435	1.615	1.27	1.52	1.74	1.54	1.56	1.75	1.54	1.755	-0.355654	0.000155004	0.000934906
Gustatory areas, layer 1	0.285	0.32	0.37	0.365	0.38	0.315	0.33	0.46	0.315	0.34	0.265	0.285	0.27	0.275	0.29	0.32	0.29	0.265	0.245	0.33	0.285	0.28	0.285	0.42	0.43	0.335	0.345	0.31	0.34	0.395	0.33	0.305	0.375	0.34	0.3	0.32	0.31	0.255	0.285	0.35	0.245	0.32	0.3	0.29	0.33	-0.0645385	0.000378224	0.00184535
Gustatory areas, layer 2/3	0.445	0.45	0.46	0.42	0.49	0.49	0.445	0.605	0.515	0.445	0.395	0.39	0.295	0.4	0.43	0.485	0.44	0.425	0.375	0.425	0.42	0.35	0.385	0.545	0.445	0.45	0.465	0.435	0.425	0.46	0.475	0.445	0.46	0.47	0.405	0.375	0.43	0.325	0.43	0.47	0.37	0.4	0.44	0.385	0.42	-0.0753462	0.00159755	0.00582724
Gustatory areas, layer 4	0.135	0.095	0.14	0.145	0.145	0.16	0.085	0.175	0.115	0.13	0.09	0.07	0.105	0.1	0.105	0.1	0.105	0.12	0.095	0.115	0.125	0.095	0.1	0.14	0.15	0.135	0.135	0.135	0.12	0.17	0.13	0.105	0.09	0.085	0.065	0.08	0.125	0.105	0.065	0.12	0.115	0.065	0.125	0.115	0.14	-0.0305769	0.00231196	0.00787095
Gustatory areas, layer 5	0.475	0.415	0.48	0.475	0.52	0.54	0.53	0.575	0.49	0.475	0.365	0.36	0.425	0.405	0.505	0.45	0.46	0.5	0.445	0.46	0.435	0.33	0.475	0.535	0.51	0.475	0.495	0.385	0.505	0.48	0.47	0.425	0.535	0.47	0.325	0.34	0.37	0.285	0.4	0.46	0.405	0.415	0.43	0.385	0.45	-0.0655769	0.00530519	0.0151517
Gustatory areas, layer 6a	0.495	0.31	0.385	0.365	0.54	0.485	0.405	0.555	0.35	0.425	0.29	0.295	0.34	0.315	0.37	0.355	0.325	0.38	0.28	0.36	0.4	0.245	0.37	0.485	0.385	0.335	0.405	0.315	0.405	0.305	0.42	0.45	0.34	0.375	0.245	0.265	0.325	0.25	0.29	0.28	0.345	0.295	0.4	0.3	0.35	-0.0988077	0.0015406	0.00572864
Hindbrain	36.755	37.795	37.015	39.585	37.705	37.665	36.68	36.18	35.995	37.435	37.665	37.955	36.105	35.27	34.47	35.635	35.35	34.63	34.19	35.535	37.16	34.625	37.14	38.39	37.955	38.575	37.72	37.94	36.02	17.44	37.745	38.695	36.695	36.585	35.24	40.86	36.36	33.72	35.735	32.97	36.16	33.245	36.895	34.58	39.165	-1.45562	0.00777283	0.0203533
hippocampal commissures	0.94	0.885	0.835	0.905	0.855	0.85	0.98	0.885	0.82	0.89	0.74	0.855	0.91	0.74	0.665	0.65	0.82	0.69	0.725	0.62	0.715	0.775	0.635	0.82	0.86	0.88	0.945	0.955	0.74	1.235	0.775	0.885	0.815	0.84	0.77	0.735	0.645	0.84	0.66	0.76	0.75	0.675	0.615	0.775	0.79	-0.150654	7.94317e-05	0.00058746
Hippocampal formation	38.705	39.12	37.34	39.815	38.98	36.105	36.78	36.72	35.89	36.315	34.465	34.495	35.535	34.115	32.915	32.545	33.115	30.235	31.765	31.275	30.12	34.085	31.405	37.85	35.455	37.495	37.795	38.165	35.305	32.71	33.18	36.045	36.04	34.03	34.255	35.615	33.035	32.015	30.76	30.375	32.29	28.54	30.535	33.405	33.625	-4.80239	5.38023e-07	1.183e-05
Hippocampal region	19.86	19.325	19.075	19.77	19.765	18.365	18.61	19.255	18.145	18.675	17.65	17.16	17.975	17.22	17.145	16.345	16.795	15.3	16.07	15.915	15.155	16.75	16.38	19.495	18.08	19.42	18.935	19.145	18.295	19.295	16.995	18.76	18.85	17.34	17.135	17.96	16.67	16.635	15.53	14.845	16.26	13.905	15.265	16.6	16.135	-2.47988	1.32216e-07	4.051e-06
hypothalamus related	0.855	0.845	0.93	0.835	0.91	0.87	0.82	0.88	0.75	0.955	0.69	0.83	0.775	0.78	0.66	0.825	0.74	0.755	0.615	0.725	0.74	0.68	0.67	0.975	0.795	0.835	0.8	0.915	0.755	1.2	0.725	0.825	0.695	0.7	0.715	0.8	0.735	0.78	0.66	0.765	0.775	0.745	0.71	1.005	0.79	-0.135385	4.04012e-05	0.000343859
inferior cerebellar peduncle	0.815	0.89	0.83	0.895	0.88	0.875	0.665	0.735	0.705	0.765	0.815	0.695	0.855	0.81	0.715	0.705	0.795	0.585	0.62	0.655	0.65	0.855	0.67	0.895	0.8	0.825	0.835	0.77	0.655	0.43	0.73	0.72	0.695	0.77	0.75	0.93	0.68	0.705	0.655	0.75	0.64	0.635	0.705	0.72	0.705	-0.0805	0.041019	0.0777737
Inferior colliculus, dorsal nucleus	1.235	0.83	1.04	1.16	1.29	1.405	1.155	0.89	1.155	0.895	1.065	0.925	1.145	0.725	0.82	0.735	1.135	0.77	0.715	0.745	0.775	1.03	0.76	1.315	0.92	0.975	1.17	0.855	0.85	0.78	1.255	1.155	1.105	1.07	1.155	1.175	0.8	0.77	0.765	0.72	0.795	0.905	0.705	0.99	0.98	-0.232808	0.00472151	0.0138114
Infralimbic area	1.68	1.395	1.565	1.45	1.375	1.645	1.285	1.33	1.24	1.23	1.45	1.18	1.08	1.505	1.115	1.495	1.14	1.045	1.1	0.985	1.16	1.13	1.225	1.355	1.24	1.545	1.245	1.42	1.725	1.36	1.275	1.285	1.29	1.125	1.225	1.37	1.1	1.255	1.22	1.165	1.21	0.965	1.115	1.025	1.1	-0.218731	0.00549674	0.0155369
Infralimbic area, layer 2/3	0.535	0.415	0.5	0.395	0.475	0.46	0.26	0.41	0.285	0.275	0.38	0.285	0.225	0.485	0.2	0.47	0.24	0.235	0.24	0.22	0.235	0.255	0.24	0.48	0.275	0.48	0.305	0.43	0.5	0.33	0.24	0.285	0.25	0.24	0.245	0.38	0.245	0.345	0.3	0.365	0.305	0.22	0.22	0.23	0.215	-0.115615	0.00977585	0.0247139
Interbrain	29.25	28.565	29.17	29.46	30.725	27.625	27.22	27.81	26.32	28.135	27.54	27.585	27.94	27.32	27.025	26.095	26.72	24.92	25.8	25.79	25.815	25.46	26.71	29.33	26.87	28.555	28.715	28.32	27.815	32.655	26.77	27.35	27.15	27.36	27.875	28.255	27.705	27.47	25.53	25.73	25.685	23.73	25.435	25.605	25.235	-1.91108	0.000454437	0.0021621
Intercalated amygdalar nucleus	0.155	0.155	0.155	0.12	0.145	0.105	0.14	0.11	0.155	0.215	0.1	0.085	0.11	0.1	0.115	0.13	0.13	0.08	0.11	0.11	0.08	0.125	0.115	0.155	0.125	0.15	0.17	0.205	0.12	0.085	0.125	0.16	0.14	0.11	0.13	0.12	0.14	0.13	0.1	0.11	0.09	0.085	0.09	0.115	0.13	-0.0385769	0.00109282	0.00431497
Intermediate reticular nucleus	3.035	3.51	3.1	3.61	3.045	3.19	2.965	2.875	2.935	3.23	3.145	3.015	3.125	2.945	2.79	2.835	2.965	2.47	2.64	2.685	3.08	2.96	3.095	3.49	3.1	3.25	3.215	3.255	2.98	1.23	2.925	3.19	3.055	3.115	2.895	3.33	2.97	2.84	2.815	2.585	3.12	2.975	2.805	2.835	2.885	-0.245654	0.0163337	0.0376855
Intermediodorsal nucleus of the thalamus	0.12	0.24	0.145	0.245	0.175	0.17	0.2	0.165	0.16	0.27	0.17	0.125	0.165	0.16	0.14	0.13	0.17	0.12	0.1	0.125	0.125	0.135	0.14	0.14	0.23	0.215	0.14	0.22	0.125	0.15	0.16	0.175	0.175	0.145	0.16	0.14	0.15	0.14	0.185	0.14	0.135	0.155	0.145	0.235	0.165	-0.0501538	0.0030755	0.00977524
internal capsule	2.435	2.43	2.305	2.5	2.47	2.255	2.305	2.24	2.295	2.45	2.05	2.11	2.225	1.95	2.045	2.02	2.135	1.89	1.935	2.025	1.82	1.97	1.805	2.435	2.18	2.415	2.255	2.44	2.34	2.31	2.22	2.21	2.445	2.04	2.125	2.13	2.195	2.095	1.83	1.785	2.075	1.5	1.97	2.07	2	-0.370039	1.05411e-07	3.511e-06
Interpeduncular nucleus	0.32	0.345	0.345	0.26	0.2	0.345	0.19	0.195	0.215	0.3	0.28	0.255	0.205	0.175	0.23	0.13	0.345	0.125	0.16	0.175	0.21	0.275	0.2	0.275	0.2	0.36	0.195	0.4	0.18	0.15	0.135	0.195	0.2	0.19	0.24	0.24	0.17	0.24	0.17	0.32	0.275	0.22	0.16	0.31	0.3	-0.0588077	0.0432325	0.0813664
Isocortex	103.655	104.495	101.305	107.16	106.28	100.935	100.46	104.56	101.315	100.83	95.22	94.925	91.845	90.68	90.535	92.585	89.45	81.325	89.45	85.835	82.79	88.39	86.775	104.99	102.795	106.38	104.175	102.29	104.015	115.275	99.605	100.02	102.905	90.54	93.91	95.22	93.015	86.45	87.765	84.775	87.165	77.825	85.735	89.035	91.49	-13.8837	7.29321e-09	9.311e-07
Lateral amygdalar nucleus	0.525	0.515	0.515	0.505	0.54	0.51	0.53	0.585	0.545	0.535	0.465	0.41	0.475	0.39	0.43	0.38	0.43	0.34	0.465	0.38	0.405	0.465	0.485	0.515	0.48	0.49	0.505	0.465	0.51	0.345	0.46	0.505	0.605	0.46	0.405	0.48	0.515	0.485	0.485	0.345	0.385	0.33	0.455	0.385	0.47	-0.105885	1.04794e-06	1.9975e-05
lateral forebrain bundle system	7.46	7.585	7.385	7.88	7.655	7.31	6.97	7.37	7.335	7.905	6.72	6.945	6.9	6.855	6.23	6.81	6.145	6.09	6.2	6.565	6.065	6.47	6.315	7.715	7.13	7.455	7.485	7.79	7.25	7.05	6.98	7.31	7.43	6.735	6.705	6.875	7.03	6.55	6.045	6.38	6.73	5.55	6.385	6.71	6.815	-1.00012	1.65006e-07	4.514e-06
Lateral group of the dorsal thalamus	2.525	2.185	2.625	2.265	2.61	2.255	2.19	2.305	1.98	2.32	2.205	2.285	2.095	2.11	2.075	2.05	2.06	2.025	2.175	2.115	1.95	2	2.035	2.565	1.915	2.24	2.26	2.3	2.39	2.235	2.14	2.02	2.18	2.055	2.315	2.115	2.13	2.04	2.005	1.9	2.055	1.835	1.835	2.25	1.855	-0.235231	0.00126143	0.00485374
Lateral septal complex	3.53	3.515	3.605	3.685	3.725	3.53	3.125	3.59	3.09	3.215	3.34	3.29	3.28	3.145	3.11	2.94	2.815	2.915	2.63	2.985	3.09	3.06	3.055	3.405	3.295	3.59	3.135	3.5	3.4	5.15	3.255	3.225	3.275	3.2	3.33	3.275	3.285	3.115	2.71	2.625	3.035	2.91	2.91	3.155	3.105	-0.410615	0.000164141	0.000974667
Lateral septal nucleus	3.13	3.115	3.14	3.235	3.38	3.115	2.785	3.15	2.805	2.795	2.905	2.8	2.945	2.895	2.595	2.695	2.465	2.43	2.265	2.55	2.64	2.7	2.56	3.075	2.88	3.21	2.71	3.1	2.955	4.335	2.94	2.85	2.975	2.845	2.975	2.785	2.78	2.87	2.34	2.215	2.645	2.415	2.46	2.74	2.735	-0.415385	7.97596e-05	0.00058746
Lateral septal nucleus, caudal (caudodorsal) part	0.795	0.685	0.775	0.7	0.79	0.785	0.57	0.79	0.58	0.665	0.575	0.66	0.65	0.71	0.535	0.625	0.555	0.59	0.52	0.57	0.5	0.6	0.585	0.755	0.62	0.705	0.525	0.65	0.77	1.2	0.615	0.635	0.625	0.655	0.59	0.6	0.66	0.63	0.555	0.56	0.575	0.605	0.545	0.715	0.565	-0.123115	0.000613984	0.00281624
Lateral septal nucleus, rostral (rostroventral) part	2.215	2.305	2.275	2.415	2.42	2.215	2.1	2.235	2.125	2.025	2.22	2.04	2.19	2.04	1.94	1.93	1.815	1.77	1.645	1.895	2.035	2.005	1.905	2.175	2.16	2.4	2.085	2.345	2.085	2.92	2.21	2.11	2.245	2.105	2.27	2.08	2.03	2.105	1.71	1.555	1.955	1.73	1.825	1.915	2.065	-0.276846	0.000207942	0.00117135
Lateral visual area	0.935	1.05	0.825	0.895	0.775	0.81	0.97	0.57	0.88	0.86	0.62	0.79	0.91	0.565	0.595	0.61	0.875	0.59	0.695	0.615	0.625	0.67	0.66	0.75	0.7	0.86	0.975	0.645	0.87	0.915	0.6	0.815	0.69	0.795	0.71	0.79	0.605	0.585	0.625	0.67	0.655	0.52	0.59	0.72	0.695	-0.178538	0.00184785	0.00661426
Lateral visual area, layer 1	0.105	0.115	0.105	0.09	0.13	0.08	0.09	0.06	0.105	0.105	0.09	0.075	0.1	0.065	0.07	0.105	0.075	0.08	0.095	0.085	0.06	0.08	0.085	0.115	0.085	0.105	0.085	0.095	0.08	0.095	0.095	0.1	0.12	0.12	0.145	0.15	0.08	0.07	0.1	0.08	0.07	0.055	0.07	0.075	0.07	-0.0165769	0.0242172	0.051386
Lateral visual area, layer 2/3	0.25	0.305	0.26	0.235	0.26	0.225	0.235	0.18	0.225	0.205	0.175	0.225	0.23	0.17	0.17	0.185	0.215	0.16	0.24	0.23	0.195	0.15	0.2	0.225	0.215	0.2	0.24	0.2	0.285	0.205	0.175	0.215	0.215	0.23	0.235	0.285	0.185	0.175	0.195	0.185	0.185	0.165	0.23	0.195	0.215	-0.0422308	0.00472402	0.0138114
Lateral visual area, layer 5	0.275	0.325	0.225	0.285	0.165	0.235	0.29	0.135	0.27	0.245	0.135	0.225	0.305	0.135	0.13	0.14	0.3	0.145	0.16	0.155	0.18	0.205	0.19	0.185	0.19	0.265	0.345	0.16	0.215	0.27	0.165	0.24	0.155	0.24	0.145	0.165	0.135	0.15	0.15	0.185	0.17	0.16	0.13	0.22	0.19	-0.06	0.025056	0.0525832
Laterodorsal tegmental nucleus	0.18	0.12	0.18	0.15	0.175	0.145	0.14	0.195	0.145	0.095	0.17	0.06	0.17	0.15	0.16	0.09	0.175	0.05	0.09	0.065	0.065	0.175	0.075	0.165	0.085	0.165	0.17	0.13	0.1	0.045	0.125	0.125	0.175	0.18	0.17	0.17	0.115	0.07	0.07	0.075	0.095	0.09	0.07	0.16	0.07	-0.0375	0.0540002	0.0987212
Lobule II	1.16	1.075	1.09	1.095	1.05	1.12	1.125	1.09	1.07	1.05	1.22	1.33	1.11	1.21	1.265	1.34	1.085	1.215	1.24	1.17	1.14	1.17	1.265	1.155	1.365	1.255	1.16	1.11	1.23	0.265	1.225	1.115	0.99	1.14	1.22	1.235	1.29	1.32	1.22	1.085	1.145	1.02	1.2	1.07	1.25	0.119808	0.00018088	0.00104593
Magnocellular reticular nucleus	1.015	1.05	1.065	1.09	1.01	1.115	0.85	0.83	0.83	1.14	0.915	0.95	0.8	0.955	0.935	0.815	0.93	0.89	0.91	0.73	0.79	1.06	1.02	1.11	1.015	1.005	0.855	0.995	0.885	0.62	1.11	0.865	0.955	0.94	0.82	1.185	0.835	0.86	0.685	0.87	0.925	0.825	0.93	0.97	0.74	-0.0995	0.0361704	0.0696144
Main olfactory bulb	14.695	15.855	14.62	16.87	14.72	14.69	16.065	15.53	15.49	14.565	14.42	15.25	14.585	13.835	13.715	14.06	13.91	12.11	12.85	13.845	13.53	13.595	14.27	15.345	15.635	15.475	15.635	16.63	13.97	15.015	15.36	16.175	16.24	13.79	15.245	14.9	14.68	13.645	13.78	13.165	13.59	12.34	14.2	13.355	14.255	-1.46577	0.000213227	0.0011922
Main olfactory bulb, glomerular layer	3.635	3.755	3.5	3.965	3.615	3.55	3.84	3.8	3.74	3.63	3.485	3.71	3.37	3.465	3.43	3.465	3.445	3.035	3.195	3.435	3.2	3.375	3.405	3.68	3.685	3.72	3.735	3.945	3.47	3.595	3.645	3.77	4.015	3.39	3.885	3.695	3.575	3.245	3.495	3.23	3.19	2.93	3.425	3.4	3.48	-0.317231	9.09176e-05	0.000638926
Main olfactory bulb, granule layer	3.975	4.33	3.985	4.55	3.91	3.93	4.325	4.275	4.24	3.995	3.9	3.995	3.92	3.67	3.345	3.855	3.655	3.08	3.255	3.595	3.535	3.6	3.695	4.175	4.285	4.25	4.06	4.52	3.735	4.1	3.99	4.49	4.25	3.49	4.005	4.025	3.905	3.625	3.655	3.51	3.65	3.2	3.625	3.42	3.69	-0.528423	5.7582e-05	0.000459456
Main olfactory bulb, inner plexiform layer	0.775	0.93	0.755	1.025	0.805	0.785	0.89	0.875	0.835	0.825	0.785	0.935	0.895	0.895	0.705	0.74	0.72	0.635	0.73	0.76	0.75	0.695	0.705	0.81	0.845	0.77	0.935	0.975	0.685	0.79	0.805	0.845	0.99	0.71	0.845	0.815	0.825	0.715	0.735	0.745	0.78	0.66	0.705	0.615	0.715	-0.0846154	0.0301816	0.0614869
Main olfactory bulb, mitral layer	0.69	0.815	0.67	0.855	0.615	0.665	0.845	0.715	0.795	0.78	0.635	0.815	0.72	0.66	0.7	0.685	0.685	0.595	0.6	0.605	0.615	0.71	0.665	0.66	0.755	0.715	0.795	0.83	0.62	0.66	0.72	0.79	0.865	0.67	0.75	0.695	0.705	0.79	0.665	0.64	0.76	0.55	0.69	0.715	0.69	-0.0760385	0.0204404	0.0452525
Main olfactory bulb, outer plexiform layer	3.975	4.195	4.105	4.57	3.94	3.96	4.185	3.97	3.92	3.785	3.955	3.895	3.685	3.705	3.54	3.775	3.6	3.14	3.38	3.61	3.645	3.475	3.78	4.18	4.265	4.175	4.06	4.33	3.87	3.985	4.045	4.17	4.05	3.67	4.07	3.925	3.805	3.39	3.575	3.485	3.49	3.37	3.75	3.395	3.655	-0.430885	0.000120421	0.000788397
mammillary related	0.185	0.2	0.21	0.225	0.21	0.21	0.2	0.19	0.21	0.26	0.19	0.25	0.15	0.165	0.135	0.15	0.17	0.205	0.15	0.18	0.24	0.16	0.21	0.255	0.21	0.19	0.155	0.27	0.155	0.22	0.15	0.2	0.175	0.165	0.155	0.21	0.24	0.12	0.185	0.24	0.235	0.18	0.19	0.18	0.175	-0.0288462	0.0352896	0.0686087
Medial amygdalar nucleus, anterodorsal part	0.575	0.575	0.585	0.605	0.54	0.57	0.545	0.55	0.565	0.52	0.63	0.475	0.48	0.45	0.495	0.455	0.535	0.44	0.505	0.455	0.48	0.52	0.525	0.51	0.525	0.635	0.565	0.52	0.605	0.46	0.505	0.52	0.63	0.58	0.545	0.605	0.51	0.525	0.465	0.505	0.525	0.43	0.475	0.505	0.59	-0.0672308	0.000906871	0.00373475
Medial amygdalar nucleus, posterodorsal part	0.415	0.355	0.32	0.4	0.315	0.31	0.375	0.32	0.38	0.32	0.365	0.335	0.355	0.33	0.33	0.29	0.3	0.265	0.31	0.355	0.315	0.28	0.34	0.32	0.325	0.28	0.32	0.315	0.425	0.25	0.305	0.395	0.38	0.31	0.335	0.33	0.3	0.265	0.32	0.25	0.36	0.245	0.29	0.29	0.345	-0.0302308	0.0502083	0.0926736
Medial amygdalar nucleus, posterodorsal part, sublayer c	0.12	0.105	0.1	0.13	0.085	0.095	0.105	0.1	0.12	0.115	0.115	0.095	0.08	0.085	0.09	0.06	0.11	0.075	0.09	0.085	0.095	0.095	0.09	0.075	0.09	0.135	0.085	0.15	0.14	0.05	0.085	0.125	0.135	0.105	0.07	0.095	0.075	0.065	0.07	0.055	0.085	0.055	0.085	0.065	0.105	-0.0178846	0.00584793	0.0161736
medial forebrain bundle system	6.515	6.755	6.535	6.835	7.12	6.365	6.525	6.48	6.2	6.82	5.92	6.275	6.245	5.66	5.525	5.815	5.945	5.545	5.47	5.3	5.49	5.57	5.405	7.01	6.56	6.745	6.645	6.79	6.075	8.775	6.06	6.32	6.09	5.985	6.08	5.965	5.685	5.815	5.31	5.52	5.655	5.01	5.365	6.065	5.835	-0.91	2.97699e-07	7.126e-06
Medial group of the dorsal thalamus	1.56	1.86	1.565	2.03	1.8	1.45	1.395	1.44	1.34	1.55	1.445	1.49	1.375	1.475	1.45	1.455	1.335	1.505	1.46	1.4	1.44	1.28	1.58	1.545	1.715	1.58	1.48	1.77	1.475	2.42	1.415	1.7	1.365	1.29	1.35	1.485	1.51	1.45	1.375	1.465	1.29	1.4	1.515	1.495	1.285	-0.161308	0.0245351	0.0519169
Medial habenula	0.225	0.305	0.24	0.285	0.25	0.265	0.29	0.255	0.23	0.215	0.21	0.175	0.285	0.225	0.225	0.19	0.255	0.215	0.21	0.185	0.18	0.245	0.195	0.255	0.255	0.235	0.27	0.2	0.235	0.35	0.26	0.245	0.255	0.28	0.235	0.18	0.19	0.205	0.175	0.185	0.175	0.225	0.175	0.185	0.175	-0.041	0.00517214	0.014886
medial longitudinal fascicle	1.465	1.25	1.285	1.56	1.285	1.335	1.075	1.235	1.215	1.25	1.185	1.165	1.3	1.12	1.19	0.925	1.305	0.85	0.895	0.915	1.11	1.29	1.31	1.34	1.33	1.42	1.25	1.435	1.1	0.5	1.09	1.32	1.265	1.245	0.955	1.315	1.045	1.185	0.91	1.065	1.1	1.185	0.935	1.205	0.995	-0.1755	0.0140842	0.0332978
Mediodorsal nucleus of the thalamus, medial part	0.48	0.665	0.525	0.78	0.555	0.445	0.45	0.49	0.52	0.48	0.38	0.465	0.49	0.4	0.435	0.385	0.445	0.455	0.46	0.41	0.405	0.47	0.475	0.49	0.685	0.565	0.465	0.67	0.465	0.83	0.535	0.67	0.45	0.5	0.535	0.395	0.43	0.39	0.4	0.42	0.35	0.41	0.415	0.455	0.39	-0.102462	0.00371381	0.0115642
Medulla	30.99	32.825	31.445	35.02	31.635	31.885	30.385	30.55	29.935	31.36	32.145	30.705	30.465	29.275	28.16	29.395	29.425	28.18	28.735	28.56	30.23	29.565	30.745	32.79	32.315	32.65	30.91	31.48	29.94	14.655	30.77	33.105	30.965	30.535	29.26	35.155	30.01	28.4	29.235	26.95	30.63	28.345	29.99	28.59	31.26	-1.94262	0.00183895	0.00661332
Medulla, motor related	17.62	18.955	17.69	19.375	18.145	18.21	17	17.25	17.045	18.15	18.21	17.395	17.28	16.42	16.08	16.49	16.965	15.935	16.02	16.25	17.19	17.035	17.755	18.96	18.815	18.445	17.605	18.09	17.135	7.74	17.645	18.48	17.065	17.6	16.395	19.62	16.755	16.095	16.345	15.51	17.45	16.27	17.04	16.335	17.39	-1.09592	0.00216542	0.00753962
Medullary reticular nucleus	1.635	1.905	1.595	1.975	1.97	1.65	1.94	1.885	1.94	1.635	2.14	1.865	1.955	1.715	1.955	2.1	2.14	2.09	2.065	2.075	2.285	1.65	2.065	1.895	2.065	1.785	1.98	1.73	2.235	1.055	1.975	2.23	1.98	2.135	1.92	2.225	1.93	1.95	2.045	1.855	2.065	1.645	2.18	1.96	2.1	0.194692	0.0130814	0.0316099
Medullary reticular nucleus, ventral part	1.015	1.305	1.03	1.34	1.375	1.105	1.375	1.36	1.37	1.11	1.51	1.34	1.385	1.17	1.4	1.57	1.545	1.54	1.555	1.56	1.705	0.99	1.445	1.275	1.465	1.215	1.385	1.07	1.675	0.745	1.435	1.595	1.4	1.505	1.41	1.51	1.38	1.43	1.51	1.3	1.54	1.02	1.605	1.435	1.535	0.201115	0.0124484	0.0304375
Midbrain	23.995	23.5	23.885	23.24	24.215	23.285	22.28	22.37	22.185	21.405	23.65	20.685	22.97	21.37	23.225	20.355	22.49	18.945	20.88	19.44	18.985	21.97	20.95	22.94	21.975	24.12	23.945	22.815	22.11	15.725	22.645	22.805	22.245	22.36	23.025	24.065	21.405	21.395	19.905	18.88	19.775	18.005	19.17	21.24	19.785	-1.81177	0.00407503	0.0123378
Midbrain raphe nuclei	0.68	0.66	0.675	0.68	0.575	0.635	0.535	0.615	0.575	0.615	0.69	0.49	0.665	0.515	0.57	0.46	0.71	0.365	0.52	0.405	0.485	0.62	0.505	0.525	0.565	0.71	0.685	0.735	0.54	0.365	0.48	0.49	0.575	0.525	0.565	0.64	0.4	0.55	0.46	0.545	0.665	0.525	0.415	0.64	0.595	-0.0860385	0.0292492	0.059906
Midbrain reticular nucleus	5.6	5.315	5.51	5.895	5.19	5.49	5.13	5.615	5.125	5.21	4.765	5.27	5.125	4.985	4.575	5.08	4.95	4.63	4.6	4.6	4.715	4.835	5.07	5.34	4.5	5.88	5.765	5.415	4.75	2.455	4.805	4.775	5.465	4.62	4.43	4.935	5.515	4.665	4.845	4.4	4.72	4.405	4.68	5.51	4.855	-0.546462	2.67447e-05	0.000262647
Midbrain reticular nucleus, retrorubral area	0.305	0.23	0.3	0.3	0.545	0.295	0.39	0.33	0.35	0.175	0.63	0.29	0.525	0.56	0.6	0.54	0.335	0.405	0.525	0.42	0.36	0.38	0.63	0.255	0.61	0.315	0.585	0.2	0.51	0.135	0.55	0.575	0.39	0.575	0.645	0.65	0.585	0.535	0.505	0.255	0.17	0.2	0.415	0.245	0.145	0.154923	0.00291719	0.00944623
Midbrain, motor related	10.75	10.385	10.685	10.25	10.815	10.29	9.97	10.175	9.625	9.38	10.11	8.82	10.16	9.3	10.235	8.95	9.865	8.505	9.345	8.6	8.06	9.905	9.03	10.335	9.915	10.865	10.535	10.02	10.095	6.925	10.215	10.055	9.935	10.185	10.1	10.25	9.16	9.07	9.065	8.19	8.365	7.64	8.435	9.42	8.51	-0.933654	0.00174327	0.0062988
Midbrain, sensory related	7.01	7.7	6.925	7.22	7.64	7	6.695	6.435	6.87	6.84	7.39	6.95	6.905	6.695	7.06	6.46	6.66	6.05	6.505	6.285	6.305	6.235	6.68	7.01	6.785	7.195	7.17	7.135	6.45	5.705	7.23	6.955	6.635	6.685	7.21	7.35	7.2	6.725	6.385	6.105	6.445	6.16	6.31	6.47	6.46	-0.404269	0.0208357	0.0459947
Midline group of the dorsal thalamus	1.295	1.305	1.385	1.41	1.51	1.365	1.23	1.46	1.14	1.35	1.295	1.305	1.265	1.405	1.285	1.32	1.205	1.24	1.255	1.175	1.22	1.105	1.36	1.39	1.305	1.35	1.33	1.43	1.24	2.175	1.33	1.345	1.175	1.22	1.19	1.32	1.26	1.475	1.2	1.3	1.27	1.165	1.215	1.4	1.41	-0.0807693	0.050934	0.0937872
Nodulus (X), molecular layer	0.765	0.665	0.66	0.71	0.68	0.73	0.76	0.8	0.835	0.615	0.675	0.52	0.665	0.64	0.89	0.615	0.725	0.425	0.49	0.54	0.545	0.755	0.505	0.61	0.8	0.72	0.935	0.645	0.515	0.5	0.505	0.89	0.655	0.71	0.855	0.725	0.94	0.64	0.52	0.825	0.55	0.57	0.45	0.885	0.59	-0.107385	0.0264312	0.0550171
Nucleus accumbens	4.375	4.69	4.525	5.015	5.185	4.455	4.475	4.7	4.675	4.44	4.64	4.275	4.44	4.35	4.42	4.37	4.335	4.06	4.26	4.19	3.85	4.19	4.215	5.025	4.92	5.025	4.64	4.635	4.405	4.405	4.655	4.48	4.92	4.51	4.875	4.495	4.38	4.15	4.34	4.205	3.935	3.755	4.41	3.705	4.58	-0.376962	0.000706408	0.00307448
Nucleus of the brachium of the inferior colliculus	0.095	0.025	0.125	0.045	0.165	0.05	0.07	0.095	0.055	0.105	0.175	0.18	0.125	0.18	0.195	0.2	0.1	0.145	0.165	0.14	0.105	0.075	0.195	0.055	0.175	0.145	0.105	0.055	0.14	0.055	0.155	0.105	0.13	0.165	0.19	0.21	0.225	0.2	0.16	0.09	0.085	0.075	0.14	0.02	0.01	0.0693077	0.000694796	0.00304122
Nucleus of the posterior commissure	0.43	0.28	0.425	0.26	0.345	0.295	0.395	0.375	0.305	0.325	0.21	0.26	0.405	0.245	0.19	0.22	0.375	0.16	0.215	0.205	0.22	0.34	0.175	0.37	0.32	0.345	0.38	0.32	0.36	0.18	0.39	0.355	0.39	0.37	0.335	0.16	0.295	0.25	0.185	0.16	0.245	0.3	0.225	0.195	0.16	-0.0958077	0.00405759	0.0123338
oculomotor nerve	1.54	1.295	1.38	1.58	1.34	1.375	1.145	1.28	1.275	1.265	1.225	1.195	1.385	1.135	1.215	0.955	1.41	0.87	0.935	0.935	1.135	1.36	1.335	1.38	1.385	1.49	1.35	1.455	1.155	0.52	1.175	1.385	1.335	1.26	1.015	1.32	1.06	1.21	0.925	1.1	1.125	1.195	0.945	1.245	1.02	-0.186731	0.0138714	0.0331515
Olfactory areas	34.595	37.94	35.58	39.81	36.38	35.25	37.055	37.045	36.675	34.925	33.96	35.1	33.515	32.86	31.845	33.51	32.16	29.04	30.94	31.665	31.57	31.92	32.115	36.525	37.075	37.145	37.455	36.95	34.825	33.56	36.185	36.765	38.11	32.425	35.805	34.405	34.57	31.79	31.9	30.82	32.545	28.475	32.585	32.03	34.435	-4.20242	2.00165e-06	3.2623e-05
olfactory nerve	3.17	3.425	3.125	3.475	3.375	3.2	3.375	3.31	3.375	2.85	3.15	3.285	3.255	2.84	3.295	2.93	3.205	2.735	2.935	3.19	3.065	3	3.3	3.36	3.285	3.44	3.5	3.585	3.085	3.615	3.625	3.495	3.42	3.14	3.01	3.115	3.23	3.135	2.93	2.915	3.09	2.785	3.21	3.115	3.535	-0.176846	0.0358382	0.0694042
Olfactory tubercle	4.085	3.985	4.26	4.365	4.02	3.625	3.88	3.83	4.13	3.945	4.175	3.95	3.865	3.84	3.89	3.745	3.925	3.34	3.905	3.825	3.23	3.765	3.61	3.69	4.26	4.41	4.055	4.21	4.305	3.54	3.97	3.86	4.26	4.04	4.205	4.065	3.87	4.135	3.8	3.48	3.655	3.615	3.69	3.585	4.315	-0.238269	0.0265172	0.0550466
Olfactory tubercle, molecular layer	1.29	1.34	1.44	1.38	1.38	1.2	1.265	1.32	1.395	1.275	1.4	1.28	1.265	1.26	1.29	1.21	1.225	1.105	1.25	1.3	1.085	1.12	1.155	1.345	1.375	1.53	1.3	1.36	1.29	1.185	1.23	1.18	1.34	1.31	1.345	1.27	1.24	1.295	1.285	1.27	1.225	1.15	1.26	1.2	1.415	-0.101962	0.00810978	0.0209868
Olfactory tubercle, pyramidal layer	1.44	1.24	1.435	1.56	1.35	1.18	1.47	1.19	1.58	1.225	1.265	1.28	1.465	1.365	1.15	1.265	1.37	1.1	1.14	1.245	1.01	1.255	1.13	1.19	1.43	1.435	1.31	1.445	1.52	1.19	1.41	1.475	1.525	1.33	1.395	1.375	1.255	1.21	1.1	1.09	1.185	1.01	1.225	1.27	1.45	-0.133154	0.0311684	0.0630719
optic nerve	1.345	1.51	1.32	1.45	1.395	1.35	1.355	1.365	1.29	1.405	1.365	1.45	1.24	1.425	1.23	1.43	1.345	1.14	1.185	1.295	1.22	1.23	1.305	1.395	1.295	1.435	1.42	1.415	1.31	1.24	1.33	1.365	1.24	1.23	1.335	1.325	1.39	1.315	1.195	1.365	1.405	1.155	1.255	1.345	1.155	-0.0815769	0.03588	0.0694042
optic tract	0.82	0.89	0.84	0.845	0.87	0.77	0.83	0.795	0.855	0.805	0.86	0.825	0.725	0.79	0.78	0.795	0.785	0.72	0.735	0.86	0.72	0.695	0.77	0.765	0.82	0.88	0.79	0.92	0.8	0.715	0.775	0.79	0.83	0.825	0.825	0.83	0.785	0.695	0.74	0.845	0.845	0.72	0.78	0.845	0.705	-0.0581539	0.00753017	0.0199589
Orbital area	3.475	3.395	3.27	3.73	3.235	3.295	3.5	3.225	3.55	2.835	3.31	3.285	2.93	3.04	2.665	3.215	2.67	2.465	2.525	2.785	2.925	2.93	2.72	3.15	3.63	3.57	3.455	3.71	3.43	4.035	3.185	2.94	3.835	2.66	3.31	3.185	2.99	2.665	2.765	2.445	3.035	2.365	2.665	2.745	2.91	-0.469077	0.00035617	0.00179491
Orbital area, lateral part	1.755	1.59	1.715	1.78	1.52	1.6	1.335	1.375	1.42	1.095	1.44	1.25	1	1.525	0.97	1.56	0.97	0.94	0.95	0.965	1.015	1.165	1.035	1.35	1.405	1.775	1.47	1.615	1.775	1.665	1.19	1.1	1.445	0.985	1.425	1.355	1.21	1.22	1.155	1.135	1.14	0.855	1.01	1.03	1.08	-0.381192	0.000588634	0.00273269
Orbital area, lateral part, layer 1	0.26	0.315	0.29	0.365	0.22	0.225	0.325	0.19	0.335	0.215	0.3	0.24	0.195	0.29	0.215	0.285	0.18	0.155	0.175	0.185	0.22	0.24	0.22	0.195	0.3	0.255	0.315	0.34	0.25	0.31	0.19	0.185	0.37	0.22	0.28	0.28	0.215	0.26	0.195	0.23	0.235	0.19	0.21	0.17	0.175	-0.0509231	0.0322405	0.0641461
Orbital area, lateral part, layer 2/3	0.83	0.725	0.77	0.85	0.49	0.655	0.615	0.455	0.595	0.45	0.66	0.585	0.465	0.68	0.415	0.675	0.435	0.36	0.395	0.415	0.42	0.48	0.435	0.465	0.695	0.845	0.685	0.675	0.87	0.68	0.615	0.515	0.595	0.41	0.73	0.595	0.595	0.47	0.425	0.465	0.48	0.355	0.41	0.49	0.51	-0.149654	0.0125588	0.0304432
Orbital area, lateral part, layer 5	0.505	0.44	0.495	0.445	0.555	0.555	0.25	0.485	0.325	0.29	0.35	0.29	0.22	0.415	0.24	0.435	0.23	0.315	0.285	0.255	0.28	0.32	0.285	0.445	0.265	0.515	0.305	0.445	0.465	0.425	0.27	0.29	0.345	0.27	0.285	0.38	0.255	0.345	0.38	0.255	0.295	0.21	0.285	0.25	0.265	-0.132962	0.00158694	0.00582724
Orbital area, lateral part, layer 6a	0.16	0.11	0.16	0.12	0.25	0.165	0.145	0.245	0.165	0.14	0.13	0.135	0.12	0.14	0.1	0.165	0.125	0.11	0.095	0.11	0.095	0.125	0.095	0.245	0.145	0.16	0.165	0.155	0.185	0.25	0.115	0.11	0.135	0.085	0.13	0.1	0.145	0.145	0.155	0.185	0.13	0.1	0.105	0.12	0.13	-0.0471538	0.00383799	0.0118545
Orbital area, medial part, layer 1	0.115	0.125	0.09	0.145	0.125	0.125	0.185	0.165	0.18	0.19	0.18	0.17	0.22	0.105	0.195	0.135	0.22	0.18	0.205	0.21	0.19	0.16	0.165	0.135	0.235	0.14	0.135	0.195	0.17	0.275	0.195	0.22	0.195	0.2	0.11	0.165	0.13	0.125	0.145	0.105	0.155	0.17	0.225	0.16	0.225	0.0351154	0.0216904	0.0475254
Orbital area, medial part, layer 2	0.03	0.05	0.045	0.05	0.055	0.025	0.11	0.105	0.105	0.11	0.025	0.13	0.13	0.045	0.135	0.03	0.14	0.135	0.075	0.145	0.18	0.115	0.165	0.055	0.115	0.03	0.09	0.06	0.015	0.095	0.145	0.11	0.12	0.135	0.09	0.04	0.065	0.015	0.11	0.025	0.075	0.095	0.14	0.085	0.14	0.0430385	0.0327464	0.0644006
Orbital area, ventrolateral part	1.19	1.19	1.155	1.255	1.165	1.18	1.25	1.13	1.22	0.875	1.215	1.165	1	1.09	0.855	1.145	0.835	0.71	0.815	0.875	0.95	0.97	0.81	1.225	1.275	1.285	1.23	1.28	1.09	1.355	1.025	0.93	1.325	0.835	1.16	1.185	1.155	0.985	0.895	0.93	1.155	0.805	0.845	0.995	0.93	-0.204462	0.00212685	0.00743911
Orbital area, ventrolateral part, layer 6a	0.345	0.26	0.295	0.305	0.305	0.32	0.12	0.285	0.145	0.04	0.29	0.175	0.055	0.325	0.05	0.34	0.045	0.04	0.035	0.06	0.05	0.12	0.015	0.3	0.17	0.325	0.185	0.27	0.325	0.235	0.06	0.02	0.105	0.02	0.23	0.26	0.19	0.25	0.065	0.085	0.22	0.065	0.025	0.145	0.06	-0.118923	0.0200002	0.0446143
Pallidum	9.12	9.47	9.415	9.525	9.775	9.045	8.875	9.115	8.585	8.395	8.94	8	8.695	8.445	8.415	7.985	7.83	7.405	7.68	7.625	7.775	7.61	7.77	9.285	8.965	9.315	9.225	8.845	9.57	9.29	8.985	8.895	9.38	8.645	9.415	8.925	8.705	8.45	7.595	7.68	7.655	6.875	8.025	7.595	9.015	-1.11854	7.75978e-06	0.000101286
Pallidum, caudal region	1.645	1.695	1.72	1.61	1.965	1.705	1.435	1.71	1.335	1.635	1.605	1.565	1.44	1.725	1.415	1.455	1.435	1.285	1.235	1.415	1.42	1.315	1.345	1.79	1.39	1.63	1.675	1.535	1.795	2.13	1.575	1.555	1.54	1.375	1.67	1.585	1.665	1.55	1.305	1.3	1.485	1.16	1.32	1.425	1.515	-0.2105	0.00322946	0.0102222
Pallidum, dorsal region	1.995	1.95	1.93	1.89	1.81	1.92	1.875	1.955	1.75	1.725	1.795	1.58	1.645	1.565	1.69	1.585	1.6	1.47	1.63	1.505	1.49	1.555	1.605	1.98	1.84	1.86	2.02	1.795	1.935	1.65	1.935	1.955	1.95	1.815	1.685	1.845	1.675	1.63	1.555	1.51	1.41	1.315	1.505	1.415	1.695	-0.286538	1.50065e-07	4.421e-06
Pallidum, ventral region	3.68	3.93	3.83	4.01	3.695	3.525	3.76	3.445	3.645	3.2	3.62	2.895	3.725	3.235	3.415	3.13	2.845	2.89	2.965	2.98	3.19	2.985	2.96	3.44	3.885	3.88	3.57	3.695	3.99	3.24	3.475	3.535	3.945	3.54	4.015	3.71	3.455	3.23	2.885	2.98	2.955	2.735	3.37	2.89	3.91	-0.530846	0.000112716	0.000744314
Parabrachial nucleus	0.88	0.785	0.845	0.87	0.745	0.88	0.7	0.83	0.76	0.87	0.72	0.92	0.755	0.64	0.67	0.615	0.73	0.8	0.615	0.825	0.85	0.695	0.74	0.86	0.6	0.94	0.885	0.85	0.645	0.315	0.625	0.64	0.7	0.67	0.68	0.815	0.635	0.58	0.745	0.825	0.855	0.795	0.755	0.675	0.895	-0.0799616	0.0308764	0.0627357
Parabrachial nucleus, lateral division	0.48	0.44	0.465	0.475	0.375	0.495	0.36	0.395	0.38	0.48	0.36	0.465	0.37	0.31	0.35	0.295	0.395	0.395	0.305	0.41	0.465	0.35	0.35	0.48	0.335	0.48	0.395	0.505	0.32	0.165	0.34	0.335	0.325	0.35	0.345	0.385	0.315	0.295	0.365	0.5	0.52	0.435	0.36	0.355	0.445	-0.0637308	0.00975137	0.0247139
Parabrachial nucleus, lateral division, superior lateral part	0.1	0.08	0.125	0.125	0.095	0.1	0.125	0.13	0.115	0.08	0.11	0.085	0.115	0.055	0.09	0.04	0.08	0.045	0.03	0.055	0.065	0.115	0.02	0.085	0.055	0.105	0.12	0.08	0.07	0.015	0.07	0.1	0.11	0.115	0.09	0.12	0.055	0.03	0.065	0.095	0.085	0.095	0.04	0.11	0.1	-0.0378846	0.0034877	0.0109491
Parabrachial nucleus, medial division, medial medial part	0.265	0.2	0.26	0.25	0.23	0.24	0.17	0.25	0.24	0.235	0.21	0.26	0.21	0.155	0.165	0.16	0.22	0.235	0.16	0.205	0.215	0.22	0.21	0.225	0.115	0.29	0.28	0.205	0.155	0.105	0.15	0.105	0.215	0.18	0.19	0.225	0.13	0.13	0.195	0.19	0.185	0.19	0.21	0.21	0.25	-0.0320769	0.0223098	0.0481389
Paracentral nucleus	0.19	0.195	0.205	0.2	0.225	0.195	0.195	0.215	0.145	0.22	0.16	0.15	0.215	0.185	0.21	0.145	0.16	0.15	0.16	0.12	0.135	0.165	0.145	0.235	0.165	0.185	0.23	0.255	0.195	0.225	0.205	0.15	0.16	0.22	0.23	0.175	0.165	0.18	0.185	0.155	0.2	0.145	0.15	0.21	0.195	-0.0369615	0.00229175	0.00783697
Parasubiculum	1.03	0.985	0.95	0.935	1.015	0.945	0.95	1.03	0.995	0.98	0.91	0.985	1.04	0.965	0.91	0.855	0.725	0.795	0.915	0.805	0.855	0.81	0.855	0.905	0.775	0.94	1.06	0.945	0.95	0.675	0.755	0.91	0.975	0.915	0.945	1.03	0.8	0.91	0.72	0.725	0.92	0.645	0.745	0.775	0.9	-0.102654	0.00212414	0.00743911
Parasubiculum, layer 2	0.62	0.555	0.56	0.595	0.525	0.58	0.55	0.53	0.565	0.52	0.465	0.545	0.585	0.49	0.45	0.375	0.43	0.435	0.435	0.44	0.43	0.465	0.425	0.485	0.42	0.57	0.595	0.6	0.55	0.34	0.4	0.49	0.48	0.495	0.47	0.55	0.435	0.475	0.415	0.42	0.51	0.415	0.39	0.47	0.5	-0.100769	3.90895e-05	0.000340256
Parataenial nucleus	0.11	0.08	0.105	0.09	0.105	0.11	0.07	0.105	0.08	0.175	0.065	0.075	0.07	0.1	0.065	0.11	0.07	0.095	0.07	0.075	0.065	0.065	0.09	0.11	0.165	0.11	0.09	0.16	0.1	0.285	0.07	0.06	0.045	0.065	0.06	0.115	0.1	0.09	0.065	0.085	0.125	0.095	0.1	0.165	0.095	-0.0249231	0.0147196	0.0346929
Parvicellular reticular nucleus	1.545	1.68	1.54	1.835	1.91	1.665	1.55	1.875	1.825	1.63	1.745	1.555	1.85	1.49	1.625	1.5	1.705	1.44	1.505	1.375	1.345	1.675	1.62	1.755	1.675	1.655	1.815	1.6	1.53	0.52	1.43	1.785	1.665	1.73	1.605	1.91	1.455	1.485	1.605	1.69	1.555	1.15	1.57	1.6	1.695	-0.133962	0.0415516	0.0785889
Periaqueductal gray	4.92	5.04	5.035	5.22	4.98	4.885	4.635	4.91	4.385	4.91	4.515	4.68	5.075	4.335	4.41	4.19	4.555	4.03	4.11	3.99	4.16	4.68	4.425	4.625	4.075	5.275	5.225	4.63	4.335	2.685	4.465	4.345	4.555	4.82	4.655	4.72	4.505	4.09	4.06	4.21	4.625	4	4.12	4.91	4.52	-0.495462	0.000373811	0.00183551
Peripeduncular nucleus	0.19	0.145	0.125	0.155	0.11	0.155	0.155	0.125	0.225	0.135	0.045	0.1	0.1	0.115	0.075	0.065	0.125	0.045	0.09	0.09	0.075	0.09	0.035	0.135	0.05	0.115	0.115	0.185	0.105	0.11	0.065	0.09	0.07	0.09	0.08	0.07	0.055	0.06	0.07	0.115	0.14	0.105	0.075	0.175	0.09	-0.0712308	1.60266e-05	0.000177114
Perirhinal area	1.275	1.195	1.325	1.375	1.275	1.085	1.35	1.345	1.25	1.28	1.23	1.04	1.11	1.005	1.255	0.99	1.05	0.91	1.105	1.005	0.885	1.115	1.145	1.31	1.2	1.23	1.29	1.14	1.315	1.035	1.09	1.275	1.4	1.245	0.95	1.13	1.185	1.14	1.13	0.855	0.865	0.805	1.12	1.015	1.16	-0.2105	6.29276e-05	0.000486894
Perirhinal area, layer 1	0.295	0.255	0.36	0.37	0.355	0.28	0.305	0.31	0.31	0.32	0.265	0.265	0.24	0.255	0.32	0.27	0.29	0.215	0.28	0.23	0.235	0.27	0.275	0.305	0.295	0.335	0.315	0.295	0.31	0.25	0.275	0.3	0.33	0.335	0.23	0.26	0.32	0.27	0.25	0.25	0.195	0.24	0.265	0.235	0.305	-0.0536923	0.000640226	0.00290185
Perirhinal area, layer 2/3	0.435	0.39	0.44	0.43	0.385	0.355	0.455	0.425	0.41	0.4	0.37	0.375	0.355	0.36	0.4	0.275	0.335	0.27	0.365	0.33	0.245	0.36	0.365	0.4	0.37	0.335	0.38	0.35	0.405	0.32	0.315	0.42	0.39	0.385	0.36	0.37	0.365	0.38	0.365	0.25	0.28	0.225	0.355	0.295	0.355	-0.0736539	0.000303059	0.00160099
Perirhinal area, layer 5	0.37	0.34	0.345	0.365	0.325	0.275	0.395	0.375	0.355	0.34	0.335	0.255	0.315	0.24	0.305	0.28	0.28	0.245	0.29	0.27	0.25	0.305	0.32	0.375	0.36	0.37	0.345	0.32	0.385	0.295	0.305	0.31	0.395	0.315	0.235	0.31	0.27	0.3	0.3	0.235	0.205	0.215	0.3	0.34	0.3	-0.0646539	8.82393e-05	0.000625845
Piriform-amygdalar area	0.645	0.765	0.715	0.73	0.705	0.735	0.625	0.785	0.645	0.63	0.545	0.665	0.675	0.645	0.495	0.65	0.58	0.63	0.7	0.635	0.625	0.635	0.595	0.69	0.74	0.65	0.805	0.64	0.61	0.55	0.6	0.665	0.695	0.76	0.63	0.595	0.75	0.505	0.52	0.575	0.655	0.735	0.78	0.78	0.765	-0.0768462	0.0040549	0.0123338
Piriform-amygdalar area, polymorph layer	0.2	0.235	0.21	0.23	0.22	0.215	0.175	0.275	0.2	0.22	0.22	0.17	0.19	0.18	0.215	0.205	0.21	0.22	0.21	0.18	0.19	0.205	0.195	0.185	0.205	0.185	0.26	0.2	0.215	0.155	0.19	0.24	0.225	0.215	0.225	0.185	0.2	0.145	0.175	0.175	0.205	0.195	0.195	0.24	0.265	-0.0187692	0.0476727	0.0886342
Piriform area	11.03	12.58	11.58	12.415	11.885	11.18	11.285	11.9	11.67	11.28	10.35	11.43	9.99	10.265	9.875	10.29	9.78	8.94	9.87	9.8	9.89	10.125	9.705	11.545	11.985	12.11	12.15	11.495	11.25	10.05	12.165	11.64	11.79	10.125	11.39	10.32	11.02	10.1	9.685	9.845	10.57	8.64	10.43	10.48	11.19	-1.65665	3.46073e-07	8.033e-06
Piriform area, molecular layer	4.28	5.01	4.465	4.9	4.355	4.435	4.28	4.615	4.58	4.245	4.04	4.505	4.11	4.045	3.8	4.145	3.805	3.415	3.89	3.665	3.81	3.875	3.62	4.58	4.55	4.68	4.745	4.405	4.41	3.92	4.73	4.6	4.605	4.13	4.45	4.07	4.32	4.025	3.835	3.935	4.09	3.42	4.09	4.04	4.26	-0.614577	2.3007e-05	0.000241416
Piriform area, polymorph layer	3.52	3.995	3.73	3.93	4.07	3.635	3.71	4.045	3.765	3.81	3.36	3.825	3.105	3.295	3.265	3.205	3.105	2.98	3.14	3.24	3.265	3.22	3.185	3.76	4.1	3.89	3.985	3.77	3.635	3.24	4.01	3.765	3.83	3.175	3.74	3.265	3.6	3.28	3.105	3.225	3.6	2.82	3.37	3.465	3.63	-0.575615	5.40548e-07	1.183e-05
Piriform area, pyramidal layer	3.23	3.575	3.385	3.585	3.46	3.11	3.295	3.24	3.325	3.225	2.95	3.1	2.775	2.925	2.81	2.94	2.87	2.545	2.84	2.895	2.815	3.03	2.9	3.205	3.335	3.54	3.42	3.32	3.205	2.89	3.425	3.275	3.355	2.82	3.2	2.985	3.1	2.795	2.745	2.685	2.88	2.4	2.97	2.975	3.3	-0.466462	1.57909e-07	4.48e-06
Posterior amygdalar nucleus	0.33	0.355	0.3	0.35	0.35	0.275	0.325	0.315	0.325	0.255	0.305	0.215	0.32	0.25	0.295	0.2	0.295	0.255	0.335	0.235	0.255	0.29	0.31	0.34	0.335	0.32	0.31	0.275	0.295	0.25	0.26	0.355	0.335	0.28	0.29	0.3	0.275	0.255	0.3	0.13	0.195	0.23	0.215	0.245	0.25	-0.0441539	0.0122632	0.0301077
Posterior complex of the thalamus	1.045	1.125	1.095	1.16	1.12	1.205	1.2	1.185	1.035	1.1	0.98	1.085	1.015	1	0.89	0.99	1.01	0.865	0.995	0.94	0.92	0.935	0.93	1.205	1.035	1.215	1.02	1.05	1.005	1.09	1.125	1.015	0.995	0.995	0.995	0.97	0.985	0.935	0.94	0.89	1	0.835	0.855	1.14	0.94	-0.161231	2.37215e-06	3.7083e-05
Posterior parietal association areas	2.705	3.375	2.75	3.475	2.925	2.635	3.04	2.825	3.05	2.755	2.59	2.285	3.05	2.37	2.505	2.54	2.475	2.235	2.565	2.29	2.1	2.65	2.225	2.775	3.125	3.175	3.2	3.135	2.64	3.585	2.945	3.355	3.03	2.935	2.855	2.565	2.45	2.47	2.44	2.28	2.14	1.925	2.255	2.575	2.38	-0.501192	0.000181604	0.00104593
Posterior parietal association areas, layer 1	0.385	0.485	0.525	0.545	0.495	0.445	0.535	0.44	0.655	0.48	0.46	0.425	0.425	0.425	0.345	0.395	0.49	0.48	0.51	0.38	0.385	0.49	0.41	0.415	0.44	0.68	0.485	0.43	0.485	0.71	0.49	0.46	0.495	0.415	0.645	0.405	0.47	0.35	0.42	0.375	0.365	0.325	0.4	0.575	0.45	-0.0666923	0.0171281	0.0392817
Posterior parietal association areas, layer 2/3	0.73	0.895	0.685	0.855	0.81	0.665	0.99	0.85	0.905	0.755	0.705	0.635	0.785	0.61	0.69	0.6	0.69	0.595	0.765	0.64	0.57	0.78	0.525	0.73	0.955	0.935	1.05	0.875	0.71	0.985	0.955	0.865	0.935	0.715	0.805	0.67	0.65	0.615	0.625	0.7	0.655	0.505	0.55	0.64	0.595	-0.153231	0.000773709	0.00331096
Posterior parietal association areas, layer 4	0.265	0.315	0.25	0.3	0.285	0.24	0.295	0.225	0.24	0.27	0.24	0.205	0.335	0.19	0.3	0.23	0.22	0.225	0.205	0.205	0.225	0.285	0.18	0.28	0.255	0.22	0.255	0.295	0.205	0.285	0.255	0.305	0.25	0.335	0.225	0.27	0.235	0.18	0.245	0.215	0.2	0.17	0.2	0.245	0.165	-0.0342692	0.0523227	0.0958832
Posterior parietal association areas, layer 5	0.71	0.975	0.675	0.985	0.645	0.7	0.675	0.65	0.695	0.67	0.66	0.495	0.96	0.58	0.575	0.67	0.565	0.505	0.59	0.525	0.465	0.6	0.6	0.66	0.925	0.7	0.83	0.88	0.71	0.9	0.73	1.095	0.65	0.94	0.66	0.59	0.535	0.6	0.5	0.545	0.445	0.465	0.535	0.57	0.66	-0.138769	0.0162166	0.0375285
Posterior parietal association areas, layer 6a	0.455	0.555	0.465	0.555	0.51	0.4	0.41	0.505	0.395	0.4	0.395	0.41	0.39	0.435	0.43	0.445	0.41	0.345	0.38	0.425	0.33	0.365	0.35	0.55	0.425	0.485	0.43	0.48	0.4	0.535	0.385	0.485	0.54	0.415	0.375	0.45	0.415	0.47	0.475	0.365	0.37	0.31	0.405	0.375	0.375	-0.0719231	0.00264013	0.00879277
Posterior parietal association areas, layer 6b	0.16	0.15	0.15	0.235	0.18	0.185	0.135	0.155	0.16	0.18	0.13	0.115	0.155	0.13	0.165	0.2	0.1	0.085	0.115	0.115	0.125	0.13	0.16	0.14	0.125	0.155	0.15	0.175	0.13	0.17	0.13	0.145	0.16	0.115	0.145	0.18	0.145	0.255	0.175	0.08	0.105	0.15	0.165	0.17	0.135	-0.0363077	0.00806654	0.0209868
posteromedial visual area, layer 6a	0.165	0.175	0.17	0.15	0.22	0.18	0.135	0.195	0.18	0.165	0.175	0.16	0.135	0.115	0.135	0.155	0.18	0.125	0.16	0.145	0.135	0.14	0.145	0.205	0.15	0.17	0.17	0.135	0.165	0.19	0.145	0.16	0.185	0.095	0.175	0.185	0.135	0.095	0.145	0.14	0.125	0.1	0.165	0.15	0.12	-0.0269615	0.00584867	0.0161736
Postpiriform transition area, layers 2	0.255	0.25	0.23	0.365	0.225	0.305	0.31	0.24	0.275	0.275	0.245	0.16	0.285	0.155	0.275	0.21	0.255	0.235	0.25	0.19	0.19	0.225	0.235	0.225	0.21	0.185	0.3	0.235	0.29	0.155	0.155	0.285	0.31	0.255	0.165	0.28	0.275	0.235	0.205	0.195	0.195	0.135	0.21	0.185	0.22	-0.0491539	0.0110902	0.0275266
Postpiriform transition area, layers 3	0.46	0.425	0.415	0.52	0.375	0.415	0.41	0.38	0.49	0.4	0.46	0.325	0.405	0.345	0.375	0.45	0.44	0.365	0.455	0.275	0.345	0.37	0.31	0.435	0.42	0.425	0.48	0.405	0.425	0.28	0.345	0.44	0.455	0.36	0.39	0.435	0.365	0.31	0.41	0.325	0.34	0.32	0.31	0.37	0.395	-0.0505385	0.0393125	0.0749089
Prelimbic area	1.225	1.48	1.36	1.34	1.32	1.405	1.125	1.395	1.215	1.03	1.38	1.145	0.955	1.375	0.96	1.4	0.985	0.89	0.895	0.915	1.025	1.095	0.91	1.34	1.09	1.54	1.205	1.425	1.325	1.46	1.09	0.985	1.1	1.03	1.11	1.405	1.16	1.195	1.04	1.255	1.285	1.05	0.855	1.115	0.895	-0.217962	0.00675656	0.0182881
Prelimbic area, layer 1	0.26	0.31	0.31	0.27	0.34	0.395	0.285	0.365	0.34	0.33	0.255	0.32	0.335	0.3	0.295	0.32	0.29	0.26	0.22	0.28	0.28	0.32	0.26	0.355	0.35	0.345	0.305	0.33	0.305	0.435	0.305	0.22	0.285	0.31	0.31	0.33	0.385	0.26	0.285	0.325	0.35	0.285	0.195	0.28	0.24	-0.0331923	0.0456	0.0852974
Prelimbic area, layer 5	0.33	0.33	0.315	0.295	0.36	0.335	0.255	0.385	0.28	0.215	0.315	0.245	0.175	0.34	0.195	0.325	0.205	0.17	0.215	0.21	0.195	0.23	0.185	0.355	0.225	0.37	0.275	0.32	0.335	0.355	0.225	0.285	0.225	0.21	0.24	0.3	0.225	0.31	0.225	0.335	0.29	0.21	0.24	0.22	0.185	-0.0788462	0.00266876	0.00884966
Prelimbic area, layer 6a	0.205	0.28	0.26	0.265	0.185	0.22	0.14	0.16	0.17	0.11	0.25	0.13	0.075	0.24	0.095	0.225	0.085	0.085	0.095	0.09	0.125	0.145	0.1	0.215	0.09	0.285	0.15	0.25	0.215	0.215	0.125	0.11	0.18	0.115	0.07	0.245	0.12	0.205	0.105	0.135	0.175	0.13	0.085	0.155	0.1	-0.0656538	0.0173467	0.0395793
Presubiculum	1.295	1.225	0.93	1.28	0.83	1.165	1.33	0.885	1.34	1.17	0.765	0.935	1.07	0.825	0.735	0.78	1.005	0.825	0.77	0.745	0.96	1.005	0.68	1.12	0.865	1.085	1.405	0.975	0.9	0.685	1.12	1.25	0.905	0.865	0.765	0.73	0.85	0.72	0.72	0.855	0.885	0.985	0.845	0.955	1.265	-0.291154	0.000255349	0.00137745
Presubiculum, layer 2	0.67	0.62	0.405	0.585	0.43	0.63	0.675	0.445	0.69	0.55	0.335	0.385	0.53	0.35	0.33	0.355	0.51	0.355	0.34	0.285	0.37	0.54	0.29	0.55	0.35	0.545	0.675	0.415	0.43	0.385	0.475	0.61	0.365	0.42	0.38	0.335	0.34	0.29	0.295	0.355	0.35	0.49	0.31	0.47	0.47	-0.187308	0.000147383	0.000902232
Presubiculum, layer 3	0.365	0.25	0.34	0.265	0.285	0.265	0.375	0.275	0.32	0.235	0.265	0.275	0.36	0.235	0.26	0.225	0.26	0.25	0.225	0.24	0.25	0.225	0.25	0.31	0.34	0.33	0.395	0.22	0.315	0.21	0.375	0.375	0.345	0.31	0.26	0.215	0.31	0.28	0.24	0.22	0.235	0.21	0.27	0.21	0.355	-0.0421154	0.0261726	0.0546273
Pretectal region	1.925	1.855	1.87	1.79	1.92	1.7	1.81	1.94	1.595	1.635	1.51	1.365	1.89	1.62	1.605	1.38	1.705	1.345	1.505	1.39	1.245	1.6	1.45	1.895	1.59	1.81	1.92	1.795	1.72	1.45	1.805	1.855	1.77	1.77	1.7	1.555	1.415	1.68	1.41	1.275	1.3	1.495	1.41	1.525	1.22	-0.295538	0.000176569	0.00103246
Primary auditory area	2.375	2.39	2.445	2.205	2.655	1.895	2.045	2.515	2.195	2.385	1.965	2.35	1.965	2.01	1.795	2.09	1.935	1.52	1.81	1.865	1.63	1.68	1.895	2.48	2.385	2.105	2.33	1.625	1.82	2.42	1.76	2.225	2.01	1.815	2.005	2.21	2.2	1.97	1.855	1.58	2.06	1.545	1.755	1.85	1.735	-0.425115	0.000148409	0.000902232
Primary auditory area, layer 1	0.295	0.295	0.33	0.3	0.365	0.23	0.255	0.315	0.285	0.285	0.265	0.25	0.255	0.285	0.255	0.3	0.225	0.175	0.24	0.24	0.155	0.225	0.25	0.33	0.31	0.23	0.28	0.215	0.225	0.305	0.28	0.23	0.275	0.215	0.27	0.285	0.255	0.25	0.245	0.215	0.235	0.165	0.235	0.205	0.24	-0.0555	0.00261213	0.00877585
Primary auditory area, layer 2/3	0.56	0.655	0.74	0.63	0.7	0.53	0.525	0.71	0.59	0.6	0.565	0.585	0.495	0.415	0.545	0.665	0.505	0.39	0.51	0.47	0.405	0.44	0.455	0.66	0.61	0.56	0.635	0.465	0.48	0.68	0.5	0.55	0.565	0.525	0.54	0.59	0.67	0.495	0.48	0.385	0.41	0.375	0.48	0.45	0.455	-0.128231	0.000803099	0.00339875
Primary auditory area, layer 4	0.3	0.3	0.29	0.265	0.29	0.18	0.255	0.305	0.28	0.285	0.235	0.24	0.255	0.26	0.245	0.305	0.225	0.185	0.215	0.23	0.13	0.205	0.195	0.31	0.25	0.21	0.28	0.225	0.19	0.265	0.195	0.285	0.185	0.265	0.22	0.255	0.27	0.23	0.205	0.175	0.23	0.18	0.24	0.23	0.185	-0.05	0.00723895	0.0192536
Primary auditory area, layer 5	0.645	0.72	0.595	0.605	0.715	0.55	0.58	0.64	0.645	0.675	0.485	0.72	0.57	0.565	0.415	0.46	0.555	0.44	0.49	0.515	0.495	0.465	0.575	0.585	0.71	0.61	0.7	0.43	0.51	0.61	0.46	0.665	0.555	0.475	0.575	0.61	0.535	0.53	0.55	0.41	0.63	0.49	0.46	0.525	0.445	-0.117769	0.00067605	0.00301078
Primary auditory area, layer 6a	0.435	0.335	0.365	0.295	0.45	0.295	0.35	0.415	0.32	0.415	0.305	0.395	0.285	0.36	0.25	0.27	0.325	0.24	0.27	0.32	0.335	0.27	0.34	0.455	0.4	0.37	0.33	0.22	0.32	0.42	0.255	0.38	0.32	0.25	0.305	0.365	0.365	0.34	0.275	0.295	0.405	0.24	0.25	0.33	0.335	-0.0625	0.00860614	0.0221218
Primary motor area	9.99	9.905	9.745	10.425	10.43	10.285	9.33	10.285	9.795	10.585	8.765	9.02	9.2	8.965	9.085	9	8.735	8.43	9.4	8.905	8.875	8.845	8.855	10.54	9.79	10.185	9.78	10.455	10.79	12.16	10.46	9.88	9.76	9.18	8.935	8.715	8.94	8.3	9.4	8.61	8.93	8.24	9.255	8.695	9.395	-1.14827	1.86213e-08	1.221e-06
Primary motor area, Layer 1	1.615	1.67	1.58	1.815	1.655	1.595	1.505	1.525	1.545	1.645	1.5	1.565	1.53	1.49	1.48	1.44	1.5	1.235	1.515	1.365	1.25	1.505	1.49	1.605	1.605	1.7	1.635	1.73	1.695	2.02	1.625	1.54	1.705	1.49	1.42	1.56	1.545	1.485	1.485	1.435	1.475	1.455	1.585	1.41	1.58	-0.163846	0.000691184	0.00304122
Primary motor area, Layer 2/3	3.57	3.245	3.165	3.52	3.515	3.56	3.43	3.635	3.465	4.08	3.095	3.24	3.47	2.915	3.375	3.24	3.27	3.1	3.49	3.36	3.375	3.185	3.47	3.76	3.5	3.375	3.48	3.515	3.73	4.34	3.87	3.71	3.365	3.36	3.4	3.025	3.3	2.95	3.43	2.895	3.455	3.265	3.48	3.335	3.6	-0.242731	0.0108959	0.0271865
Primary motor area, Layer 5	2.66	2.96	2.835	3.005	3.16	2.98	2.66	3.175	2.89	2.98	2.42	2.535	2.645	2.59	2.62	2.455	2.485	2.595	2.755	2.565	2.71	2.53	2.465	3.16	2.865	2.925	2.915	2.99	2.985	3.395	3.145	2.83	2.835	2.715	2.525	2.415	2.495	2.155	2.78	2.555	2.545	2.145	2.73	2.38	2.625	-0.363577	3.30314e-06	4.774e-05
Primary motor area, Layer 6a	1.88	1.725	1.89	1.775	1.79	1.865	1.48	1.725	1.625	1.63	1.525	1.43	1.315	1.645	1.365	1.64	1.235	1.295	1.395	1.35	1.32	1.455	1.155	1.75	1.53	1.9	1.465	1.945	2.07	2.01	1.515	1.54	1.585	1.39	1.32	1.47	1.36	1.48	1.47	1.475	1.235	1.195	1.29	1.305	1.34	-0.344269	7.80137e-06	0.000101286
Primary motor area, Layer 6b	0.265	0.305	0.275	0.31	0.31	0.285	0.255	0.225	0.27	0.25	0.225	0.25	0.24	0.325	0.245	0.225	0.245	0.205	0.245	0.265	0.22	0.17	0.275	0.265	0.29	0.285	0.285	0.275	0.31	0.395	0.305	0.26	0.27	0.225	0.27	0.245	0.24	0.23	0.235	0.25	0.22	0.18	0.17	0.265	0.25	-0.0338462	0.0249207	0.0524572
Primary somatosensory area	27.255	27.42	26.375	28.16	27.24	26.26	26.085	26.94	26.175	27.165	24.68	25.215	23.62	23.585	23.275	24.335	22.56	21.11	22.725	22.385	21.565	22.34	22.67	27.24	26.49	27.87	27.76	27.41	27.305	32.325	26.26	25.59	26.435	23.275	24.14	24.705	24.495	23.45	22.39	21.745	22.98	19.92	21.685	23.275	23.585	-3.82558	1.03149e-08	9.87652e-07
Primary somatosensory area, barrel field	8.48	8.54	8.28	9.175	9.215	7.865	8.6	8.68	8.635	9.115	7.795	7.915	7.895	7.26	7.65	7.68	7.52	6.93	7.665	7.465	7.09	7.42	7.125	9.385	8.765	8.845	9.07	9.115	8.435	9.74	8.375	8.79	8.21	8.03	7.675	7.715	7.775	7.255	7.475	7.61	7.3	6.615	7.07	7.32	7.71	-1.16542	1.92428e-07	4.913e-06
Primary somatosensory area, barrel field, layer 1	1.02	0.92	0.99	1.035	0.845	0.83	1	0.795	1.04	0.955	0.93	1.005	0.9	0.895	0.885	0.805	0.915	0.765	0.86	0.855	0.78	0.865	0.825	0.88	0.95	1.055	1.13	1.015	0.93	1.015	0.985	0.955	0.85	0.89	0.97	0.935	0.835	0.795	0.915	0.935	0.89	0.92	0.805	0.925	0.965	-0.0749231	0.0315189	0.0634344
Primary somatosensory area, barrel field, layer 2/3	2.515	2.565	2.39	2.865	2.515	2.435	2.785	2.465	2.74	2.59	2.405	2.435	2.56	2.195	2.6	2.245	2.38	2.115	2.56	2.335	2.245	2.435	2.16	2.61	2.71	2.68	2.9	2.725	2.65	2.83	2.78	2.765	2.535	2.655	2.525	2.395	2.37	2.025	2.33	2.455	2.17	2.055	2.25	2.31	2.515	-0.227269	0.00275526	0.00909711
Primary somatosensory area, barrel field, layer 4	1.065	1.14	1.07	1.2	1.22	1.055	1.055	1.1	1.04	1.225	1.04	0.975	1.04	0.855	1.015	0.995	0.965	0.91	1.005	1.035	0.99	0.975	0.92	1.28	1.15	1.145	1.14	1.26	1.1	1.275	1.095	1.205	1.02	1.055	1.01	0.99	1.005	0.96	1.095	1.005	0.96	0.815	0.925	0.965	0.97	-0.138538	4.03036e-05	0.000343859
Primary somatosensory area, barrel field, layer 5	1.84	1.825	1.84	1.98	2.285	1.66	1.82	2.085	1.84	2.11	1.575	1.61	1.705	1.585	1.54	1.745	1.585	1.485	1.65	1.56	1.46	1.54	1.56	2.31	1.935	1.92	1.875	1.975	1.79	2.2	1.7	1.955	1.79	1.76	1.525	1.58	1.65	1.66	1.52	1.61	1.57	1.28	1.45	1.465	1.55	-0.343885	5.06034e-06	7.1782e-05
Primary somatosensory area, barrel field, layer 6a	1.745	1.8	1.71	1.775	1.96	1.595	1.64	1.89	1.68	1.865	1.56	1.57	1.43	1.46	1.415	1.55	1.39	1.355	1.315	1.465	1.325	1.35	1.385	1.92	1.715	1.68	1.755	1.8	1.68	2.03	1.55	1.625	1.695	1.42	1.37	1.57	1.595	1.495	1.34	1.35	1.475	1.28	1.405	1.385	1.465	-0.337538	8.86667e-08	3.332e-06
Primary somatosensory area, barrel field, layer 6b	0.295	0.29	0.28	0.32	0.39	0.29	0.3	0.345	0.295	0.37	0.285	0.32	0.26	0.27	0.195	0.34	0.285	0.3	0.275	0.215	0.29	0.255	0.275	0.385	0.305	0.365	0.27	0.34	0.285	0.39	0.265	0.285	0.32	0.25	0.275	0.245	0.32	0.32	0.275	0.255	0.235	0.265	0.235	0.27	0.245	-0.0432692	0.0140367	0.0332884
Primary somatosensory area, lower limb	2.87	2.965	2.785	2.785	2.76	2.87	2.74	2.91	2.71	2.615	2.39	2.395	2.545	2.365	2.39	2.36	2.39	2.185	2.38	2.245	2.225	2.25	2.3	2.68	2.695	2.955	2.83	2.685	2.835	3.55	2.71	2.61	2.64	2.38	2.345	2.495	2.405	2.345	2.395	2.295	2.315	2.01	2.05	2.44	2.255	-0.461	3.5243e-10	2.69961e-07
Primary somatosensory area, lower limb, layer 2/3	0.86	0.81	0.685	0.73	0.71	0.76	0.695	0.8	0.7	0.66	0.66	0.74	0.66	0.635	0.645	0.58	0.68	0.555	0.66	0.715	0.62	0.62	0.66	0.725	0.715	0.785	0.72	0.745	0.805	0.875	0.78	0.68	0.7	0.57	0.605	0.705	0.715	0.56	0.705	0.555	0.65	0.565	0.635	0.63	0.575	-0.0925385	0.000829676	0.00347285
Primary somatosensory area, lower limb, layer 4	0.335	0.23	0.34	0.23	0.205	0.34	0.24	0.225	0.265	0.225	0.23	0.225	0.22	0.23	0.23	0.29	0.25	0.18	0.205	0.225	0.215	0.235	0.2	0.23	0.2	0.265	0.25	0.185	0.315	0.36	0.21	0.21	0.245	0.195	0.21	0.285	0.225	0.21	0.215	0.19	0.25	0.21	0.185	0.215	0.235	-0.0377308	0.0373298	0.0716658
Primary somatosensory area, lower limb, layer 5	0.635	0.725	0.725	0.79	0.71	0.7	0.775	0.71	0.74	0.75	0.635	0.54	0.76	0.535	0.65	0.56	0.625	0.61	0.64	0.53	0.625	0.59	0.485	0.715	0.755	0.76	0.76	0.8	0.675	0.82	0.66	0.7	0.695	0.67	0.665	0.57	0.575	0.61	0.7	0.59	0.505	0.43	0.54	0.67	0.58	-0.127154	5.94063e-05	0.000469126
Primary somatosensory area, lower limb, layer 6a	0.65	0.755	0.605	0.6	0.61	0.65	0.61	0.625	0.575	0.505	0.43	0.455	0.545	0.57	0.4	0.545	0.52	0.46	0.46	0.38	0.355	0.41	0.445	0.555	0.565	0.645	0.615	0.49	0.645	0.805	0.66	0.6	0.635	0.505	0.46	0.52	0.515	0.51	0.385	0.515	0.47	0.425	0.345	0.485	0.425	-0.158885	1.06756e-05	0.000129802
Primary somatosensory area, mouth, layer 1	0.38	0.37	0.39	0.32	0.285	0.375	0.33	0.32	0.395	0.3	0.375	0.335	0.275	0.355	0.285	0.33	0.35	0.195	0.285	0.265	0.3	0.3	0.32	0.32	0.315	0.35	0.365	0.34	0.415	0.31	0.315	0.305	0.395	0.27	0.32	0.35	0.275	0.42	0.31	0.3	0.275	0.26	0.285	0.33	0.28	-0.0411154	0.0381147	0.0729896
Primary somatosensory area, nose, layer 1	0.16	0.16	0.18	0.125	0.135	0.19	0.105	0.165	0.105	0.135	0.115	0.165	0.055	0.165	0.1	0.115	0.08	0.1	0.1	0.105	0.08	0.075	0.105	0.11	0.155	0.175	0.165	0.11	0.195	0.19	0.125	0.11	0.125	0.085	0.14	0.12	0.18	0.13	0.085	0.085	0.13	0.09	0.1	0.1	0.095	-0.0413846	0.00443394	0.0132672
Primary somatosensory area, nose, layer 2/3	0.46	0.465	0.325	0.305	0.32	0.485	0.255	0.385	0.185	0.275	0.295	0.39	0.205	0.38	0.195	0.335	0.205	0.21	0.265	0.28	0.175	0.19	0.25	0.275	0.38	0.395	0.385	0.195	0.42	0.495	0.29	0.355	0.36	0.235	0.245	0.25	0.36	0.31	0.175	0.235	0.205	0.14	0.18	0.17	0.195	-0.0863846	0.0256794	0.0537443
Primary somatosensory area, trunk	3.925	3.22	3.76	3.955	4.895	3.56	3.33	4.67	3.105	4.54	3.255	3.605	3.29	3.43	3.29	3.965	3.085	3.09	3.18	3.165	3.02	3.19	3.87	5.1	3.575	3.615	3.445	4.35	3.695	5.395	3.18	3.455	3.705	3.32	2.995	3.465	3.685	4.05	3.075	3.025	3.3	3.225	3.265	3.245	3.65	-0.554846	0.0104454	0.0262334
Primary somatosensory area, trunk, layer 2/3	1.01	0.845	0.92	1.235	1.42	0.88	0.855	1.365	0.815	1.49	0.81	0.865	1.035	0.81	0.855	1.17	0.875	0.78	0.825	0.865	0.795	0.94	1.155	1.545	1.05	0.88	0.925	1.445	0.875	1.75	0.875	1.065	0.94	1.125	0.805	0.89	0.99	1.24	0.795	0.935	0.84	0.94	0.87	0.805	0.995	-0.177346	0.0478066	0.0886678
Primary somatosensory area, trunk, layer 4	0.395	0.41	0.345	0.425	0.515	0.33	0.355	0.51	0.305	0.495	0.3	0.35	0.345	0.405	0.33	0.475	0.33	0.27	0.36	0.315	0.275	0.315	0.395	0.545	0.375	0.37	0.365	0.53	0.38	0.58	0.395	0.375	0.36	0.3	0.3	0.38	0.4	0.45	0.32	0.345	0.335	0.33	0.32	0.3	0.41	-0.0650385	0.0289849	0.059684
Primary somatosensory area, trunk, layer 6a	0.96	0.665	0.96	0.735	1.005	0.955	0.745	0.89	0.695	0.67	0.795	0.9	0.625	0.77	0.76	0.725	0.7	0.72	0.705	0.685	0.68	0.66	0.73	0.905	0.735	0.905	0.8	0.595	0.93	0.94	0.64	0.64	0.9	0.605	0.66	0.86	0.765	0.615	0.7	0.57	0.775	0.62	0.645	0.825	0.795	-0.100692	0.032155	0.0641424
Primary somatosensory area, unassigned	3.125	3.545	2.92	3.065	2.175	3.085	2.88	2.385	3.02	2.245	2.805	2.77	2.55	2.595	2.275	2.54	2.165	2.19	2.25	2.205	2.075	2.415	1.64	2.12	2.795	3.19	3.265	2.525	3.265	3.465	2.86	2.565	2.82	2.285	2.94	2.915	2.47	2.065	2.04	2.165	2.19	1.435	1.945	2.535	2.15	-0.500269	0.00447588	0.0133406
Primary somatosensory area, unassigned, layer 4	0.305	0.375	0.295	0.275	0.195	0.285	0.29	0.18	0.315	0.23	0.26	0.22	0.265	0.215	0.2	0.2	0.215	0.245	0.285	0.22	0.175	0.215	0.13	0.19	0.26	0.35	0.32	0.185	0.28	0.305	0.29	0.235	0.25	0.275	0.27	0.28	0.185	0.17	0.175	0.235	0.15	0.09	0.2	0.225	0.17	-0.0556539	0.0131714	0.0317274
Primary somatosensory area, unassigned, layer 5	0.855	1.085	0.78	0.9	0.69	0.825	0.915	0.765	0.88	0.6	0.835	0.79	0.815	0.69	0.51	0.665	0.555	0.555	0.575	0.55	0.465	0.785	0.45	0.68	0.79	0.925	1.045	0.8	0.9	1.02	0.815	0.805	0.81	0.73	0.785	0.825	0.7	0.64	0.505	0.675	0.565	0.3	0.445	0.675	0.605	-0.195654	0.00247579	0.00839063
Primary somatosensory area, unassigned, layer 6a	0.54	0.575	0.54	0.705	0.28	0.585	0.465	0.375	0.55	0.38	0.43	0.445	0.45	0.5	0.33	0.445	0.355	0.23	0.26	0.24	0.295	0.33	0.31	0.235	0.57	0.54	0.545	0.49	0.58	0.65	0.475	0.44	0.51	0.32	0.435	0.425	0.41	0.36	0.21	0.29	0.36	0.25	0.25	0.39	0.35	-0.144115	0.00404921	0.0123338
Primary somatosensory area, upper limb	5.295	5.35	4.88	5.035	4.72	5.16	4.485	4.605	4.69	4.505	4.615	4.58	4.02	4.385	4.055	4.47	3.885	3.745	3.92	3.88	3.785	3.935	4.04	4.42	4.67	5.175	5.02	4.74	5.265	5.625	4.69	4.17	4.77	3.99	4.395	4.485	4.35	4.2	3.91	3.75	4.1	3.53	3.89	4.14	4.065	-0.771346	7.55185e-06	0.000101286
Primary somatosensory area, upper limb, layer 1	0.655	0.565	0.58	0.555	0.62	0.59	0.54	0.57	0.48	0.56	0.475	0.48	0.44	0.49	0.475	0.555	0.445	0.45	0.42	0.44	0.5	0.46	0.495	0.495	0.465	0.555	0.56	0.525	0.54	0.725	0.555	0.43	0.55	0.435	0.475	0.5	0.515	0.525	0.425	0.45	0.455	0.49	0.495	0.48	0.485	-0.100346	7.30942e-06	9.9982e-05
Primary somatosensory area, upper limb, layer 2/3	1.66	1.42	1.475	1.405	1.445	1.555	1.215	1.355	1.25	1.285	1.28	1.375	1.135	1.38	1.1	1.405	1.19	1.05	1.175	1.205	1.03	1.14	1.365	1.29	1.285	1.46	1.32	1.175	1.615	1.71	1.19	1.075	1.43	1.18	1.155	1.27	1.35	1.335	1.12	1.095	1.415	1.27	1.245	1.215	1.23	-0.188808	0.00299576	0.00960147
Primary somatosensory area, upper limb, layer 5	1.31	1.505	1.245	1.33	1.135	1.355	1.145	1.115	1.23	1.24	1.205	1.205	1.035	1.1	1.095	1.095	0.97	1.025	1.055	0.92	1.005	1.04	0.93	1.125	1.26	1.33	1.29	1.285	1.445	1.415	1.32	1.145	1.205	1.04	1.155	1.135	1.09	0.9	1.05	1.005	0.955	0.72	0.92	1.065	1.025	-0.208692	9.31068e-05	0.000648362
Primary somatosensory area, upper limb, layer 6a	0.91	1.135	0.88	1.015	0.91	0.885	0.92	0.895	0.955	0.805	0.935	0.81	0.765	0.79	0.73	0.795	0.71	0.625	0.675	0.67	0.605	0.755	0.66	0.865	0.96	1.05	1.025	1.02	0.905	1.035	0.89	0.81	0.855	0.755	0.885	0.875	0.695	0.84	0.705	0.69	0.665	0.52	0.635	0.74	0.65	-0.198308	3.25352e-05	0.00029669
Primary somatosensory area, upper limb, layer 6b	0.17	0.225	0.18	0.21	0.2	0.16	0.2	0.18	0.24	0.19	0.2	0.185	0.215	0.15	0.165	0.165	0.16	0.145	0.19	0.155	0.12	0.14	0.15	0.19	0.17	0.245	0.235	0.21	0.155	0.225	0.195	0.19	0.205	0.18	0.225	0.165	0.19	0.21	0.14	0.12	0.155	0.16	0.135	0.17	0.15	-0.0308846	0.00949342	0.0242317
Primary visual area	5.515	5.995	5.305	5.935	6.05	5.255	5.16	5.27	5.205	4.955	5.09	5.02	5.08	4.665	4.925	4.715	4.89	4.02	4.745	4.57	3.86	4.66	4.29	5.3	5.665	5.5	5.575	4.885	5.135	5.81	4.955	5.32	5.355	5.025	5.22	5.03	5.015	4.35	4.62	4.4	3.97	3.86	4.605	4.655	4.835	-0.808346	7.1061e-05	0.000533654
Primary visual area, layer 2/3	1.635	1.63	1.765	1.665	1.87	1.59	1.49	1.645	1.5	1.51	1.635	1.62	1.34	1.5	1.655	1.55	1.595	1.225	1.555	1.56	1.18	1.41	1.26	1.72	1.69	1.725	1.545	1.405	1.635	1.79	1.505	1.575	1.77	1.435	1.68	1.57	1.735	1.305	1.635	1.415	1.18	1.175	1.48	1.46	1.5	-0.161923	0.0167479	0.0385252
Primary visual area, layer 4	0.675	0.83	0.69	0.825	0.695	0.665	0.755	0.66	0.77	0.645	0.65	0.615	0.78	0.62	0.6	0.585	0.59	0.53	0.665	0.51	0.475	0.635	0.475	0.685	0.75	0.68	0.845	0.62	0.625	0.77	0.655	0.705	0.685	0.74	0.645	0.66	0.61	0.53	0.565	0.585	0.495	0.49	0.575	0.55	0.605	-0.126385	0.000926199	0.0037681
Primary visual area, layer 5	1.46	1.655	1.33	1.53	1.59	1.395	1.325	1.39	1.385	1.25	1.23	1.055	1.38	0.99	1.07	1.135	1.2	0.89	1.155	1.015	0.82	1.155	1.065	1.24	1.385	1.425	1.465	1.27	1.355	1.315	1.255	1.255	1.19	1.28	1.315	1.265	0.91	1.07	0.97	1.025	0.78	0.93	1.065	1.11	1.265	-0.341769	7.94955e-06	0.000101489
Primary visual area, layer 6a	0.775	0.89	0.66	0.915	0.775	0.7	0.73	0.705	0.725	0.735	0.63	0.775	0.755	0.675	0.635	0.635	0.615	0.655	0.585	0.645	0.69	0.66	0.7	0.68	0.84	0.78	0.83	0.735	0.645	0.825	0.69	0.765	0.695	0.73	0.645	0.6	0.735	0.61	0.63	0.635	0.685	0.56	0.62	0.735	0.675	-0.0952308	0.00296149	0.00953152
Primary visual area, layer 6b	0.185	0.25	0.165	0.21	0.215	0.18	0.18	0.165	0.18	0.18	0.135	0.155	0.21	0.155	0.13	0.125	0.155	0.14	0.145	0.14	0.11	0.135	0.165	0.18	0.205	0.17	0.165	0.19	0.15	0.205	0.115	0.21	0.16	0.16	0.155	0.155	0.15	0.135	0.15	0.15	0.135	0.14	0.1	0.175	0.12	-0.0448462	0.00036869	0.00183199
Red nucleus	0.445	0.36	0.415	0.42	0.37	0.39	0.39	0.435	0.385	0.27	0.355	0.29	0.355	0.3	0.325	0.32	0.375	0.275	0.29	0.32	0.285	0.395	0.285	0.395	0.385	0.42	0.405	0.37	0.375	0.2	0.29	0.39	0.43	0.37	0.335	0.37	0.335	0.295	0.28	0.24	0.27	0.2	0.33	0.41	0.31	-0.0672308	0.00146067	0.0054579
Reticular nucleus of the thalamus	1.365	1.745	1.365	1.625	1.36	1.325	1.53	1.26	1.575	1.67	1.225	1.22	1.315	1.12	1.22	1.135	1.33	1.1	1.245	1.115	1.135	1.345	1.13	1.42	1.53	1.505	1.315	1.675	1.345	1.485	1.24	1.485	1.425	1.235	1.25	1.215	1.22	1.155	1.11	1.195	1.105	0.945	1.145	1.035	1.095	-0.279308	3.82011e-05	0.000340256
Retrohippocampal region	18.845	19.795	18.265	20.045	19.215	17.74	18.17	17.465	17.745	17.64	16.815	17.335	17.56	16.895	15.77	16.2	16.32	14.935	15.695	15.36	14.965	17.335	15.025	18.355	17.375	18.075	18.86	19.02	17.01	13.415	16.185	17.285	17.19	16.69	17.12	17.655	16.365	15.38	15.23	15.53	16.03	14.635	15.27	16.805	17.49	-2.3225	8.45985e-06	0.000106234
Retrosplenial area	6.135	6.15	6.095	5.725	6.725	6.065	6.08	6.25	6.195	5.525	5.785	5.56	5.89	5.6	5.685	5.21	5.825	5.095	5.52	5.405	5.1	5.645	5.12	6.105	6.38	6.37	6.095	5.355	5.9	8.155	5.675	5.945	6.13	5.395	5.91	6.16	5.62	5.21	5.455	5.155	5.155	4.725	5.275	5.665	5.16	-0.599115	0.000101938	0.000691013
Retrosplenial area, dorsal part	2.115	2.025	2.06	1.89	2.315	2.125	2.15	2.2	2.165	1.95	1.98	1.995	1.98	2.03	2.06	1.815	2.02	1.85	2.005	2.105	1.895	2.07	1.885	2.165	2.22	2.185	2.11	1.87	2.19	2.905	2.01	1.95	2.13	1.835	2.14	2.27	2.035	1.75	1.965	1.92	1.945	1.62	1.885	2.165	1.755	-0.123346	0.0111041	0.0275266
Retrosplenial area, dorsal part, layer 5	0.69	0.72	0.685	0.68	0.78	0.675	0.735	0.78	0.685	0.615	0.65	0.65	0.695	0.66	0.695	0.6	0.675	0.58	0.69	0.695	0.61	0.655	0.65	0.675	0.82	0.705	0.69	0.615	0.71	0.9	0.63	0.66	0.715	0.64	0.665	0.81	0.685	0.635	0.62	0.65	0.58	0.52	0.64	0.6	0.595	-0.0502692	0.0125167	0.0304375
Retrosplenial area, dorsal part, layer 6a	0.37	0.395	0.355	0.355	0.415	0.395	0.365	0.38	0.415	0.355	0.41	0.33	0.385	0.335	0.36	0.315	0.335	0.3	0.38	0.315	0.315	0.365	0.305	0.44	0.415	0.42	0.43	0.34	0.41	0.575	0.36	0.435	0.355	0.375	0.44	0.43	0.335	0.325	0.33	0.34	0.3	0.33	0.265	0.35	0.365	-0.0376923	0.00771651	0.0203122
Retrosplenial area, lateral agranular part	0.895	0.675	0.85	0.765	0.875	0.755	0.77	0.735	0.88	0.72	0.78	0.71	0.705	0.72	0.73	0.705	0.795	0.64	0.73	0.66	0.595	0.74	0.595	0.73	0.825	0.835	0.79	0.68	0.75	1.045	0.755	0.705	0.865	0.665	0.75	0.805	0.765	0.63	0.735	0.635	0.62	0.645	0.645	0.69	0.735	-0.0916154	0.00474982	0.0138341
Retrosplenial area, lateral agranular part, layer 5	0.235	0.195	0.245	0.28	0.255	0.24	0.23	0.205	0.215	0.185	0.185	0.18	0.185	0.19	0.175	0.235	0.2	0.17	0.205	0.18	0.165	0.23	0.18	0.19	0.215	0.22	0.195	0.215	0.175	0.28	0.18	0.185	0.25	0.165	0.215	0.2	0.17	0.205	0.205	0.185	0.17	0.19	0.16	0.155	0.215	-0.0377308	0.00171483	0.0062254
Retrosplenial area, ventral part	3.125	3.45	3.185	3.07	3.535	3.185	3.16	3.315	3.15	2.855	3.025	2.855	3.205	2.85	2.895	2.69	3.01	2.605	2.785	2.64	2.61	2.835	2.64	3.21	3.335	3.35	3.195	2.805	2.96	4.205	2.91	3.29	3.135	2.895	3.02	3.085	2.82	2.83	2.755	2.6	2.59	2.46	2.745	2.81	2.67	-0.384154	8.34183e-05	0.000607459
Retrosplenial area, ventral part, layer 1	0.62	0.72	0.635	0.665	0.68	0.61	0.615	0.65	0.595	0.62	0.585	0.58	0.59	0.66	0.61	0.59	0.54	0.54	0.52	0.53	0.58	0.53	0.495	0.635	0.65	0.645	0.585	0.61	0.6	0.725	0.655	0.605	0.625	0.54	0.585	0.59	0.59	0.555	0.54	0.475	0.54	0.535	0.59	0.53	0.505	-0.0756154	0.000324196	0.00167793
Retrosplenial area, ventral part, layer 2/3	0.56	0.59	0.555	0.525	0.68	0.635	0.6	0.69	0.62	0.515	0.59	0.565	0.57	0.57	0.55	0.54	0.58	0.445	0.495	0.53	0.5	0.58	0.485	0.615	0.655	0.63	0.59	0.49	0.54	0.81	0.515	0.58	0.53	0.53	0.6	0.615	0.545	0.52	0.56	0.51	0.505	0.47	0.55	0.535	0.505	-0.0585385	0.0139798	0.0332563
Retrosplenial area, ventral part, layer 5	1.115	1.165	1.105	1.01	1.23	1.075	1	1.115	1.085	0.92	1.035	0.92	1.12	0.885	0.99	0.845	1.05	0.93	0.99	0.83	0.9	0.975	0.845	1.105	1.125	1.195	1.055	0.88	1	1.35	0.925	1.14	1.13	1.02	1.055	1.055	0.855	0.95	0.885	0.875	0.85	0.81	0.865	0.975	0.87	-0.134692	0.00159379	0.00582724
Retrosplenial area, ventral part, layer 6a	0.565	0.61	0.575	0.58	0.655	0.525	0.575	0.57	0.55	0.445	0.485	0.455	0.555	0.475	0.415	0.445	0.5	0.405	0.455	0.39	0.37	0.44	0.455	0.57	0.57	0.585	0.555	0.51	0.515	0.74	0.535	0.595	0.54	0.515	0.535	0.54	0.435	0.485	0.39	0.465	0.38	0.415	0.455	0.41	0.49	-0.115385	2.76054e-05	0.000267668
Secondary motor area	8.93	8.76	8.81	8.905	8.395	9.005	8.26	8.715	8.555	8.33	7.91	8.18	7.555	8.275	7.405	8.215	7.32	7.48	7.92	7.415	6.99	7.775	7.585	8.515	8.56	8.89	8.635	9.135	9.515	10.07	8.265	7.845	8.55	7.735	7.955	8.125	8.1	7.56	7.44	7.575	7.705	7.105	7.45	7.44	8.035	-0.972269	1.11255e-06	2.0135e-05
Secondary motor area, layer 1	1.865	1.855	1.95	1.96	1.765	2.085	1.765	1.87	1.745	1.795	1.475	1.86	1.775	1.695	1.555	1.815	1.495	1.68	1.745	1.535	1.445	1.82	1.545	1.87	1.945	1.775	1.965	1.895	2.125	2.24	1.65	1.78	1.555	1.89	1.775	1.695	1.81	1.69	1.475	1.83	1.56	1.615	1.565	1.595	1.765	-0.216269	0.000791871	0.00336985
Secondary motor area, layer 2/3	3.19	3.01	2.935	3.015	2.93	2.88	2.605	2.93	2.81	2.89	2.76	2.695	2.56	2.885	2.345	2.92	2.3	2.41	2.715	2.35	2.13	2.575	2.55	2.76	2.86	2.95	2.69	3.17	3.055	3.195	2.765	2.645	2.885	2.65	2.745	2.685	2.685	2.785	2.385	2.55	2.475	2.435	2.475	2.315	2.71	-0.366039	0.000370703	0.00183199
Secondary motor area, layer 5	2.575	2.64	2.725	2.69	2.555	2.845	2.67	2.595	2.685	2.3	2.52	2.405	2.015	2.51	2.32	2.295	2.305	2.28	2.32	2.365	2.205	2.295	2.41	2.745	2.465	2.89	2.705	2.765	2.95	3.055	2.465	2.145	2.82	2.205	2.26	2.635	2.605	1.98	2.4	2.22	2.51	2.155	2.32	2.465	2.44	-0.301462	2.98653e-05	0.000278986
Secondary motor area, layer 6a	1.22	1.16	1.09	1.14	1.025	1.09	1.1	1.205	1.22	1.25	1.035	1.085	1.11	1.1	1.07	1.11	1.105	0.98	1.035	1.055	1.115	1.005	0.955	1.035	1.16	1.215	1.135	1.195	1.25	1.45	1.285	1.15	1.165	0.92	1.065	1.02	0.91	1.055	1.085	0.885	1.05	0.82	1.015	0.95	1.01	-0.0915385	0.00226809	0.00779085
Somatomotor areas	18.92	18.665	18.555	19.33	18.825	19.29	17.59	19	18.35	18.915	16.675	17.2	16.755	17.24	16.49	17.215	16.055	15.91	17.32	16.32	15.865	16.62	16.44	19.055	18.35	19.075	18.415	19.59	20.305	22.23	18.725	17.725	18.31	16.915	16.89	16.84	17.04	15.86	16.84	16.185	16.635	15.345	16.705	16.135	17.43	-2.12054	2.22067e-09	8.50517e-07
Somatosensory areas	32.465	32.78	31.085	33.525	32.345	31.245	31.25	31.975	31.27	32.335	29.355	30	27.88	27.755	27.875	28.525	26.86	25.05	26.995	26.48	25.77	26.455	27.13	32.305	31.56	33.175	33.115	32.21	32.41	36.785	31.53	30.98	31.83	27.765	28.665	29.25	28.845	27.535	26.56	25.925	27.41	23.765	26.03	27.795	28.455	-4.63289	5.5297e-09	8.79325e-07
Spinal nucleus of the trigeminal, interpolar part	1.83	1.915	2.055	2.195	1.91	1.835	1.94	1.855	1.82	1.83	2.005	1.84	1.725	1.775	1.58	1.745	1.69	1.635	1.78	1.81	1.84	1.705	1.74	1.79	1.94	1.94	1.775	1.92	1.72	0.905	1.835	1.965	2.005	1.9	1.83	2.325	1.755	1.645	1.7	1.57	1.83	1.72	1.695	1.675	1.805	-0.159269	0.00292187	0.00944623
stria medullaris	0.405	0.35	0.395	0.35	0.435	0.415	0.335	0.43	0.305	0.405	0.305	0.305	0.345	0.36	0.265	0.38	0.32	0.305	0.27	0.31	0.26	0.3	0.21	0.455	0.365	0.38	0.4	0.365	0.365	0.665	0.34	0.295	0.3	0.325	0.32	0.275	0.26	0.45	0.275	0.275	0.325	0.3	0.235	0.56	0.395	-0.0798077	0.000361219	0.00180846
stria terminalis	0.705	0.845	0.66	0.715	0.68	0.745	0.83	0.585	0.78	0.69	0.575	0.58	0.59	0.655	0.555	0.555	0.655	0.47	0.515	0.56	0.52	0.585	0.535	0.695	0.635	0.785	0.65	0.73	0.675	0.735	0.635	0.655	0.57	0.58	0.645	0.59	0.495	0.535	0.555	0.545	0.545	0.52	0.53	0.61	0.485	-0.158115	9.6108e-06	0.00011874
Striatum	37.535	37.935	37.805	39.52	37.91	36.2	35.765	36.825	36.445	36.93	35.755	34.04	33.8	33.065	33.285	32.855	32.73	29.535	31.645	31.64	30.795	32.32	32.13	37.01	37.415	38.9	37.19	38.045	37.07	39.195	36.66	35.945	37.67	33.93	35.9	34.775	34.105	32.715	31.38	30.57	32.38	28.535	31.345	31.795	34.355	-4.70277	6.3194e-08	2.847e-06
Striatum-like amygdalar nuclei	3.09	2.995	3.28	3.045	3.29	2.955	2.85	3.02	3.115	3.47	2.97	2.955	2.595	2.695	2.675	2.92	2.815	2.44	2.725	2.71	2.8	2.68	2.745	3.19	3.065	3.235	3.205	3.18	2.98	2.625	3.2	3.035	2.985	2.65	3.04	2.945	2.91	2.73	2.63	2.915	3.165	2.35	2.605	2.945	2.93	-0.362923	3.44655e-05	0.000310595
Striatum dorsal region	22.24	22.615	22.01	23.235	21.79	21.565	21.25	21.565	21.295	21.85	20.53	19.585	19.505	19.025	19.005	19	18.635	16.75	17.965	17.855	17.785	18.525	18.41	21.725	21.72	22.5	22.075	22.41	21.88	23.445	21.52	21.225	22.03	19.39	20.355	19.85	19.62	18.43	17.81	17.29	18.58	15.835	17.665	18.405	19.295	-3.28189	5.73972e-09	8.79325e-07
Striatum ventral region	8.85	9.03	9.15	9.775	9.475	8.425	8.755	8.9	9.175	8.665	9.175	8.53	8.64	8.46	8.655	8.34	8.61	7.695	8.525	8.315	7.445	8.25	8.15	9.015	9.595	9.805	9.06	9.185	9.045	8.2	8.98	8.715	9.595	8.925	9.46	8.95	8.565	8.615	8.475	7.985	7.92	7.69	8.425	7.565	9.315	-0.651539	0.0013706	0.00517182
Subiculum	4.56	5.155	4.895	5	5	4.41	4.43	4.565	4.41	4.78	4.78	4.635	4.35	4.405	4.325	4.34	4.375	4.08	4.035	4.15	4.09	4.15	4.405	4.7	4.475	4.375	5.005	4.875	4.435	3.855	4.24	4.675	4.75	4.455	4.41	4.61	4.565	4.31	4.13	3.95	4.54	3.87	4.195	4.415	4.405	-0.403577	0.000868439	0.00361535
Subiculum, ventral part	3.56	3.835	3.665	3.645	3.705	3.5	3.565	3.615	3.46	3.32	3.575	2.935	3.37	3.005	3.065	3.03	3.17	2.72	2.905	2.89	2.735	3.185	2.885	3.555	3.485	3.36	3.965	3.34	3.29	2.46	3.35	3.59	3.52	3.545	3.29	3.445	3.09	2.82	2.85	2.725	2.96	2.73	3	2.995	3.095	-0.550846	2.58381e-06	3.9584e-05
Subiculum, ventral part, pyramidal layer	2.605	2.615	2.675	2.485	2.67	2.535	2.555	2.695	2.57	2.065	2.53	1.725	2.525	1.955	2.14	1.995	2.165	1.675	2.025	1.875	1.515	2.245	1.795	2.52	2.55	2.485	2.87	1.95	2.355	1.515	2.375	2.62	2.58	2.585	2.28	2.53	2.095	1.71	1.91	1.6	1.7	1.71	1.88	1.735	1.74	-0.534308	8.40609e-05	0.000607459
Subparafascicular nucleus	0.355	0.34	0.35	0.355	0.29	0.325	0.36	0.375	0.325	0.4	0.325	0.37	0.305	0.315	0.315	0.32	0.255	0.325	0.27	0.31	0.34	0.265	0.3	0.34	0.275	0.31	0.305	0.36	0.31	0.185	0.295	0.285	0.34	0.255	0.28	0.3	0.355	0.255	0.25	0.275	0.41	0.255	0.25	0.43	0.415	-0.0386539	0.00720118	0.0192199
Subparafascicular nucleus, parvicellular part	0.275	0.325	0.29	0.33	0.205	0.265	0.295	0.315	0.29	0.34	0.25	0.31	0.22	0.225	0.23	0.22	0.205	0.235	0.19	0.22	0.245	0.225	0.22	0.265	0.255	0.295	0.215	0.345	0.225	0.18	0.21	0.22	0.27	0.18	0.195	0.22	0.275	0.175	0.17	0.19	0.31	0.2	0.175	0.355	0.345	-0.0626154	0.00023084	0.00126303
Substantia innominata	3.175	3.56	3.305	3.435	3.315	3.18	3.24	3.1	3.14	2.965	3.16	2.595	3.16	2.875	2.98	2.835	2.615	2.495	2.51	2.615	2.795	2.675	2.61	3.065	3.45	3.415	3.265	3.165	3.455	2.99	3.12	3.05	3.37	2.99	3.555	3.185	3.09	2.895	2.57	2.63	2.59	2.355	2.905	2.525	3.315	-0.478423	1.67259e-05	0.000177945
Substantia nigra, compact part	0.585	0.465	0.57	0.51	0.475	0.555	0.495	0.515	0.545	0.29	0.445	0.36	0.445	0.385	0.485	0.35	0.535	0.32	0.395	0.35	0.36	0.53	0.405	0.515	0.385	0.485	0.49	0.465	0.455	0.285	0.36	0.43	0.49	0.445	0.48	0.465	0.435	0.485	0.345	0.295	0.32	0.28	0.37	0.395	0.295	-0.0878077	0.0125021	0.0304375
Substantia nigra, reticular part	1.685	1.605	1.705	1.475	1.255	1.6	1.34	1.34	1.49	1.245	1.295	1.245	1.305	1.3	1.24	1.245	1.48	1.17	1.155	1.255	1.19	1.495	1.41	1.41	1.21	1.54	1.46	1.615	1.295	0.93	1.24	1.315	1.32	1.32	1.3	1.41	1.355	1.265	1.235	0.965	1.115	1.055	1.18	1.4	1.255	-0.182846	0.00532091	0.0151517
Subthalamic nucleus	0.285	0.3	0.31	0.26	0.245	0.275	0.29	0.255	0.225	0.2	0.24	0.24	0.24	0.215	0.26	0.265	0.26	0.215	0.205	0.235	0.245	0.23	0.265	0.275	0.25	0.25	0.26	0.245	0.28	0.18	0.21	0.255	0.29	0.235	0.235	0.28	0.21	0.26	0.225	0.175	0.18	0.195	0.22	0.19	0.175	-0.0248846	0.0403656	0.0767247
Superior central nucleus raphe	0.705	0.435	0.625	0.735	0.455	0.805	0.465	0.505	0.64	0.49	0.6	0.425	0.46	0.455	0.59	0.41	0.725	0.33	0.365	0.39	0.415	0.625	0.425	0.69	0.405	0.64	0.55	0.475	0.435	0.245	0.475	0.45	0.68	0.495	0.425	0.625	0.45	0.41	0.4	0.465	0.465	0.375	0.395	0.65	0.42	-0.107923	0.0522975	0.0958832
Superior central nucleus raphe, medial part	0.295	0.185	0.255	0.3	0.28	0.355	0.29	0.295	0.325	0.2	0.25	0.23	0.235	0.27	0.25	0.205	0.29	0.16	0.235	0.165	0.21	0.25	0.22	0.295	0.225	0.295	0.315	0.175	0.23	0.155	0.21	0.285	0.345	0.3	0.23	0.29	0.21	0.23	0.185	0.165	0.21	0.195	0.185	0.265	0.205	-0.0495385	0.0147671	0.0346981
superior cerebellar peduncle decussation	0.305	0.325	0.335	0.375	0.22	0.34	0.23	0.285	0.265	0.295	0.25	0.1	0.265	0.22	0.21	0.19	0.36	0.08	0.19	0.08	0.105	0.24	0.12	0.295	0.23	0.34	0.275	0.285	0.235	0.1	0.19	0.24	0.275	0.23	0.205	0.235	0.065	0.195	0.145	0.275	0.35	0.305	0.085	0.32	0.325	-0.112115	0.00127014	0.00485374
Superior colliculus, motor related, intermediate gray layer, sublayer c	0.345	0.24	0.37	0.36	0.3	0.33	0.365	0.335	0.35	0.115	0.245	0.07	0.345	0.1	0.21	0.1	0.34	0.11	0.245	0.075	0.085	0.355	0.065	0.36	0.325	0.42	0.39	0.195	0.265	0.18	0.33	0.29	0.375	0.265	0.28	0.26	0.135	0.13	0.125	0.24	0.175	0.165	0.105	0.28	0.315	-0.130615	0.00552888	0.0155703
Superior colliculus, motor related, intermediate white layer	0.885	0.79	0.915	0.8	0.965	0.81	0.8	0.82	0.745	0.805	0.655	0.775	0.875	0.695	0.65	0.67	0.815	0.555	0.655	0.66	0.745	0.82	0.74	0.83	0.805	0.865	0.895	0.71	0.905	0.57	0.87	0.815	0.785	0.875	0.85	0.615	0.78	0.72	0.585	0.495	0.81	0.605	0.715	0.67	0.65	-0.117346	0.00219124	0.00759499
Superior colliculus, sensory related	2.08	2.17	2.035	2.145	2.45	2.045	2.075	2.01	2.2	1.855	2.05	1.97	2.07	1.855	1.94	1.79	1.93	1.74	1.905	1.73	1.72	1.785	1.945	2.06	2.04	2.105	2.145	1.92	1.89	2.33	1.985	2.17	2.04	1.91	2.12	2.05	1.925	1.985	1.74	1.73	1.855	1.685	1.92	1.655	1.81	-0.227269	0.000663758	0.00299081
Superior colliculus, superficial gray layer	0.935	1.13	0.92	1.115	1.155	0.965	1.035	1.005	0.995	0.925	1.025	1.01	0.95	1.035	0.925	0.895	0.905	0.895	1.015	0.885	0.88	0.825	0.95	1.015	0.94	1.005	0.97	0.975	0.885	1.195	0.86	1.03	0.965	0.87	0.97	1.07	1.005	1.015	0.915	0.785	1	0.905	1.04	0.815	0.83	-0.0799231	0.0210686	0.0463752
Superior colliculus, zonal layer	0.685	0.575	0.67	0.545	0.8	0.67	0.7	0.735	0.755	0.51	0.595	0.545	0.72	0.505	0.615	0.54	0.615	0.47	0.525	0.475	0.455	0.585	0.6	0.695	0.715	0.69	0.715	0.51	0.61	0.695	0.715	0.64	0.665	0.68	0.71	0.655	0.55	0.565	0.44	0.54	0.48	0.46	0.515	0.435	0.55	-0.107192	0.00594572	0.0163241
Supplemental somatosensory area	5.21	5.36	4.71	5.365	5.105	4.985	5.165	5.035	5.095	5.17	4.675	4.785	4.26	4.17	4.6	4.19	4.3	3.94	4.27	4.095	4.205	4.115	4.46	5.065	5.07	5.305	5.355	4.8	5.105	4.46	5.27	5.39	5.395	4.49	4.525	4.545	4.35	4.085	4.17	4.18	4.43	3.845	4.345	4.52	4.87	-0.807308	2.83779e-08	1.672e-06
Supplemental somatosensory area, layer 1	0.635	0.705	0.625	0.715	0.63	0.685	0.655	0.635	0.61	0.67	0.55	0.72	0.51	0.605	0.575	0.57	0.605	0.455	0.52	0.545	0.54	0.485	0.585	0.66	0.7	0.67	0.665	0.645	0.68	0.665	0.69	0.72	0.665	0.54	0.575	0.595	0.615	0.63	0.48	0.57	0.645	0.52	0.495	0.58	0.6	-0.0976539	0.000385465	0.00186877
Supplemental somatosensory area, layer 2/3	1.32	1.38	1.205	1.35	1.375	1.265	1.29	1.35	1.315	1.395	1.225	1.245	1.1	1.075	1.125	1.125	1.065	1.05	1.105	1.14	1.035	1.075	1.16	1.365	1.26	1.35	1.335	1.185	1.28	1.16	1.27	1.26	1.295	1.165	1.205	1.12	1.16	1.12	1.125	1.095	1.2	1.005	1.14	1.195	1.21	-0.207192	8.10102e-08	3.332e-06
Supplemental somatosensory area, layer 4	0.65	0.645	0.595	0.63	0.595	0.605	0.635	0.58	0.605	0.645	0.59	0.625	0.48	0.54	0.565	0.495	0.485	0.48	0.51	0.475	0.535	0.5	0.575	0.545	0.61	0.635	0.625	0.52	0.63	0.535	0.645	0.66	0.725	0.52	0.555	0.575	0.565	0.53	0.425	0.475	0.545	0.47	0.525	0.58	0.58	-0.0911923	2.51703e-05	0.000254833
Supplemental somatosensory area, layer 5	1.28	1.275	1.08	1.225	1.145	1.225	1.25	1.19	1.16	1.2	1.15	1.255	1.025	1.04	1.04	0.915	1.07	0.955	0.985	0.94	1.06	0.925	1.04	1.18	1.18	1.295	1.295	1.15	1.23	0.975	1.23	1.25	1.295	1.09	1.075	1.125	1.03	0.98	1.01	1.055	1.145	0.955	1.115	1.09	1.11	-0.172231	6.46317e-05	0.000495079
Supplemental somatosensory area, layer 6a	1.065	1.065	0.94	1.165	1.065	0.94	1.055	0.99	1.085	0.98	0.945	0.77	0.915	0.72	1.07	0.83	0.88	0.765	0.95	0.78	0.845	0.905	0.88	0.995	1.04	1.105	1.15	1.03	1.055	0.885	1.14	1.17	1.165	0.94	0.885	0.925	0.795	0.67	0.9	0.795	0.72	0.725	0.88	0.87	1.135	-0.169231	0.000125683	0.000809018
Supplemental somatosensory area, layer 6b	0.26	0.29	0.265	0.28	0.295	0.265	0.28	0.29	0.32	0.28	0.215	0.17	0.23	0.19	0.225	0.255	0.195	0.235	0.2	0.215	0.19	0.225	0.22	0.32	0.28	0.25	0.285	0.27	0.23	0.24	0.295	0.33	0.25	0.235	0.23	0.205	0.185	0.155	0.23	0.19	0.175	0.17	0.19	0.205	0.235	-0.0698077	8.64918e-08	3.332e-06
Suprageniculate nucleus	0.11	0.075	0.1	0.105	0.115	0.105	0.095	0.11	0.115	0.07	0.08	0.095	0.105	0.075	0.08	0.08	0.075	0.07	0.09	0.085	0.055	0.105	0.095	0.145	0.065	0.1	0.115	0.11	0.09	0.045	0.105	0.115	0.12	0.08	0.09	0.085	0.085	0.085	0.08	0.105	0.075	0.085	0.065	0.075	0.075	-0.0161538	0.0175115	0.0398035
Supratrigeminal nucleus	0.08	0.085	0.075	0.09	0.12	0.1	0.16	0.1	0.1	0.11	0.15	0.19	0.1	0.14	0.14	0.16	0.11	0.15	0.155	0.14	0.15	0.095	0.16	0.095	0.17	0.115	0.105	0.12	0.145	0.04	0.165	0.165	0.115	0.155	0.14	0.11	0.18	0.145	0.135	0.085	0.1	0.105	0.145	0.125	0.215	0.0395385	0.0014049	0.00527525
Taenia tecta	1.545	1.54	1.455	1.555	1.585	1.545	1.4	1.58	1.35	1.385	1.51	1.315	1.21	1.33	1.29	1.42	1.33	1.235	1.315	1.295	1.255	1.285	1.43	1.61	1.41	1.72	1.405	1.52	1.605	1.755	1.49	1.3	1.43	1.295	1.435	1.515	1.425	1.495	1.27	1.245	1.41	1.255	1.275	1.355	1.4	-0.169385	0.000122055	0.000792323
Taenia tecta, dorsal part	1.175	1.225	1.145	1.26	1.1	1.105	1.055	1.13	1.035	0.81	1.115	1.015	0.85	1.02	0.895	1	0.76	0.835	0.755	0.965	0.97	0.87	0.965	1.14	1.095	1.235	1.09	1.235	1.215	1.19	1.09	1.01	1.095	0.87	1.115	1.17	1.09	1.18	0.715	0.675	1.115	0.77	0.77	1.01	1.015	-0.179769	0.00127946	0.00485374
Taenia tecta, dorsal part, layer 1	0.395	0.4	0.335	0.42	0.35	0.345	0.395	0.395	0.335	0.295	0.35	0.35	0.295	0.295	0.315	0.285	0.26	0.355	0.245	0.335	0.31	0.31	0.36	0.345	0.39	0.42	0.385	0.415	0.42	0.4	0.405	0.41	0.36	0.325	0.34	0.34	0.38	0.44	0.23	0.23	0.37	0.245	0.23	0.35	0.365	-0.0538077	0.00292266	0.00944623
Taenia tecta, dorsal part, layer 2	0.34	0.375	0.335	0.4	0.435	0.41	0.225	0.455	0.29	0.285	0.34	0.265	0.185	0.37	0.225	0.37	0.235	0.215	0.3	0.24	0.26	0.245	0.225	0.45	0.275	0.405	0.285	0.35	0.405	0.41	0.26	0.23	0.255	0.225	0.33	0.395	0.31	0.315	0.3	0.25	0.375	0.245	0.255	0.24	0.315	-0.0876923	0.00471634	0.0138114
Taenia tecta, dorsal part, layer 4	0.13	0.105	0.14	0.14	0.12	0.125	0.04	0.12	0.05	0.055	0.125	0.065	0.04	0.105	0.04	0.1	0.05	0.05	0.045	0.045	0.04	0.035	0.045	0.115	0.06	0.135	0.055	0.105	0.155	0.075	0.04	0.035	0.045	0.04	0.09	0.12	0.085	0.135	0.07	0.05	0.1	0.05	0.045	0.04	0.045	-0.0421154	0.00763887	0.0201772
Temporal association areas	3.335	3.085	3.045	3.605	3.435	2.98	3.065	3.32	2.9	2.9	2.855	3.02	2.575	2.735	2.71	2.895	2.62	2.31	2.6	2.605	2.44	2.68	2.625	3.4	3.16	3.505	3.255	3.04	3.065	2.725	3.04	3.245	3.28	2.67	2.8	2.795	2.845	2.555	2.56	2.83	2.645	2.265	2.64	2.905	2.915	-0.500077	1.44197e-05	0.000166627
Temporal association areas, layer 1	0.555	0.49	0.53	0.595	0.57	0.535	0.48	0.575	0.52	0.51	0.49	0.59	0.48	0.55	0.46	0.515	0.44	0.42	0.415	0.45	0.4	0.49	0.43	0.645	0.525	0.635	0.585	0.49	0.54	0.52	0.515	0.62	0.57	0.4	0.455	0.46	0.56	0.455	0.445	0.495	0.53	0.415	0.485	0.51	0.485	-0.0644615	0.0048861	0.0141236
Temporal association areas, layer 2/3	0.89	0.785	0.76	0.925	0.92	0.79	0.765	0.895	0.715	0.715	0.74	0.83	0.585	0.71	0.73	0.69	0.735	0.6	0.615	0.75	0.645	0.7	0.705	0.89	0.835	0.915	0.81	0.83	0.745	0.765	0.855	0.805	0.79	0.7	0.74	0.685	0.75	0.69	0.72	0.765	0.68	0.6	0.7	0.81	0.77	-0.121	0.000983062	0.00394254
Temporal association areas, layer 4	0.235	0.31	0.295	0.375	0.285	0.205	0.27	0.32	0.225	0.285	0.255	0.27	0.255	0.2	0.26	0.245	0.24	0.185	0.22	0.195	0.22	0.215	0.24	0.285	0.3	0.24	0.29	0.245	0.27	0.235	0.23	0.29	0.275	0.21	0.25	0.225	0.235	0.215	0.22	0.275	0.265	0.185	0.28	0.23	0.3	-0.0497308	0.00592201	0.0163175
Temporal association areas, layer 5	1.07	0.94	0.87	1.065	1.05	0.955	0.97	0.965	0.87	0.93	0.87	0.84	0.765	0.77	0.785	0.87	0.795	0.665	0.815	0.795	0.76	0.825	0.77	1.015	0.96	1.115	0.97	0.85	0.92	0.76	0.89	0.99	1.005	0.78	0.88	0.9	0.84	0.77	0.72	0.805	0.745	0.65	0.75	0.855	0.865	-0.174269	1.59948e-06	2.7845e-05
Temporal association areas, layer 6a	0.41	0.43	0.455	0.5	0.45	0.375	0.425	0.425	0.415	0.37	0.36	0.415	0.36	0.4	0.36	0.425	0.295	0.355	0.415	0.29	0.34	0.3	0.35	0.435	0.435	0.47	0.425	0.475	0.455	0.31	0.41	0.375	0.48	0.4	0.37	0.385	0.38	0.365	0.35	0.39	0.335	0.315	0.345	0.38	0.36	-0.0666539	0.00126995	0.00485374
Temporal association areas, layer 6b	0.175	0.13	0.135	0.145	0.16	0.12	0.155	0.14	0.155	0.09	0.14	0.075	0.13	0.105	0.115	0.15	0.115	0.085	0.12	0.125	0.075	0.15	0.13	0.13	0.105	0.13	0.175	0.15	0.135	0.135	0.14	0.165	0.16	0.18	0.105	0.14	0.08	0.06	0.105	0.1	0.09	0.1	0.08	0.12	0.135	-0.0239615	0.0321535	0.0641424
Thalamus	20.375	20.29	20.465	20.57	21.345	19.175	19.055	19.76	18.035	20.31	18.465	18.715	18.985	18.395	18.045	17.645	17.85	16.875	17.52	17.385	16.96	17.365	17.805	20.495	18.26	19.785	19.965	19.93	19.155	23.775	18.535	18.915	18.695	18.145	18.44	18.505	18.71	18.48	16.825	17.015	17.31	16.105	16.815	17.815	16.195	-2.09108	3.25485e-06	4.774e-05
thalamus related	0.305	0.355	0.315	0.38	0.25	0.385	0.31	0.33	0.28	0.365	0.265	0.185	0.25	0.165	0.21	0.17	0.245	0.17	0.21	0.19	0.115	0.235	0.215	0.26	0.355	0.34	0.27	0.405	0.285	0.27	0.33	0.275	0.345	0.255	0.26	0.25	0.215	0.185	0.185	0.19	0.155	0.16	0.19	0.215	0.2	-0.125577	6.77971e-07	1.4036e-05
Thalamus, polymodal association cortex related	11.66	11.57	11.915	11.715	12.625	10.885	10.89	11.34	10.02	11.435	10.385	10.84	10.72	10.745	10.32	10.12	10.255	9.99	10.225	9.895	9.875	9.895	10.335	11.84	10.2	11.3	11.29	11.335	11.045	15.08	10.595	10.735	10.415	10.245	10.48	10.44	10.63	10.79	9.615	9.905	9.85	9.465	9.795	9.92	9.13	-1.12858	4.24767e-05	0.000353665
Thalamus, sensory-motor cortex related	6.4	6.165	6.11	6.33	6.24	5.875	5.795	6.075	5.79	6.165	5.89	5.8	6.095	5.63	5.66	5.495	5.45	4.935	5.405	5.43	5.12	5.48	5.49	6.265	5.595	5.88	6.295	6.125	5.965	5.83	5.72	5.925	6.025	5.86	5.835	5.895	5.91	5.495	5.38	5.14	5.225	4.72	5.11	5.59	5.14	-0.565269	6.04395e-05	0.000472415
Ventral anterior-lateral complex of the thalamus	0.77	1.1	0.895	1.235	1.105	0.945	0.94	0.935	0.97	1.255	0.85	1.025	1.02	1.005	0.835	0.97	0.96	0.805	0.81	0.94	0.84	0.935	0.805	1	1.01	0.98	1	1.095	0.845	1.195	0.96	1.155	1.025	0.925	0.89	0.75	0.97	0.92	0.805	0.925	1.065	0.97	0.765	0.95	1.01	-0.107308	0.0456552	0.0852974
Ventral auditory area	2.05	1.835	1.725	2.11	2.12	1.89	1.985	1.87	2	1.99	1.72	1.79	1.695	1.605	1.67	1.81	1.675	1.44	1.615	1.51	1.52	1.67	1.615	2.145	1.99	2.225	1.91	2.255	1.945	1.7	2.08	1.95	1.97	1.64	1.735	1.605	1.705	1.475	1.57	1.635	1.715	1.335	1.56	1.78	1.825	-0.316346	1.91319e-06	3.2567e-05
Ventral auditory area, layer 1	0.305	0.28	0.28	0.305	0.31	0.28	0.265	0.32	0.325	0.295	0.225	0.3	0.235	0.22	0.255	0.29	0.235	0.205	0.245	0.215	0.22	0.245	0.24	0.355	0.31	0.34	0.315	0.305	0.295	0.245	0.285	0.26	0.28	0.235	0.3	0.205	0.275	0.255	0.28	0.28	0.28	0.21	0.25	0.29	0.275	-0.0557308	2.52837e-05	0.000254833
Ventral auditory area, layer 2/3	0.56	0.455	0.415	0.535	0.465	0.51	0.49	0.43	0.445	0.505	0.4	0.485	0.46	0.47	0.37	0.39	0.45	0.365	0.415	0.36	0.37	0.43	0.435	0.535	0.495	0.575	0.505	0.51	0.465	0.415	0.505	0.53	0.49	0.41	0.435	0.43	0.425	0.45	0.37	0.4	0.43	0.395	0.41	0.455	0.46	-0.0656154	0.00220619	0.00761234
Ventral auditory area, layer 4	0.2	0.195	0.225	0.19	0.22	0.175	0.255	0.205	0.215	0.23	0.22	0.23	0.205	0.16	0.195	0.21	0.185	0.17	0.19	0.175	0.175	0.185	0.19	0.24	0.235	0.245	0.215	0.27	0.2	0.16	0.255	0.215	0.215	0.18	0.175	0.17	0.175	0.15	0.19	0.225	0.21	0.165	0.195	0.195	0.215	-0.0194615	0.0427139	0.0805883
Ventral auditory area, layer 5	0.575	0.485	0.43	0.6	0.65	0.535	0.555	0.535	0.545	0.53	0.515	0.43	0.47	0.445	0.47	0.53	0.455	0.405	0.43	0.425	0.435	0.435	0.43	0.595	0.505	0.625	0.5	0.645	0.535	0.49	0.565	0.535	0.56	0.425	0.445	0.46	0.47	0.36	0.435	0.395	0.44	0.34	0.375	0.525	0.48	-0.0920769	0.000163251	0.000974667
Ventral auditory area, layer 6a	0.31	0.34	0.315	0.38	0.365	0.275	0.295	0.295	0.355	0.31	0.29	0.275	0.245	0.25	0.295	0.31	0.28	0.225	0.265	0.27	0.26	0.295	0.24	0.335	0.325	0.31	0.305	0.41	0.345	0.31	0.375	0.315	0.33	0.305	0.285	0.245	0.295	0.215	0.245	0.245	0.265	0.18	0.25	0.245	0.28	-0.0547692	0.000225004	0.00123995
Ventral auditory area, layer 6b	0.1	0.08	0.06	0.1	0.11	0.115	0.125	0.085	0.115	0.12	0.07	0.07	0.08	0.06	0.085	0.08	0.07	0.07	0.07	0.065	0.06	0.08	0.08	0.085	0.12	0.13	0.07	0.115	0.105	0.08	0.095	0.095	0.095	0.085	0.095	0.095	0.065	0.045	0.05	0.09	0.09	0.045	0.08	0.07	0.115	-0.0286923	0.000146389	0.000902232
Ventral group of the dorsal thalamus	4.065	4.195	4.05	4.39	4.145	4.015	4.045	4.075	3.835	4.185	3.875	3.88	4.045	3.61	3.655	3.615	3.715	3.21	3.575	3.57	3.295	3.725	3.545	4.135	3.835	4.055	4.07	4.125	3.985	4.11	3.755	4.145	4.05	3.85	3.75	3.885	3.935	3.72	3.545	3.41	3.435	3.205	3.415	3.69	3.365	-0.460385	1.45744e-05	0.000166627
ventral hippocampal commissure	0.195	0.26	0.185	0.225	0.2	0.15	0.275	0.19	0.18	0.24	0.19	0.11	0.22	0.17	0.19	0.12	0.21	0.155	0.18	0.11	0.135	0.205	0.13	0.145	0.2	0.25	0.18	0.285	0.13	0.26	0.17	0.23	0.205	0.195	0.175	0.125	0.13	0.3	0.15	0.14	0.125	0.12	0.11	0.125	0.11	-0.0465385	0.0100512	0.0253263
Ventral medial nucleus of the thalamus	0.635	0.695	0.685	0.75	0.67	0.595	0.7	0.63	0.655	0.72	0.64	0.655	0.69	0.57	0.625	0.585	0.64	0.47	0.61	0.545	0.525	0.635	0.5	0.58	0.705	0.75	0.56	0.77	0.62	0.665	0.535	0.705	0.645	0.68	0.655	0.645	0.6	0.565	0.595	0.555	0.535	0.525	0.535	0.64	0.555	-0.0819616	0.00306242	0.00977421
Ventral posterior complex of the thalamus	2.66	2.4	2.47	2.405	2.37	2.475	2.405	2.51	2.21	2.21	2.385	2.2	2.335	2.035	2.195	2.06	2.115	1.935	2.155	2.085	1.93	2.155	2.24	2.555	2.12	2.325	2.51	2.26	2.52	2.25	2.26	2.285	2.38	2.245	2.205	2.49	2.365	2.235	2.145	1.93	1.835	1.71	2.115	2.1	1.8	-0.271115	0.000104775	0.000704014
Ventral posteromedial nucleus of the thalamus	1.33	1.355	1.22	1.3	1.235	1.26	1.22	1.23	1.185	1.155	1.225	1.155	1.175	1.07	1.175	1.085	1.06	1.01	1.065	1.105	0.99	1.175	1.19	1.325	1.04	1.165	1.285	1.295	1.285	1.11	1.185	1.155	1.215	1.14	1.11	1.295	1.16	1.155	1.065	1.03	0.985	0.885	1.065	1.01	0.85	-0.135154	0.000143075	0.000898323
Ventral posteromedial nucleus of the thalamus, parvicellular part	0.195	0.16	0.195	0.22	0.125	0.19	0.19	0.18	0.2	0.2	0.165	0.1	0.175	0.12	0.155	0.13	0.2	0.1	0.16	0.125	0.095	0.175	0.15	0.16	0.195	0.21	0.165	0.17	0.19	0.15	0.14	0.195	0.2	0.175	0.145	0.14	0.105	0.175	0.16	0.06	0.045	0.075	0.115	0.225	0.095	-0.0431923	0.00286866	0.00943088
Ventral tegmental area	0.915	1.005	0.885	0.965	0.56	0.95	0.6	0.645	0.855	0.96	0.76	0.615	0.56	0.53	0.62	0.545	0.97	0.54	0.485	0.615	0.595	0.86	0.62	0.805	0.67	1.015	0.65	1.055	0.625	0.47	0.585	0.605	0.785	0.645	0.615	0.725	0.645	0.59	0.575	0.775	0.76	0.585	0.58	0.92	0.935	-0.194385	0.00635582	0.0173877
vestibular nerve	0.15	0.16	0.17	0.19	0.13	0.17	0.15	0.105	0.16	0.125	0.165	0.11	0.1	0.095	0.125	0.11	0.115	0.095	0.1	0.145	0.145	0.09	0.11	0.155	0.09	0.15	0.125	0.165	0.095	0.085	0.1	0.095	0.11	0.135	0.115	0.215	0.115	0.105	0.12	0.09	0.13	0.1	0.105	0.14	0.1	-0.0352308	0.00210008	0.0074132
vestibulocochlear nerve	1.985	2.225	1.825	1.94	1.7	2.14	1.795	1.785	1.99	2.265	1.425	2.275	1.635	1.575	1.36	1.565	1.655	1.86	1.545	1.84	2.19	1.465	1.495	2.095	1.485	2.12	1.92	2.2	1.58	1.08	1.47	1.785	1.86	1.76	1.53	1.575	1.55	1.345	1.85	1.87	2.26	1.89	1.78	2.005	2.55	-0.281538	0.0138925	0.0331515
Visceral area, layer 4	0.135	0.18	0.13	0.165	0.14	0.105	0.19	0.14	0.2	0.165	0.145	0.085	0.12	0.105	0.16	0.12	0.135	0.115	0.165	0.07	0.14	0.155	0.135	0.155	0.16	0.16	0.145	0.175	0.19	0.17	0.125	0.17	0.14	0.15	0.095	0.16	0.165	0.095	0.16	0.115	0.065	0.16	0.15	0.115	0.165	-0.0280769	0.031971	0.0641094
Visual areas	11.465	11.46	11.335	11.575	12.315	11.05	10.84	11.315	10.895	10.245	10.77	10.495	10.375	9.61	10.28	9.565	10.635	8.55	10.035	9.255	8.17	9.725	8.805	11.6	11.17	11.605	11.25	9.79	11.145	12.19	9.85	10.865	11.07	9.83	10.61	10.72	10.1	8.65	9.365	9.205	8.595	7.88	9.18	9.835	9.785	-1.53642	5.15991e-05	0.000420478
Zona incerta	2.035	2.075	2.205	2.04	2.03	2.01	1.965	2.07	2.045	1.875	2.065	1.965	1.95	1.88	1.91	1.845	2.05	1.785	1.885	2.04	1.895	1.92	2.06	2.12	1.955	1.92	2.2	2.025	1.975	1.6	2.02	1.945	2.12	2.04	2.09	2.14	2	1.94	1.88	1.92	2.07	1.675	1.785	1.795	1.955	-0.0926923	0.0192897	0.0433311

## Sheet: Dataset_S03_Table_02
Region	KH_FYI_8297	KH_FYI_8301	KH_FYI_8314	KH_FYI_8315	KH_FYI_8316	KH_FYI_8317	KH_FYI_8335	KH_FYI_8353	KH_FYI_8385	KH_FYI_8386	KH_FYI_8298	KH_FYI_8302	KH_FYI_8313	KH_FYI_8318	KH_FYI_8319	KH_FYI_8338	KH_FYI_8340	KH_FYI_8347	KH_FYI_8348	KH_FYI_8352	KH_FYI_8354	KH_FYI_8383	KH_FYI_8387	KH_FYI_8299	KH_FYI_8321	KH_FYI_8322	KH_FYI_8328	KH_FYI_8346	KH_FYI_8349	KH_FYI_8356	KH_FYI_8357	KH_FYI_8388	KH_FYI_8390	KH_FYI_8300	KH_FYI_8303	KH_FYI_8304	KH_FYI_8320	KH_FYI_8327	KH_FYI_8339	KH_FYI_8350	KH_FYI_8351	KH_FYI_8355	KH_FYI_8358	KH_FYI_8384	KH_FYI_8389	Delta relative volume [RU] (R6/1-vehicle - WT-vehicle)	p-value	q-value
Agranular insular area	0.879097	0.903277	0.962957	0.878781	0.910005	0.926339	0.864893	0.938147	0.922513	0.928036	0.854786	0.881678	0.801157	0.835416	0.838616	0.923048	0.838133	0.851156	0.959453	0.881979	0.755096	0.96004	0.819995	0.917402	0.896252	0.921139	0.882496	0.963675	0.963478	1.01684	0.858174	0.925094	0.905115	0.769213	0.903819	0.846725	0.82147	0.80345	0.940477	0.882191	0.772331	0.803831	0.827051	0.717874	0.839421	-0.0498236	0.0253489	0.0915909
Ammon's horn	2.93781	2.8302	2.78547	2.77286	2.76525	2.76378	2.90247	2.84248	2.83044	2.79065	2.54445	2.53315	2.77185	2.63468	2.67054	2.56193	2.6343	2.53171	2.57066	2.59578	2.44383	2.70643	2.53388	2.81872	2.68229	2.79657	2.73553	2.79701	2.78681	3.10466	2.55127	2.81693	2.76731	2.63092	2.52001	2.62879	2.45986	2.62476	2.47315	2.49413	2.57805	2.43272	2.44822	2.62744	2.43772	-0.227279	5.73147e-07	2.7439e-05
Ansiform lobule	1.59564	1.68933	1.61462	1.5907	1.5951	1.65348	1.73199	1.72317	1.71702	1.66959	1.86881	1.93455	1.77068	1.93465	1.95755	1.77545	1.82438	1.78295	1.86803	1.75295	1.77553	1.77732	1.83903	1.72396	1.79789	1.76767	1.63453	1.59402	1.59735	1.4417	1.64105	1.65837	1.76367	1.81585	1.86329	1.75143	1.83609	1.80806	1.87246	1.83311	1.60842	1.79867	1.77243	1.86314	2.02936	0.177463	2.15084e-06	8.2377e-05
Anterior group of the dorsal thalamus	0.494091	0.510775	0.494404	0.488436	0.502679	0.457183	0.444582	0.488483	0.424842	0.497279	0.454485	0.440839	0.462163	0.473248	0.461762	0.419139	0.438462	0.479975	0.47367	0.468513	0.458761	0.458012	0.460055	0.486677	0.441663	0.465232	0.477312	0.485043	0.464101	0.881498	0.446251	0.457066	0.422242	0.455108	0.453023	0.44196	0.461295	0.517966	0.442934	0.442345	0.439098	0.481503	0.446461	0.470249	0.395889	-0.0226536	0.024855	0.0906615
Anterior olfactory nucleus, lateral part	0.155072	0.164327	0.13895	0.166857	0.144067	0.129535	0.120247	0.128321	0.147867	0.105781	0.150389	0.130909	0.0949185	0.144636	0.0860715	0.14717	0.10462	0.124154	0.123566	0.0978617	0.0880325	0.129671	0.101307	0.134074	0.161584	0.135736	0.129405	0.168803	0.125671	0.134167	0.0841564	0.0822062	0.138582	0.087124	0.158057	0.135651	0.131799	0.125276	0.145622	0.164942	0.13594	0.12336	0.100027	0.0785733	0.0816734	-0.0229251	0.0192897	0.0811863
Anterior pretectal nucleus	0.23849	0.247014	0.225121	0.239667	0.231129	0.232945	0.241597	0.260956	0.224007	0.167941	0.190198	0.120839	0.246336	0.18282	0.207037	0.154234	0.233925	0.162552	0.191406	0.174928	0.126469	0.223652	0.168051	0.245978	0.202519	0.232098	0.242899	0.208333	0.217168	0.217726	0.241396	0.23785	0.2187	0.223542	0.214824	0.188161	0.135207	0.22646	0.173533	0.164942	0.14797	0.192336	0.170778	0.229767	0.179228	-0.0476216	0.00257325	0.0205464
Anterodorsal nucleus	0.0352922	0.0439602	0.0376997	0.0455065	0.0404216	0.0359215	0.0397145	0.0388199	0.0375185	0.0512546	0.0298567	0.0335664	0.0384194	0.0370268	0.0302413	0.0294339	0.0399671	0.0332783	0.0339201	0.0342516	0.0297575	0.0487753	0.0345637	0.0380052	0.0409346	0.0414461	0.0381849	0.0373932	0.0275594	0.103567	0.0442929	0.0427472	0.0378936	0.0424156	0.0456362	0.0240671	0.0295411	0.0373417	0.0291244	0.0374869	0.0264662	0.0371407	0.0317158	0.0345246	0.0306275	-0.0057603	0.0153254	0.0704963
Anteromedial visual area, layer 5	0.0951821	0.082687	0.0915563	0.0748329	0.0798068	0.0772856	0.115834	0.0787181	0.0982101	0.0719746	0.072983	0.0783217	0.0824887	0.0682681	0.0744402	0.0753509	0.0881627	0.0755161	0.0738973	0.072173	0.0781134	0.0808956	0.0631682	0.0812888	0.106645	0.0963621	0.0944017	0.0694444	0.0859855	0.109452	0.0941223	0.0843984	0.0866138	0.087124	0.0823677	0.0700135	0.0704441	0.0746835	0.0764517	0.0874694	0.0685714	0.0663227	0.060992	0.0750018	0.0714642	-0.0109335	0.0173919	0.075696
arbor vitae	0.996738	0.984917	1.07606	1.05272	1.10278	1.07873	1.15724	1.15273	1.173	1.02073	1.29932	1.16028	1.18648	1.24734	1.26083	1.22092	1.18491	1.09818	1.19447	1.20492	1.20146	1.16704	1.2586	1.06837	1.2108	1.15738	1.07766	0.989316	1.13655	0.764985	1.10511	1.02922	1.08809	1.24381	1.20992	1.19789	1.21459	1.22505	1.20988	1.17459	1.05985	1.09167	1.17593	1.19289	1.11393	0.126953	4.63633e-05	0.00110982
Auditory areas	1.36356	1.2895	1.39058	1.29643	1.4842	1.24419	1.29955	1.40183	1.32197	1.41223	1.26725	1.39972	1.23168	1.26238	1.2271	1.40459	1.27895	1.19674	1.25383	1.27832	1.23865	1.18488	1.30746	1.58672	1.39178	1.35943	1.31738	1.34615	1.28317	1.42523	1.28671	1.38654	1.30462	1.214	1.2255	1.22086	1.35775	1.3178	1.28754	1.26456	1.39308	1.21105	1.25643	1.34646	1.27388	-0.0787459	0.0134813	0.064918
Basomedial amygdalar nucleus	0.192503	0.207241	0.203578	0.19315	0.190707	0.198112	0.191953	0.210274	0.189799	0.189751	0.183563	0.164476	0.193227	0.163149	0.176796	0.195441	0.17515	0.166391	0.185349	0.179821	0.205823	0.170119	0.184737	0.194249	0.19821	0.183399	0.215321	0.169872	0.20394	0.171827	0.188245	0.183046	0.206791	0.193736	0.185884	0.184879	0.177247	0.202368	0.188095	0.186185	0.210526	0.161827	0.179316	0.177385	0.187168	-0.0163961	0.00183759	0.0161792
Basomedial amygdalar nucleus, posterior part	0.133683	0.148627	0.142182	0.132474	0.132666	0.136066	0.134588	0.15528	0.136832	0.134135	0.126062	0.105175	0.129948	0.112237	0.13376	0.131864	0.125779	0.117754	0.128412	0.119881	0.136388	0.121343	0.135871	0.133018	0.130344	0.12123	0.156983	0.120726	0.141104	0.114159	0.122913	0.132626	0.14183	0.12954	0.129117	0.131275	0.124982	0.143344	0.13106	0.11371	0.13594	0.107443	0.124424	0.126193	0.123644	-0.0136937	0.00120895	0.0120267
brachium of the inferior colliculus	0.0716539	0.0816403	0.0710908	0.0626978	0.0818797	0.0761971	0.0639845	0.0636215	0.0805544	0.0850609	0.0829352	0.0895105	0.0824887	0.0728964	0.0697877	0.082415	0.0775832	0.0934352	0.0811659	0.0733963	0.0929921	0.0820852	0.0846215	0.0834002	0.0710969	0.0828921	0.0742485	0.0790598	0.0771664	0.058845	0.0675466	0.0822062	0.0703737	0.0836849	0.0845939	0.0776712	0.0715803	0.0795018	0.0715976	0.0874694	0.0866165	0.0875459	0.0695309	0.0964309	0.0839421	0.00810905	0.0223098	0.086169
Brain stem	18.2803	17.963	18.4147	17.8355	18.34	18.32	18.1341	17.7342	17.7606	18.0744	18.6649	18.4425	18.7035	18.5273	18.7054	18.4963	18.8715	19.2489	18.7251	18.9216	19.4378	18.5191	19.3223	18.2509	17.8949	17.9907	18.2216	18.1207	18.0746	14.9666	18.4591	18.5435	17.7439	18.8887	18.2567	19.3478	18.6086	18.925	18.9224	18.4973	18.7332	19.028	19.1076	18.4719	18.2449	0.728655	9.84036e-06	0.000279175
Caudoputamen	4.75696	4.73409	4.74154	4.6993	4.51686	4.69483	4.68852	4.65084	4.69974	4.76559	4.54043	4.38266	4.40806	4.40271	4.42105	4.47396	4.3811	4.28778	4.35267	4.3683	4.41031	4.40762	4.3884	4.58701	4.67947	4.66268	4.68296	4.78846	4.82401	5.51848	4.76591	4.65287	4.77026	4.44562	4.53134	4.34302	4.45843	4.44005	4.32255	4.32099	4.47038	4.20088	4.30969	4.38225	4.37747	-0.292901	5.72931e-10	8.7773e-08
Central amygdalar nucleus	0.188225	0.187354	0.197115	0.173936	0.211436	0.190493	0.19085	0.208118	0.207455	0.206109	0.1714	0.20028	0.166107	0.164306	0.167491	0.198973	0.186905	0.181751	0.181715	0.1945	0.197143	0.168929	0.171627	0.209028	0.2176	0.190652	0.206835	0.198718	0.189609	0.184773	0.224786	0.196199	0.184054	0.149028	0.184771	0.177222	0.195426	0.180686	0.173533	0.19868	0.205714	0.196315	0.195174	0.191671	0.172422	-0.0152533	0.0103321	0.0531168
Central amygdalar nucleus, capsular part	0.0791402	0.085827	0.0689365	0.0748329	0.0787704	0.0881709	0.0706036	0.0927364	0.07283	0.0730651	0.0718772	0.0637762	0.0655389	0.0659539	0.072114	0.0741735	0.0764077	0.0639967	0.0654173	0.0709497	0.0843128	0.0654302	0.0738949	0.0812888	0.0840237	0.0766752	0.0901589	0.0705128	0.0826783	0.0729678	0.0852638	0.0833023	0.0801178	0.0573184	0.0690108	0.0743893	0.063627	0.0710698	0.0691706	0.0699755	0.0697744	0.0689756	0.0695309	0.0738113	0.0714642	-0.00819567	0.0107823	0.0548026
Central linear nucleus raphe	0.0203198	0.0177934	0.0107713	0.0151688	0.0248748	0.0141509	0.0231668	0.0215666	0.0165523	0.0185389	0.0221161	0.0257343	0.0327695	0.0312413	0.0279151	0.0282566	0.0129305	0.0230388	0.0327086	0.0232422	0.0223181	0.0190342	0.0357556	0.0147798	0.0247762	0.0124338	0.0307601	0.0309829	0.0209452	0.0129459	0.0265757	0.0241138	0.0173228	0.0252201	0.0233746	0.0240671	0.0272687	0.0265006	0.0279109	0.0149948	0.0228571	0.0225497	0.0207373	0.0142861	0.0238214	0.00763739	0.00382783	0.0273642
Central lobule	0.684455	0.73267	0.65382	0.65226	0.622908	0.701013	0.67625	0.700914	0.657677	0.72847	0.757475	0.842517	0.715278	0.727807	0.786275	0.798248	0.7006	0.889554	0.780162	0.85629	0.891484	0.717353	0.861709	0.654533	0.722819	0.76986	0.650205	0.674145	0.717648	0.394261	0.738584	0.653265	0.616041	0.711895	0.69456	0.728578	0.739663	0.821518	0.839755	0.852202	0.858947	0.712306	0.808754	0.677397	0.694224	0.113168	0.000109254	0.00230491
cerebal peduncle	0.328325	0.328655	0.347914	0.351917	0.373123	0.359215	0.346399	0.376337	0.429256	0.447115	0.409147	0.431888	0.394364	0.439693	0.376854	0.457992	0.343247	0.459496	0.407041	0.484416	0.47612	0.378306	0.45052	0.39272	0.387801	0.361617	0.453977	0.405983	0.377013	0.331886	0.429641	0.429664	0.386514	0.429888	0.416291	0.405859	0.477202	0.397509	0.404102	0.482331	0.495639	0.449668	0.429383	0.429772	0.445801	0.0549501	0.00498906	0.0327646
Cerebellar cortex	8.22416	8.2373	8.17544	8.52488	8.08018	8.35338	8.05984	7.93974	8.12606	8.19311	9.51544	9.31133	8.99805	9.15949	9.38063	8.69007	9.002	9.16305	8.87494	9.22591	9.06487	9.12692	9.1284	8.03703	8.61135	8.7617	8.02414	8.24145	8.05287	6.28935	8.33481	7.89289	8.13196	9.1228	9.15172	9.1838	9.01117	8.83554	9.3089	9.21428	8.86737	9.26926	8.7926	8.98593	9.566	0.934829	1.69823e-10	6.50422e-08
Cerebellum	9.77916	9.67438	9.72113	10.1206	9.65351	9.94917	9.6782	9.53675	9.7857	9.70349	11.3278	10.955	10.7258	10.9009	11.116	10.3819	10.7053	10.7092	10.5285	10.8663	10.7648	10.9019	10.8256	9.55196	10.294	10.4517	9.60563	9.72009	9.60392	7.32032	9.87509	9.3463	9.62063	10.8653	10.8837	10.9407	10.6689	10.4581	11.0042	10.9037	10.4108	10.9021	10.4406	10.7276	11.1654	1.06356	7.84631e-11	6.01027e-08
cerebellum related fiber tracts	1.76461	1.62129	1.76219	1.72419	1.64174	1.74491	1.72206	1.68651	1.78654	1.72521	2.00261	1.81706	1.82266	1.92308	1.92847	1.8614	1.88198	1.77655	1.80867	1.86182	1.92804	1.95815	1.96775	1.67117	1.77958	1.82259	1.69711	1.71795	1.69656	1.24516	1.70749	1.63755	1.68139	1.83534	1.86218	1.9374	1.81337	1.91647	1.87853	1.91558	1.73714	1.81591	1.82244	1.85838	1.77072	0.16963	2.57258e-06	9.3838e-05
Cerebral cortex	39.0632	39.3004	38.7628	39.0183	38.9665	38.7691	39.7288	39.8055	39.6372	38.8488	37.3916	37.9457	37.5165	37.5579	37.2236	38.5632	37.515	37.0823	38.1092	37.5104	37.0295	37.9115	37.0297	39.2171	39.0484	38.6692	39.2817	39.1122	39.679	43.7924	38.6909	39.1499	39.6453	37.163	37.7311	37.3325	37.6706	37.3502	37.7283	37.5893	37.7492	36.8529	37.482	37.9366	37.3588	-1.6219	1.52241e-08	1.666e-06
Cerebral nuclei	9.97915	9.92349	10.1724	9.9194	9.88464	9.85011	9.8492	9.90769	9.93798	9.8856	9.88478	9.40755	9.60372	9.60613	9.70049	9.61665	9.53568	9.45616	9.52791	9.60635	9.56455	9.50047	9.51098	9.77471	9.99235	9.99161	9.84641	10.0192	10.283	11.4124	10.1087	9.82967	10.188	9.76133	10.0878	9.56121	9.72811	9.91725	9.45938	9.55915	9.63248	9.39394	9.60502	9.37879	9.83938	-0.352402	1.60828e-07	1.0266e-05
Cerebrum	48.7995	48.9706	48.7123	48.7253	48.6075	48.4156	49.3309	49.5126	49.3103	48.5338	47.0497	47.162	46.8773	46.9661	46.7392	47.9573	46.8532	46.3733	47.453	46.9284	46.3609	47.1776	46.3321	48.7522	48.7951	48.4504	48.8969	48.8729	49.7305	54.993	48.5704	48.7559	49.5767	46.7134	47.564	46.6596	47.1953	47.0277	46.9705	46.9448	47.1711	46.0677	46.9089	47.1071	46.9747	-1.95109	3.77095e-10	8.7773e-08
cerebrum related	1.21063	1.23717	1.20747	1.21351	1.28727	1.19629	1.25873	1.20773	1.2028	1.27919	1.15667	1.21846	1.2362	1.12932	1.13172	1.175	1.2237	1.22618	1.1763	1.11929	1.1779	1.16347	1.12868	1.27423	1.24204	1.22473	1.23995	1.25534	1.17293	1.783	1.18151	1.20459	1.1682	1.21171	1.19433	1.13006	1.12483	1.213	1.12857	1.18833	1.17414	1.13146	1.13567	1.20479	1.14456	-0.056009	0.00213469	0.0181686
Cochlear nuclei	0.314422	0.322375	0.339297	0.324613	0.30368	0.315674	0.284621	0.278209	0.297941	0.310799	0.312942	0.36028	0.323175	0.319356	0.328002	0.313177	0.332667	0.328943	0.333144	0.377991	0.368249	0.333099	0.345637	0.340991	0.318859	0.323279	0.301237	0.309829	0.300949	0.221257	0.317801	0.307999	0.321554	0.332447	0.342828	0.350067	0.302228	0.316803	0.347066	0.322387	0.376541	0.339572	0.368392	0.30596	0.366396	0.0275033	0.00337985	0.0247898
Copula pyramidis	0.353992	0.326561	0.34576	0.370119	0.344102	0.343976	0.368462	0.364476	0.391737	0.344606	0.451168	0.444196	0.390974	0.408451	0.387322	0.426203	0.400846	0.410859	0.431269	0.489309	0.419084	0.423512	0.464822	0.358938	0.389956	0.431039	0.375485	0.370726	0.413392	0.281279	0.411924	0.404454	0.396258	0.42301	0.398482	0.43649	0.39426	0.389077	0.455069	0.381117	0.423459	0.389977	0.463539	0.414296	0.504787	0.0713914	1.29005e-06	5.4899e-05
Copula pyramidis, granular layer	0.1786	0.152814	0.173418	0.186071	0.153395	0.165457	0.172096	0.161749	0.182075	0.171212	0.228901	0.224895	0.193227	0.188605	0.187264	0.202505	0.202186	0.216309	0.212	0.245878	0.23434	0.212946	0.235987	0.173135	0.182051	0.221736	0.178196	0.168803	0.219373	0.137697	0.217035	0.194007	0.187302	0.199468	0.181432	0.22098	0.178383	0.191527	0.236636	0.184935	0.240602	0.184377	0.23055	0.200005	0.269976	0.0445453	1.71315e-06	6.9067e-05
Copula pyramidis, molecular layer	0.175392	0.173747	0.172341	0.184048	0.190707	0.178519	0.196366	0.202726	0.209662	0.173393	0.222266	0.219301	0.197747	0.219846	0.200058	0.223698	0.19866	0.19455	0.219269	0.243431	0.184744	0.210566	0.228836	0.185803	0.207905	0.209303	0.197289	0.201923	0.194018	0.143582	0.194889	0.210448	0.208956	0.223542	0.21705	0.21551	0.215877	0.19755	0.218433	0.196181	0.182857	0.2056	0.232989	0.214291	0.234811	0.0268461	0.000418588	0.00599317
corpus callosum	1.31009	1.33765	1.2764	1.28733	1.27276	1.23766	1.26094	1.30262	1.26459	1.23447	1.15999	1.19944	1.16727	1.21957	1.12707	1.19619	1.14376	1.12634	1.12057	1.13153	1.09111	1.18369	1.10842	1.25945	1.23989	1.2496	1.2548	1.29594	1.24789	1.54645	1.17598	1.22213	1.25915	1.16356	1.13423	1.12787	1.14188	1.25035	1.07882	1.12211	1.16331	1.17524	1.15153	1.20836	1.15591	-0.126531	4.74411e-08	4.038e-06
corpus callosum, posterior forceps	0.0941126	0.088967	0.0872478	0.0687654	0.0984629	0.0827283	0.0904608	0.0895014	0.0948997	0.0621599	0.067454	0.0458741	0.101698	0.053226	0.0593196	0.0588679	0.0717057	0.058877	0.0666287	0.0513774	0.047116	0.0773266	0.0572089	0.0960686	0.0915642	0.0777113	0.0922803	0.0544872	0.0738593	0.114159	0.0764052	0.107416	0.0779524	0.0985877	0.0879331	0.0656376	0.0477202	0.0698652	0.0570354	0.0637277	0.0529323	0.0490788	0.0487936	0.0571442	0.0657925	-0.022909	0.000644465	0.00757999
corpus callosum, splenium	0	0.0104667	0.00861707	0.0262926	0.00829162	0	0	0.00323499	0	0.0490736	0.0210103	0.038042	0	0.0590114	0.0348939	0.0518037	0.00705302	0.039678	0.0290743	0.0513774	0.0409165	0.00237928	0.0524415	0.0031671	0	0	0	0.0491453	0.0198428	0.047076	0	0	0.00541336	0	0	0.0317248	0.0499926	0.033728	0.0388326	0.00749738	0.0481203	0.0411201	0.0512333	0.0250006	0.0408367	0.0223009	0.00841058	0.046349
Cortical plate	37.6311	37.7649	37.299	37.5429	37.4398	37.3159	38.159	38.2667	38.0901	37.2807	35.9685	36.5986	36.0769	36.2411	35.8511	37.1068	36.0973	35.7524	36.6397	36.1354	35.5527	36.4839	35.5458	37.6536	37.5295	37.2382	37.7829	37.6656	38.1423	42.4437	37.1429	37.611	38.0538	35.7346	36.2707	35.9005	36.2594	35.9529	36.2563	36.2348	36.3284	35.5012	36.0719	36.533	35.8909	-1.52129	2.75033e-08	2.633e-06
Cortical subplate	1.18924	1.28217	1.24086	1.26306	1.28313	1.24963	1.32271	1.33821	1.28225	1.36752	1.19648	1.1558	1.19665	1.1189	1.18755	1.23387	1.22017	1.16474	1.28533	1.18657	1.24361	1.19321	1.27528	1.32385	1.27328	1.22059	1.26753	1.18803	1.30522	1.13689	1.31882	1.3153	1.33494	1.21744	1.20546	1.19789	1.20778	1.15759	1.25478	1.15085	1.21023	1.17258	1.23204	1.19527	1.24438	-0.0774022	0.00113702	0.01146
Crus 1	0.948612	0.969217	0.914486	0.932377	0.936953	0.963349	0.921156	0.89717	0.904858	0.93676	1.05936	1.01483	1.04862	1.04601	1.11428	0.94895	1.04267	1.00859	0.987316	0.946812	0.988196	0.971936	0.976127	0.948017	1.0029	0.990561	0.900528	0.905983	0.883005	0.826184	0.908004	0.928382	0.959248	1.03632	1.07969	1.0688	1.0328	0.944385	1.01207	1.04838	0.934737	1.03065	0.960014	1.03931	1.13435	0.0793282	0.000116176	0.00231363
Crus 1, granular layer	0.448104	0.461582	0.406079	0.437874	0.422872	0.464802	0.418105	0.401139	0.404979	0.448206	0.472178	0.441958	0.490412	0.483662	0.50945	0.434445	0.493711	0.467176	0.453075	0.426922	0.462481	0.461581	0.427875	0.439171	0.445972	0.452798	0.411549	0.425214	0.382525	0.369547	0.398636	0.421992	0.428738	0.453962	0.476397	0.496658	0.463568	0.407146	0.468418	0.463588	0.441504	0.477523	0.430603	0.479773	0.503653	0.0320816	0.00653741	0.0407127
Crus 1, molecular layer	0.500508	0.507635	0.508407	0.494504	0.51408	0.498547	0.50305	0.496032	0.499879	0.488555	0.587182	0.572867	0.558211	0.562344	0.604827	0.514505	0.54896	0.541412	0.534241	0.51989	0.525715	0.510356	0.548252	0.508847	0.556926	0.537763	0.488979	0.480769	0.50048	0.456637	0.509368	0.50639	0.53051	0.582355	0.603288	0.572141	0.569234	0.537239	0.543656	0.584795	0.493233	0.553131	0.52941	0.559537	0.6307	0.0472466	4.92504e-05	0.00114321
Crus 2	0.647024	0.72011	0.700137	0.658327	0.658147	0.690128	0.810838	0.826001	0.812165	0.732832	0.809448	0.91972	0.722058	0.888642	0.843268	0.826505	0.781709	0.77436	0.88071	0.806136	0.787333	0.805387	0.862901	0.775939	0.794993	0.777113	0.733999	0.688034	0.714341	0.615519	0.733047	0.729991	0.804426	0.77953	0.783607	0.682631	0.80329	0.863679	0.860385	0.784725	0.673684	0.768017	0.812413	0.823829	0.895004	0.0981352	0.000944523	0.0101902
Crus 2, granular layer	0.310144	0.341215	0.342528	0.317534	0.298498	0.321116	0.393835	0.394669	0.396151	0.346787	0.35828	0.471049	0.328825	0.415394	0.389648	0.39206	0.367932	0.364781	0.426424	0.39634	0.370729	0.368789	0.420724	0.367383	0.37272	0.352291	0.342604	0.321581	0.33402	0.289517	0.354343	0.345266	0.378936	0.371423	0.359524	0.322718	0.372672	0.42401	0.428372	0.384865	0.335639	0.35549	0.394008	0.379771	0.420845	0.0438272	0.00995545	0.0518767
Crus 2, molecular layer	0.33688	0.378895	0.357608	0.340793	0.359649	0.369012	0.417002	0.431332	0.416014	0.386046	0.451168	0.448671	0.393234	0.473248	0.45362	0.434445	0.413777	0.409579	0.454287	0.409796	0.416605	0.436598	0.442177	0.408555	0.422273	0.424822	0.391396	0.366453	0.38032	0.326001	0.378704	0.384725	0.42549	0.408107	0.424083	0.359913	0.430618	0.439669	0.432013	0.39986	0.338045	0.412527	0.418405	0.444058	0.474159	0.054308	0.000139925	0.00263383
Cuneiform nucleus	0.0534731	0.0596603	0.0560109	0.0525853	0.0570049	0.0576921	0.0606749	0.0560732	0.0562777	0.0501641	0.0641366	0.0682517	0.059889	0.0728964	0.072114	0.0588679	0.0575996	0.0665566	0.061783	0.0660567	0.070674	0.0582924	0.0536334	0.0538406	0.057093	0.0673498	0.0509133	0.0566239	0.0617332	0.0305994	0.0631173	0.065765	0.0606297	0.0664894	0.0545408	0.0623557	0.063627	0.0662515	0.0558219	0.0737242	0.0757895	0.0504052	0.068311	0.0642872	0.057852	0.0079423	0.00124253	0.0122023
Declive (VI)	0.37645	0.411342	0.412542	0.512706	0.382451	0.40711	0.408177	0.541322	0.423738	0.453658	0.528574	0.667972	0.492672	0.439693	0.521082	0.561599	0.483132	0.639967	0.564527	0.696041	0.674503	0.475856	0.650751	0.423335	0.427659	0.473521	0.38291	0.419872	0.540165	0.458991	0.520441	0.44501	0.583561	0.500963	0.583253	0.506504	0.47493	0.680583	0.669862	0.673514	0.648421	0.630065	0.619678	0.533346	0.590998	0.136002	0.00030591	0.00459465
Declive (VI), granular layer	0.202128	0.222941	0.225121	0.212364	0.234238	0.223149	0.250422	0.280366	0.253802	0.236644	0.26097	0.26965	0.237296	0.241831	0.277988	0.239003	0.251558	0.290545	0.260458	0.310711	0.280216	0.252204	0.27651	0.245978	0.235913	0.266291	0.22911	0.219017	0.234806	0.160058	0.258006	0.258675	0.254428	0.265957	0.261573	0.243953	0.222694	0.283075	0.28275	0.261159	0.269474	0.274576	0.247627	0.286912	0.276782	0.0311857	0.00302403	0.0229348
Declive (VI), molecular layer	0.174322	0.188401	0.187421	0.300343	0.148213	0.183962	0.157755	0.260956	0.169937	0.217014	0.267604	0.398322	0.255376	0.197862	0.243094	0.322596	0.231574	0.349422	0.304069	0.385331	0.394287	0.223652	0.374242	0.177357	0.191746	0.20723	0.1538	0.200855	0.305359	0.298933	0.262435	0.186334	0.329133	0.235006	0.321679	0.26255	0.252235	0.397509	0.387112	0.412356	0.378947	0.35549	0.372051	0.246434	0.314216	0.104816	0.000669207	0.00765093
Dentate gyrus	1.29512	1.20263	1.30656	1.20744	1.30697	1.22242	1.19033	1.29184	1.15756	1.25737	1.34576	1.29119	1.27349	1.32602	1.29456	1.26801	1.286	1.36697	1.30229	1.28444	1.28825	1.25864	1.34203	1.27423	1.19788	1.20815	1.25374	1.27244	1.22695	1.38521	1.1948	1.27036	1.29812	1.32176	1.27893	1.28759	1.30322	1.35273	1.28512	1.19958	1.31609	1.2336	1.2479	1.31551	1.19788	0.0583036	0.00451424	0.030601
Dentate gyrus, molecular layer	0.788193	0.75151	0.814313	0.751363	0.860255	0.742378	0.707139	0.819531	0.689678	0.820074	0.893489	0.886154	0.785337	0.886328	0.856063	0.866535	0.825203	0.938192	0.862539	0.85996	0.865447	0.776835	0.977319	0.789663	0.793916	0.749137	0.781731	0.818376	0.768357	0.915628	0.766267	0.810005	0.839071	0.834556	0.83926	0.82594	0.903276	0.946794	0.865239	0.785975	0.869774	0.78526	0.863646	0.839306	0.816734	0.0932029	0.000559428	0.00726308
Dentate gyrus, polymorph layer	0.194642	0.168514	0.148644	0.166857	0.121265	0.171988	0.187541	0.136948	0.176558	0.170122	0.103946	0.158881	0.145768	0.140007	0.0942134	0.111849	0.153991	0.144633	0.130835	0.128444	0.174825	0.155843	0.10965	0.140408	0.110954	0.140917	0.154861	0.19765	0.142207	0.161235	0.116269	0.139202	0.115846	0.107759	0.116873	0.111584	0.114756	0.101184	0.123779	0.161194	0.197293	0.180398	0.126863	0.209529	0.134988	-0.0294706	0.00717553	0.0419577
Diagonal band nucleus	0.208545	0.212474	0.201424	0.21742	0.245639	0.195935	0.211811	0.205961	0.226214	0.263907	0.214526	0.253986	0.236166	0.211747	0.265193	0.210747	0.271541	0.255987	0.253189	0.240984	0.2331	0.240307	0.255056	0.213251	0.231604	0.20205	0.238656	0.209402	0.198428	0.247149	0.252469	0.215928	0.228444	0.248762	0.264912	0.207852	0.257916	0.293916	0.263334	0.299895	0.233383	0.242741	0.257386	0.254768	0.256364	0.0228001	0.0150637	0.0699323
Dorsomedial nucleus of the hypothalamus, ventral part	0.0331533	0.0303535	0.0301597	0.0343827	0.0414581	0.0380986	0.0353018	0.0312716	0.0397255	0.0305347	0.0320683	0.0134266	0.0316395	0.0289271	0.0314045	0.0282566	0.0282121	0.0281586	0.0424001	0.0220189	0.023558	0.0237928	0.0345637	0.0242811	0.0452435	0.0352291	0.0265173	0.0309829	0.0418904	0.0258918	0.0221464	0.0274021	0.0335629	0.0447084	0.0389577	0.0415705	0.0284049	0.0325235	0.0412596	0	0.00240602	0.0252026	0.030496	0.00833353	0.0181496	-0.00610342	0.0226109	0.086169
Ectorhinal area	0.696219	0.680336	0.639817	0.599674	0.688204	0.633525	0.663011	0.734343	0.70292	0.643409	0.67454	0.590769	0.652	0.632926	0.60599	0.622822	0.560715	0.522213	0.65175	0.581054	0.540594	0.584114	0.536334	0.659812	0.680807	0.651739	0.670358	0.530983	0.625048	0.621403	0.674359	0.653265	0.686415	0.725651	0.703465	0.694665	0.635133	0.593854	0.567927	0.566052	0.573835	0.529255	0.594062	0.577395	0.561505	-0.0715444	0.0011026	0.0114134
Ectorhinal area/Layer 5	0.242768	0.223988	0.200347	0.177981	0.212473	0.181785	0.225049	0.194099	0.230628	0.182118	0.181352	0.151049	0.221476	0.172406	0.167491	0.162475	0.157517	0.142073	0.207155	0.146793	0.132669	0.16655	0.150173	0.18158	0.199287	0.177182	0.226988	0.153846	0.209452	0.189481	0.197103	0.20716	0.19055	0.252201	0.213711	0.242859	0.16134	0.157799	0.156544	0.151197	0.156391	0.132645	0.161019	0.142861	0.159944	-0.0410328	0.000639912	0.00757999
Ectorhinal area/Layer 6a	0.0866264	0.0628003	0.0721679	0.0626978	0.0901713	0.0740201	0.0706036	0.0797964	0.0904858	0.0817893	0.061925	0.074965	0.0824887	0.0624826	0.0686246	0.0576905	0.0740567	0.0716763	0.0714744	0.0611636	0.0731538	0.0642406	0.0631682	0.087623	0.0980276	0.0870367	0.0816733	0.0662393	0.067245	0.0694371	0.0841564	0.0811101	0.0833658	0.077953	0.0957247	0.0886108	0.0818061	0.0746835	0.0546083	0.0687259	0.0733835	0.0649962	0.0719705	0.0833353	0.0635238	-0.00887665	0.0233195	0.0875909
Ectorhinal area/Layer 6b	0.0267365	0.0261668	0.0215427	0.0232589	0.011401	0.0217706	0.0375081	0.0183316	0.0220697	0.0218105	0.0154812	0.0234965	0.0248596	0.0219846	0.0162838	0.0141283	0.016457	0.0115194	0.0193829	0.013456	0.0198383	0.0154653	0.0154941	0.0221697	0.0204673	0.0217592	0.0307601	0.0224359	0.0231499	0.0188304	0.0177171	0.0197295	0.0238188	0.0229274	0.0189223	0.026255	0.0193153	0.0144549	0.0145622	0.0224921	0.0180451	0.0172439	0.0207373	0.0166671	0.0249558	-0.00553293	0.0220373	0.0861253
Endopiriform nucleus	0.473771	0.503449	0.500867	0.489448	0.513044	0.515963	0.440169	0.563967	0.46236	0.486374	0.44011	0.446434	0.405663	0.479034	0.390811	0.523924	0.423181	0.424938	0.445807	0.418359	0.426524	0.424702	0.413573	0.542629	0.471825	0.504606	0.446552	0.46688	0.522527	0.454283	0.472826	0.463643	0.474211	0.411546	0.450796	0.445242	0.462432	0.407146	0.463564	0.442345	0.422256	0.4563	0.437922	0.441677	0.435591	-0.0593213	0.000461913	0.00620746
Endopiriform nucleus, dorsal part	0.374312	0.404015	0.406079	0.379221	0.428055	0.425615	0.340883	0.457212	0.368564	0.381684	0.353857	0.366993	0.302835	0.394566	0.30125	0.416784	0.327965	0.330223	0.344046	0.343739	0.342211	0.339048	0.3218	0.436004	0.371643	0.423786	0.351089	0.388889	0.417801	0.381316	0.396421	0.362803	0.368109	0.310666	0.368429	0.341316	0.377217	0.302348	0.367696	0.37112	0.338045	0.37406	0.348874	0.369056	0.330097	-0.0515393	0.00145529	0.0134024
Entorhinal area	2.43302	2.44921	2.32661	2.44825	2.39524	2.32945	2.42038	2.23106	2.32173	2.18214	2.13088	2.2635	2.36279	2.3188	2.11573	2.24051	2.24403	2.21045	2.26538	2.20311	2.09914	2.56962	2.00589	2.32148	2.28911	2.27332	2.29534	2.46261	2.21909	1.783	2.11166	2.17901	2.13395	2.24115	2.26957	2.28966	2.16559	2.1068	2.17584	2.33918	2.18707	2.26956	2.15912	2.37268	2.34584	-0.120646	0.0284602	0.0990932
Entorhinal area, lateral part, layer 3	0.269504	0.277368	0.258512	0.273039	0.261186	0.254716	0.278001	0.235076	0.282492	0.24973	0.223372	0.261818	0.274586	0.263816	0.22681	0.250777	0.220994	0.248307	0.251978	0.240984	0.23682	0.258152	0.216917	0.256535	0.250994	0.260074	0.285326	0.292735	0.241421	0.181243	0.242503	0.244426	0.244684	0.240737	0.251556	0.249423	0.230648	0.231278	0.240277	0.269906	0.251429	0.259985	0.246408	0.255958	0.274513	-0.0197062	0.011495	0.0571763
Entorhinal area, lateral part, layer 6b	0.0299449	0.0261668	0.0387768	0.0303377	0.0383487	0.0283018	0.0297859	0.0345066	0.0320011	0.0327157	0.0309625	0.0223776	0.0259896	0.0242988	0.0232626	0.0306113	0.0235101	0.038398	0.0290743	0.0232422	0.0272777	0.0202239	0.0286045	0.0306153	0.0344712	0.0331568	0.0328815	0.0267094	0.0286618	0.023538	0.0287904	0.0241138	0.0368109	0.021781	0.0233746	0.0295369	0.0374945	0.0289097	0.0279109	0.0187434	0.0264662	0.0198968	0.030496	0.0178576	0.0294932	-0.00533221	0.010949	0.0548166
Entorhinal area, medial part, dorsal zone, layer 6	0.102668	0.0942004	0.0700137	0.0980918	0.0601142	0.090348	0.102596	0.0657781	0.0816579	0.0643409	0.0409147	0.0402797	0.0915285	0.0497547	0.0314045	0.0435622	0.0681791	0.0537572	0.0508801	0.0489309	0.059515	0.0939816	0.03218	0.0622862	0.0506296	0.0621691	0.0922803	0.0662393	0.0628355	0.0682602	0.0597954	0.065765	0.0422242	0.0733676	0.0656716	0.0612618	0.0443116	0.0469783	0.0497543	0.0637277	0.0541353	0.103463	0.0451341	0.0845258	0.0725986	-0.0287603	0.0014041	0.0132783
external capsule	0.404256	0.414482	0.366225	0.401468	0.362758	0.373366	0.380597	0.410844	0.372978	0.359873	0.335058	0.366993	0.348034	0.345969	0.344286	0.343788	0.333843	0.327663	0.328298	0.320497	0.342211	0.360461	0.322992	0.383219	0.375952	0.357472	0.370182	0.380342	0.364887	0.349539	0.342162	0.362803	0.387597	0.3313	0.33281	0.348973	0.330633	0.343303	0.336145	0.332384	0.347669	0.330287	0.373271	0.373818	0.370933	-0.0446776	4.20426e-06	0.000144582
external medullary lamina of the thalamus	0.0652372	0.0648936	0.0678594	0.0717991	0.0518226	0.0838168	0.0683972	0.0711698	0.0606917	0.0697936	0.0586076	0.0413986	0.0564991	0.0381838	0.0488514	0.0400301	0.0575996	0.0435178	0.0508801	0.0464843	0.0285176	0.0559131	0.0512497	0.0548963	0.0678653	0.0704583	0.0572774	0.0758547	0.0628355	0.0600219	0.0730832	0.0602845	0.0747044	0.0584648	0.05788	0.054698	0.0488564	0.0445692	0.0449002	0.0474834	0.0360902	0.0424465	0.0463539	0.0440487	0.038568	-0.0200302	1.82663e-05	0.000482482
Field CA1	1.76247	1.61815	1.64586	1.65644	1.68009	1.64368	1.70331	1.74905	1.6464	1.58562	1.5437	1.3628	1.6396	1.53082	1.66211	1.46463	1.5787	1.46041	1.51065	1.42022	1.34777	1.63576	1.5208	1.67434	1.60722	1.691	1.63028	1.5812	1.68113	1.80301	1.48492	1.66385	1.71928	1.54301	1.48596	1.57968	1.43047	1.50692	1.44287	1.417	1.34376	1.35829	1.40282	1.46075	1.40887	-0.155417	0.000270498	0.0043167
Field CA1, pyramidal layer	0.412812	0.356915	0.381305	0.365063	0.384524	0.360303	0.359637	0.40653	0.355322	0.324976	0.366021	0.266294	0.380804	0.330927	0.404769	0.297871	0.352651	0.299505	0.328298	0.303371	0.262858	0.366409	0.370666	0.390609	0.354407	0.402027	0.346847	0.346154	0.402368	0.355424	0.317801	0.391301	0.403837	0.354228	0.333923	0.362101	0.316999	0.316803	0.324009	0.283651	0.265865	0.24672	0.311059	0.301198	0.30741	-0.0376278	0.0281306	0.098393
Field CA1, stratum lacunosum-moleculare	0.481258	0.447975	0.463167	0.429783	0.462258	0.435412	0.464439	0.474465	0.457946	0.411128	0.435686	0.364755	0.454253	0.416551	0.47223	0.384996	0.439638	0.372461	0.393715	0.365758	0.370729	0.448495	0.402846	0.451839	0.429813	0.480774	0.441248	0.426282	0.471818	0.463699	0.407494	0.448298	0.468797	0.449376	0.402934	0.44743	0.376081	0.40835	0.388326	0.379867	0.354887	0.371407	0.38181	0.379771	0.369799	-0.0433899	0.0037362	0.0269994
Field CA1, stratum oriens	0.364686	0.305628	0.32314	0.328658	0.327519	0.347241	0.346399	0.347222	0.340977	0.327157	0.280874	0.260699	0.303965	0.2858	0.310555	0.291985	0.315035	0.300785	0.307703	0.274013	0.254178	0.343806	0.306306	0.346269	0.308087	0.318098	0.3373	0.305556	0.327406	0.418976	0.27683	0.32444	0.339959	0.287738	0.284948	0.319436	0.255644	0.307166	0.288817	0.281152	0.258647	0.257332	0.256166	0.286912	0.262035	-0.0408085	0.000170261	0.00291819
Field CA1, stratum radiatum	0.503716	0.507635	0.478247	0.532932	0.505789	0.500724	0.532836	0.520833	0.492154	0.522361	0.46112	0.471049	0.500582	0.497547	0.474557	0.489781	0.471377	0.487655	0.480938	0.477076	0.460001	0.477046	0.440985	0.485621	0.514914	0.4901	0.50489	0.503205	0.479534	0.564912	0.482792	0.499814	0.506691	0.451669	0.464153	0.450712	0.481747	0.474602	0.441721	0.472335	0.464361	0.482829	0.45378	0.492869	0.469622	-0.0335911	0.000111334	0.00230491
Field CA3	1.04059	1.13564	0.953263	1.04766	0.929697	0.99274	1.10649	0.938147	1.09686	1.0818	0.837093	0.991329	1.03732	1.01245	0.875836	0.998399	0.902786	0.903634	0.92311	1.00431	0.908843	0.973126	0.860518	0.979688	0.951191	0.95844	0.99493	1.15278	0.977809	1.11805	0.953404	1.04676	0.933264	0.943461	0.852617	0.907987	0.873735	0.963658	0.864025	0.933423	1.07429	0.959026	0.919759	0.99169	0.899542	-0.0916153	0.00498876	0.0327646
Field CA3, stratum radiatum	0.3572	0.367382	0.327449	0.352928	0.296425	0.334179	0.340883	0.311637	0.320011	0.276993	0.266499	0.26965	0.377414	0.275386	0.283803	0.273147	0.277419	0.243188	0.306492	0.275236	0.250459	0.318824	0.27651	0.31671	0.308087	0.284942	0.335179	0.279915	0.303154	0.344832	0.318909	0.357323	0.323719	0.30608	0.271591	0.283336	0.259053	0.291507	0.281536	0.253661	0.275489	0.232129	0.235429	0.250006	0.255229	-0.0443528	0.00330747	0.0245973
Flocculus	0.247046	0.271088	0.2779	0.266971	0.295389	0.278664	0.276898	0.279287	0.281389	0.260635	0.312942	0.303217	0.290405	0.296214	0.312882	0.297871	0.289174	0.294385	0.302858	0.287469	0.255418	0.299789	0.290812	0.295596	0.297314	0.268363	0.27578	0.261752	0.261264	0.17065	0.265757	0.289366	0.310727	0.298056	0.319453	0.282242	0.286321	0.279461	0.288817	0.293647	0.281504	0.278555	0.291542	0.263102	0.306275	0.021353	0.00146972	0.0134024
Flocculus, granular layer	0.127266	0.123507	0.13141	0.116294	0.124374	0.131712	0.105905	0.11646	0.110348	0.126501	0.122744	0.167832	0.115258	0.145793	0.125618	0.136573	0.14106	0.140793	0.132046	0.129667	0.141348	0.135619	0.12872	0.135129	0.149734	0.131591	0.109251	0.137821	0.109135	0.0906213	0.139523	0.142491	0.143995	0.123808	0.143587	0.124711	0.119301	0.121662	0.143195	0.132454	0.150376	0.144583	0.134182	0.116669	0.154272	0.0142431	0.00704158	0.0417767
Folium-tuber vermis (VII)	0.0876958	0.0743136	0.0883249	0.0839342	0.0943171	0.0827283	0.0375081	0.0442115	0.0684161	0.0970567	0.120533	0.111888	0.114128	0.0960381	0.107008	0.0883018	0.124603	0.121594	0.0726859	0.113764	0.0929921	0.0975505	0.10965	0.0200583	0.0937187	0.0860006	0.0615202	0.0972222	0.0881902	0.0882675	0.0564734	0.0383629	0.0617124	0.103173	0.114647	0.107208	0.0886233	0.109616	0.104363	0.109962	0.107068	0.10081	0.101247	0.122622	0.110032	0.0295906	0.000634102	0.00757999
Folium-tuber vermis (VII), granular layer	0.0481258	0.0355868	0.0420082	0.0323602	0.0362758	0.0435412	0.0220636	0.0301932	0.0320011	0.045802	0.0497611	0.0615385	0.0406793	0.0474405	0.0465252	0.0459169	0.0446691	0.038398	0.0363429	0.0366981	0.0347171	0.0440167	0.0667437	0.0021114	0.0409346	0.0424822	0.0212139	0.0448718	0.0429927	0.0506067	0.031005	0.0241138	0.0249015	0.043562	0.02894	0.0459463	0.0363583	0.050592	0.0449002	0.0249913	0.0384962	0.0411201	0.0597721	0.0523822	0.038568	0.008854	0.0281157	0.098393
Folium-tuber vermis (VII), molecular layer	0.0395701	0.0387268	0.0463167	0.051574	0.0580413	0.0391871	0.0154445	0.0140183	0.036415	0.0512546	0.0707714	0.0503497	0.0734488	0.0485976	0.0604827	0.0423849	0.0799342	0.0831957	0.0363429	0.0770661	0.0582751	0.0535338	0.0429067	0.0179469	0.0527841	0.0435184	0.0403063	0.0523504	0.0451975	0.0376608	0.0254684	0.0142491	0.0368109	0.0596112	0.085707	0.0612618	0.052265	0.0590241	0.0594624	0.0849703	0.0685714	0.0596904	0.0414745	0.0702398	0.0714642	0.0207367	0.00392656	0.027594
genu of corpus callosum	0.128335	0.0900137	0.13141	0.0940467	0.129557	0.11865	0.0827385	0.115381	0.0937962	0.10469	0.0917817	0.0984615	0.0847486	0.128437	0.0569933	0.116558	0.0717057	0.0819158	0.0969145	0.0819592	0.0669543	0.103499	0.0512497	0.12035	0.0872553	0.106724	0.0816733	0.107906	0.123466	0.165943	0.0885857	0.10084	0.0898619	0.0940022	0.0701239	0.0842349	0.0829423	0.124071	0.0776652	0.118708	0.0902256	0.0862195	0.0744102	0.103574	0.0623894	-0.0218482	0.0200184	0.0820005
Globus pallidus, external segment	0.352922	0.339121	0.343606	0.325624	0.311972	0.352684	0.347502	0.351536	0.320011	0.306437	0.322895	0.298741	0.308485	0.292743	0.324513	0.308468	0.317386	0.313584	0.331932	0.300925	0.313693	0.309307	0.309882	0.358938	0.325322	0.325352	0.357453	0.324786	0.35717	0.341301	0.363201	0.359515	0.347538	0.340471	0.315001	0.329282	0.331769	0.330053	0.308234	0.316139	0.281504	0.299778	0.317158	0.28334	0.324425	-0.0234067	0.000780509	0.00866478
Hemispheric regions	4.80937	5.02821	4.81586	4.95313	4.92315	4.96043	4.93342	4.70475	4.93589	4.84629	5.59426	5.50713	5.36176	5.53666	5.49927	5.13563	5.34383	5.35269	5.32545	5.36405	5.14928	5.351	5.32281	4.9924	5.16638	5.06885	4.76781	4.875	4.74022	3.90142	4.90433	4.79317	5.01711	5.33978	5.45631	5.37025	5.3333	5.14352	5.4936	5.33813	5.02376	5.40397	5.19408	5.27751	5.85099	0.481552	4.61033e-09	5.88585e-07
Hindbrain	7.86161	7.91179	7.97402	8.00611	7.81588	8.1999	8.09293	7.8028	7.94399	8.16476	8.33002	8.49343	8.1596	8.16208	8.01861	8.39102	8.3108	8.86483	8.28377	8.69379	9.2149	8.23826	8.85308	8.10565	8.17723	7.99391	8.00187	8.10684	7.94153	4.10503	8.35917	8.48258	7.94574	8.38798	7.84497	8.93984	8.26242	8.12364	8.67302	8.23962	8.70015	8.81959	9.0012	8.23353	8.88538	0.485252	0.000444666	0.0060824
hippocampal commissures	0.201059	0.185261	0.179881	0.183037	0.177233	0.18505	0.216223	0.190864	0.180972	0.194113	0.163659	0.191329	0.205657	0.171249	0.154696	0.153056	0.192782	0.176631	0.175658	0.151686	0.177305	0.184394	0.151365	0.173135	0.185283	0.182363	0.200471	0.20406	0.163152	0.290694	0.171635	0.194007	0.176476	0.19259	0.171414	0.160812	0.146569	0.202368	0.160184	0.189934	0.180451	0.179071	0.15004	0.184528	0.179228	-0.0163335	0.0197604	0.0819614
Hippocampal formation	8.2787	8.18915	8.04403	8.05263	8.08018	7.86028	8.115	7.91925	7.92081	7.92048	7.6223	7.71916	8.03078	7.8948	7.65688	7.66342	7.78535	7.73976	7.69622	7.65156	7.46913	8.10978	7.48603	7.99164	7.63861	7.7701	8.01778	8.15491	7.78389	7.69928	7.34819	7.90166	7.80391	7.80218	7.62569	7.79228	7.50685	7.71288	7.46557	7.59109	7.76902	7.5714	7.44956	7.95376	7.62852	-0.305346	0.00027743	0.00433697
Hippocampal region	4.2479	4.04538	4.10926	3.9985	4.09709	3.99817	4.10604	4.15265	4.00455	4.07311	3.90349	3.84	4.06228	3.985	3.98837	3.84878	3.94851	3.9166	3.89354	3.89367	3.75812	3.9853	3.90451	4.11617	3.89525	4.02441	4.01684	4.09081	4.0336	4.54166	3.76379	4.1125	4.08168	3.97561	3.81452	3.92951	3.78808	4.00761	3.76919	3.70995	3.91218	3.68887	3.72417	3.95248	3.66056	-0.165714	5.68056e-05	0.0012798
Hypothalamic lateral zone	1.21812	1.11994	1.21501	1.15283	1.21783	1.16908	1.13076	1.12793	1.12886	1.16795	1.25066	1.27776	1.23959	1.25544	1.27246	1.28332	1.27542	1.28505	1.23081	1.33459	1.3924	1.20867	1.30627	1.19927	1.16664	1.1408	1.2198	1.15385	1.206	1.23574	1.20366	1.20569	1.14222	1.26674	1.24553	1.31056	1.30094	1.32383	1.27419	1.37202	1.3594	1.31717	1.31255	1.23217	1.21489	0.11305	5.01707e-06	0.000160128
Hypothalamic medial zone	0.562537	0.519149	0.567649	0.522819	0.573158	0.583452	0.52732	0.543478	0.53188	0.535447	0.569489	0.590769	0.60115	0.584328	0.553649	0.585146	0.553662	0.601569	0.53303	0.582277	0.645985	0.512735	0.597118	0.560576	0.564467	0.560558	0.543075	0.557692	0.532448	0.72497	0.52487	0.53708	0.555411	0.608722	0.599949	0.573235	0.591958	0.6059	0.550937	0.618534	0.590677	0.582313	0.583083	0.616681	0.605744	0.0310732	0.0218762	0.0859341
Hypothalamus	2.73354	2.58528	2.69714	2.61005	2.76007	2.68867	2.6002	2.5028	2.62629	2.63362	2.82533	2.77818	2.84642	2.84296	2.90433	2.80446	2.95639	2.86961	2.75479	2.88325	3.01666	2.70405	2.88428	2.64558	2.68876	2.71161	2.71113	2.64103	2.63689	3.19646	2.63985	2.65142	2.64064	2.86477	2.89511	2.90884	2.86321	3.03673	2.88332	3.04768	2.85474	2.81606	2.88736	2.75721	2.79618	0.207829	4.34122e-06	0.000144582
Inferior colliculus	0.980696	1.10947	0.974806	0.96676	0.993957	1.01233	0.949838	0.886387	0.976584	1.02727	1.0859	1.03049	1.01585	1.02865	1.09799	1.00311	1.03092	1.01883	1.01639	1.03244	1.06259	0.982643	1.01546	0.983911	0.944728	0.97191	0.989626	1.05342	0.918281	0.763808	1.06303	0.971129	0.921355	1.00307	1.04407	1.06771	1.08961	1.04316	1.03999	1.01964	1.04301	1.12351	0.98441	1.09765	1.01071	0.0445939	0.0273166	0.098237
Inferior colliculus, central nucleus	0.249185	0.314001	0.2779	0.260904	0.252894	0.220972	0.207398	0.224293	0.237249	0.272631	0.310731	0.314406	0.235036	0.364482	0.380343	0.332015	0.251558	0.302065	0.336778	0.309488	0.318653	0.234359	0.306306	0.207973	0.258534	0.287014	0.268355	0.280983	0.242523	0.231849	0.256899	0.252099	0.197046	0.232713	0.257121	0.288806	0.364719	0.315598	0.337358	0.327385	0.286316	0.290493	0.298861	0.294055	0.240483	0.0556587	0.00309166	0.0232178
Interbrain	6.25635	5.97963	6.284	5.95832	6.369	6.01413	6.00571	5.99767	5.80874	6.13638	6.09076	6.17287	6.31434	6.32232	6.28671	6.14463	6.28189	6.37919	6.25098	6.30963	6.40158	6.05765	6.36688	6.19273	5.78901	5.91746	6.09156	6.05128	6.13253	7.68633	5.9286	5.99557	5.87891	6.27293	6.20541	6.18197	6.29566	6.61792	6.19623	6.43025	6.17985	6.29535	6.20532	6.09657	5.72508	0.178963	0.00675785	0.0409914
Intercalated amygdalar nucleus	0.0331533	0.0324468	0.0333911	0.0242701	0.0300571	0.0228591	0.0308891	0.0237233	0.034208	0.0468926	0.0221161	0.019021	0.0248596	0.0231417	0.026752	0.0306113	0.0305631	0.020479	0.0266515	0.026912	0.0198383	0.029741	0.0274126	0.0327267	0.0269307	0.0310845	0.0360636	0.0438034	0.0264571	0.0200073	0.027683	0.0350746	0.0303148	0.0252201	0.02894	0.026255	0.0318135	0.0313189	0.0242704	0.0274904	0.0216541	0.0225497	0.0219571	0.0273816	0.0294932	-0.00595066	0.0176985	0.0765933
Intermediodorsal nucleus of the thalamus	0.0256671	0.0502402	0.0312369	0.0495515	0.0362758	0.03701	0.0441272	0.0355849	0.0353115	0.0588883	0.0375973	0.027972	0.0372894	0.0370268	0.0325676	0.0306113	0.0399671	0.0307184	0.0242286	0.0305818	0.0309974	0.0321203	0.0333719	0.0295596	0.0495524	0.0445545	0.0296994	0.0470085	0.0275594	0.035307	0.0354343	0.0383629	0.0378936	0.0332447	0.0356185	0.0306309	0.0340859	0.033728	0.0449002	0.0349878	0.0324812	0.0411201	0.0353753	0.0559537	0.0374336	-0.0076932	0.0216871	0.0856304
internal capsule	0.520828	0.508682	0.496559	0.505628	0.512007	0.490927	0.508566	0.483092	0.5065	0.534357	0.453379	0.472168	0.502842	0.451264	0.47572	0.475652	0.50194	0.483815	0.468824	0.495425	0.451322	0.468718	0.430259	0.514125	0.469671	0.500461	0.478372	0.521368	0.515913	0.543728	0.491651	0.484469	0.529427	0.467718	0.473058	0.466027	0.49879	0.504716	0.444148	0.446094	0.499248	0.397936	0.480617	0.492869	0.453741	-0.035074	0.000232199	0.00378435
Islands of Calleja	0.0524036	0.0512869	0.048471	0.0495515	0.0507861	0.0468068	0.0474368	0.0409765	0.0496568	0.0730651	0.0652424	0.0525874	0.0474592	0.0358697	0.0744402	0.0376754	0.0916892	0.058877	0.087223	0.0782894	0.0681942	0.0856541	0.0822378	0.0274482	0.0624791	0.0600968	0.0540953	0.0598291	0.0617332	0.0529605	0.0321123	0.0438433	0.0487203	0.0768067	0.0690108	0.0601678	0.0488564	0.102389	0.0825193	0.0462338	0.0384962	0.0955046	0.0634317	0.0452392	0.0397023	0.0155281	0.0248202	0.0906615
Isocortex	22.171	21.8744	21.8238	21.6732	22.0308	21.9742	22.1651	22.55	22.3599	21.9915	21.0589	21.242	20.7566	20.9849	21.0608	21.8011	21.0297	20.8181	21.6725	20.9999	20.5302	21.0305	20.6846	22.1676	22.1467	22.0452	22.0995	21.8568	22.9328	27.1334	22.059	21.926	22.2825	20.7584	20.9058	20.8334	21.1367	20.8271	21.3009	21.1863	20.972	20.6462	20.9166	21.1993	20.7564	-1.00987	2.2318e-07	1.2211e-05
Koelliker-Fuse subnucleus	0.0213892	0.0251201	0.0193884	0.0262926	0.0290207	0.0228591	0.0375081	0.0398982	0.0308976	0.0218105	0.0331741	0.0324476	0.0395494	0.040498	0.036057	0.0376754	0.0235101	0.0332783	0.0363429	0.0391447	0.023558	0.029741	0.0429067	0.0274482	0.0323168	0.0279761	0.0445491	0.0202991	0.0374808	0.0105921	0.0298977	0.0438433	0.0346455	0.0320983	0.0322792	0.0448524	0.0431754	0.0373417	0.0339785	0.0299895	0.0228571	0.029182	0.0390349	0.0261911	0.0351649	0.00703409	0.016896	0.0752002
Lateral amygdalar nucleus	0.112293	0.107807	0.110945	0.102137	0.111937	0.11103	0.116937	0.126165	0.12028	0.116686	0.10284	0.0917483	0.107348	0.0902527	0.100029	0.0894791	0.101093	0.0870355	0.112663	0.0929686	0.100431	0.110637	0.11561	0.108737	0.103414	0.101543	0.10713	0.099359	0.112443	0.0812061	0.101874	0.110704	0.131003	0.105466	0.0901593	0.10502	0.117028	0.116844	0.117711	0.0862198	0.0926316	0.0875459	0.111005	0.0916688	0.106629	-0.0134574	0.00101282	0.0106277
lateral forebrain bundle system	1.59564	1.5878	1.59093	1.59374	1.58681	1.59143	1.53783	1.58946	1.61881	1.72412	1.4862	1.55413	1.55937	1.58636	1.44926	1.60356	1.44469	1.55896	1.50217	1.60616	1.50399	1.53939	1.50531	1.62894	1.53612	1.5449	1.58786	1.66453	1.59845	1.65943	1.54582	1.60247	1.60885	1.54416	1.49264	1.5042	1.59749	1.57799	1.46714	1.59444	1.61925	1.47236	1.55774	1.59766	1.54612	-0.0709207	0.00339809	0.0247898
Lateral habenula	0.0652372	0.073267	0.0732451	0.0707879	0.0880984	0.0729315	0.0805322	0.0851881	0.0684161	0.0861514	0.0696656	0.0973427	0.0813587	0.101824	0.0825821	0.0930112	0.0787587	0.097275	0.0908573	0.0844057	0.0843128	0.0749474	0.0846215	0.0675647	0.0710969	0.0797837	0.0593988	0.0737179	0.0705522	0.121221	0.0852638	0.0865905	0.0736218	0.0687821	0.0634454	0.0743893	0.0931681	0.0855247	0.0800922	0.0824711	0.0757895	0.0915253	0.091488	0.0916688	0.0680612	0.0098424	0.0149957	0.0699323
Lateral reticular nucleus	0.148655	0.130834	0.133565	0.130452	0.156504	0.117561	0.14562	0.134791	0.12359	0.14613	0.152601	0.165594	0.136728	0.126122	0.136086	0.144815	0.139885	0.166391	0.150217	0.156579	0.172345	0.152274	0.151365	0.118238	0.149734	0.150242	0.133647	0.126068	0.142207	0.0753216	0.173849	0.141395	0.150492	0.150174	0.145813	0.189255	0.151114	0.143344	0.140768	0.153696	0.169624	0.192336	0.156139	0.144051	0.128182	0.0133069	0.0225252	0.086169
Lateral reticular nucleus, magnocellular part	0.126196	0.121414	0.119562	0.118317	0.136812	0.10341	0.132382	0.118616	0.115866	0.131953	0.136014	0.148811	0.127688	0.115709	0.123292	0.134219	0.129305	0.147192	0.132046	0.141899	0.151267	0.135619	0.143022	0.109793	0.131422	0.129519	0.119858	0.111111	0.131183	0.0741447	0.153918	0.128242	0.137499	0.138711	0.132456	0.171752	0.13748	0.128889	0.128633	0.1437	0.151579	0.169786	0.141501	0.134527	0.117973	0.0133998	0.00500451	0.0327646
Lobule II	0.248115	0.225034	0.234815	0.221465	0.217655	0.243831	0.248216	0.235076	0.236146	0.22901	0.269816	0.297622	0.250856	0.280015	0.294272	0.315532	0.255084	0.311024	0.300435	0.286246	0.282696	0.278376	0.301539	0.243866	0.294083	0.260074	0.246081	0.237179	0.271185	0.0623757	0.271294	0.244426	0.214369	0.261372	0.271591	0.270208	0.293139	0.318007	0.296099	0.271155	0.275489	0.270597	0.292761	0.254768	0.283588	0.0524877	2.06908e-07	1.2192e-05
Lobule II, granular layer	0.109085	0.119321	0.096942	0.0980918	0.0901713	0.114296	0.0816354	0.0862664	0.0816579	0.131953	0.0962049	0.163357	0.103958	0.120337	0.105845	0.136573	0.10462	0.171511	0.133257	0.156579	0.151267	0.0939816	0.17997	0.118238	0.127113	0.102579	0.102887	0.122863	0.0826783	0	0.0985516	0.0854944	0.0898619	0.0940022	0.08682	0.0929866	0.129526	0.156594	0.154117	0.138701	0.145564	0.135298	0.1537	0.123812	0.132719	0.0311704	0.00827491	0.046349
Lobule III	0.43634	0.507635	0.419005	0.430795	0.405253	0.457183	0.428034	0.465839	0.421531	0.49946	0.487659	0.544895	0.464423	0.447792	0.492003	0.482716	0.445515	0.57853	0.479727	0.570045	0.608788	0.438977	0.560171	0.410667	0.428736	0.509786	0.404124	0.436966	0.446463	0.331886	0.46729	0.408839	0.401672	0.450523	0.422969	0.458369	0.446525	0.503511	0.543656	0.581047	0.583459	0.441709	0.515992	0.422629	0.410636	0.0606804	0.0076164	0.0439291
medial forebrain bundle system	1.39351	1.41405	1.40781	1.38239	1.47591	1.3857	1.43965	1.39752	1.36832	1.48748	1.30927	1.4042	1.41135	1.30982	1.28526	1.36927	1.39767	1.41945	1.32531	1.29667	1.3614	1.32526	1.28839	1.48009	1.41332	1.39777	1.40966	1.45085	1.33939	2.06546	1.34207	1.38545	1.3187	1.3722	1.3535	1.30509	1.29185	1.40092	1.28876	1.37952	1.3606	1.32911	1.30889	1.44408	1.32379	-0.0688246	0.00177854	0.0158414
Medial geniculate complex	0.189295	0.180027	0.170187	0.146632	0.171015	0.144775	0.125763	0.147731	0.161109	0.185389	0.186881	0.179021	0.184187	0.197862	0.202384	0.1872	0.169272	0.181751	0.165966	0.19083	0.171105	0.177256	0.194272	0.173135	0.164816	0.140917	0.191985	0.186966	0.167561	0.130636	0.180493	0.155644	0.167814	0.206346	0.207032	0.199101	0.196562	0.191527	0.195376	0.169941	0.182857	0.16448	0.174437	0.173814	0.162212	0.0214992	0.00412976	0.0284991
Medial geniculate complex, ventral part	0.0983905	0.0900137	0.0980192	0.0798892	0.0849891	0.0805512	0.0706036	0.0862664	0.0772439	0.0992377	0.10284	0.100699	0.0994384	0.109923	0.108171	0.105962	0.0881627	0.097275	0.0957031	0.105201	0.100431	0.0868438	0.106075	0.0907901	0.0861781	0.0797837	0.105009	0.0940171	0.0970092	0.0659064	0.100766	0.0953592	0.0887792	0.110051	0.117986	0.103926	0.115892	0.107207	0.109217	0.0874694	0.104662	0.0915253	0.0927078	0.0952404	0.080539	0.0139969	0.000703477	0.00792446
Mediodorsal nucleus of the thalamus, central part	0.055612	0.0230268	0.0517024	0.0182026	0.0621871	0.0402756	0.0408177	0.0366632	0.0231732	0.0381684	0.056396	0.0559441	0.0384194	0.0624826	0.0523408	0.0635773	0.0399671	0.0639967	0.0642058	0.0562705	0.0557953	0.029741	0.0560171	0.0496178	0.0204673	0.0321207	0.0509133	0.025641	0.0551189	0.0965058	0.0365416	0.026306	0.0368109	0.0366838	0.0422969	0.055792	0.0624908	0.0602286	0.0546083	0.059979	0.0613534	0.0689756	0.0561126	0.0452392	0.0362993	0.0144905	0.0125136	0.0614451
Medulla	6.62852	6.8714	6.77409	7.08283	6.55763	6.94156	6.70403	6.5886	6.60656	6.83977	7.10921	6.87105	6.88498	6.77474	6.55074	6.92168	6.91783	7.21371	6.96209	6.98733	7.4964	7.03434	7.3287	6.92327	6.96211	6.76607	6.5572	6.7265	6.60104	3.44949	6.81446	7.25716	6.70499	7.00087	6.51373	7.69163	6.81945	6.84197	7.09544	6.73514	7.36962	7.51966	7.3166	6.8073	7.09197	0.244564	0.0136806	0.0649217
Medulla, motor related	3.76878	3.96793	3.8109	3.91861	3.76128	3.96443	3.75081	3.72024	3.76178	3.9586	4.02734	3.89259	3.90522	3.79987	3.74062	3.88292	3.98848	4.07915	3.88143	3.97563	4.26276	4.05311	4.23227	4.00321	4.0536	3.82236	3.7347	3.86538	3.77785	1.82184	3.90774	4.05112	3.69516	4.03522	3.64978	4.2927	3.80739	3.87752	3.96699	3.87614	4.1985	4.31628	4.15721	3.88938	3.94528	0.14023	0.0211305	0.0845893
Medulla, sensory related	1.30474	1.36067	1.39597	1.45823	1.34531	1.36175	1.48267	1.38781	1.38156	1.35661	1.45081	1.45007	1.3944	1.44867	1.42367	1.52703	1.45527	1.518	1.50944	1.53031	1.55111	1.41924	1.54107	1.37663	1.34653	1.38844	1.41602	1.31517	1.42758	0.814415	1.4218	1.5389	1.50925	1.46621	1.47149	1.63109	1.48955	1.49247	1.53753	1.4195	1.45083	1.47767	1.55774	1.50718	1.56541	0.0948586	0.00033294	0.00490446
Medullary reticular nucleus	0.349714	0.398782	0.343606	0.399446	0.408362	0.359215	0.428034	0.40653	0.428152	0.356601	0.473284	0.417343	0.441823	0.39688	0.454783	0.49449	0.503115	0.535013	0.500321	0.507658	0.566632	0.392581	0.492235	0.40011	0.444894	0.369906	0.420034	0.369658	0.492763	0.248326	0.437392	0.488853	0.428738	0.489499	0.427422	0.486812	0.438572	0.469783	0.496329	0.463588	0.496842	0.436403	0.53185	0.466678	0.476428	0.0872449	0.000148602	0.00271022
Medullary reticular nucleus, dorsal part	0.132613	0.125601	0.121716	0.128429	0.123338	0.11865	0.124659	0.113225	0.125797	0.114505	0.139331	0.117483	0.128818	0.126122	0.129107	0.1248	0.139885	0.140793	0.123566	0.125997	0.143828	0.157033	0.14779	0.130907	0.129267	0.118121	0.126222	0.141026	0.123466	0.0729678	0.119591	0.139202	0.12559	0.144442	0.113534	0.156436	0.124982	0.125276	0.129846	0.138701	0.126316	0.165807	0.140282	0.125003	0.128182	0.011343	0.00985979	0.0517302
Medullary reticular nucleus, ventral part	0.217101	0.273181	0.22189	0.271016	0.285024	0.240565	0.303375	0.293306	0.302355	0.242096	0.333953	0.29986	0.313005	0.270758	0.325676	0.36969	0.36323	0.39422	0.376755	0.381661	0.422804	0.235549	0.344445	0.269203	0.315627	0.251785	0.293812	0.228632	0.369297	0.175358	0.317801	0.34965	0.303148	0.345057	0.313888	0.330376	0.31359	0.344508	0.366483	0.324886	0.370526	0.270597	0.391568	0.341675	0.348246	0.0759019	0.000600819	0.00757999
Midbrain reticular nucleus, retrorubral area	0.0652372	0.0481469	0.064628	0.0606753	0.112973	0.0642233	0.0860481	0.0711698	0.0772439	0.0381684	0.139331	0.0648951	0.118648	0.129594	0.139575	0.127155	0.0787587	0.103675	0.1272	0.102755	0.0892724	0.0904127	0.150173	0.0538406	0.131422	0.0652775	0.124101	0.042735	0.112443	0.0317763	0.121805	0.126049	0.0844485	0.131832	0.143587	0.142215	0.132935	0.128889	0.122565	0.0637277	0.0409023	0.0530581	0.101247	0.0583347	0.0328962	0.0435674	0.000298833	0.00457812
Midbrain, sensory related	1.49939	1.61187	1.49183	1.46025	1.5837	1.52394	1.47716	1.38781	1.51619	1.49184	1.63438	1.55524	1.5605	1.54934	1.64234	1.52115	1.56577	1.54872	1.57607	1.53765	1.56351	1.48348	1.59231	1.48009	1.4618	1.49102	1.52103	1.52457	1.42207	1.34284	1.60119	1.52465	1.43671	1.53269	1.60506	1.60812	1.63612	1.62015	1.54966	1.52572	1.55068	1.63419	1.53944	1.54051	1.46558	0.0594844	0.0126971	0.0619491
Motor nucleus of trigeminal	0.0823485	0.0805937	0.0786307	0.0778667	0.0715152	0.0838168	0.0827385	0.0776398	0.0882788	0.089423	0.0807236	0.115245	0.0711889	0.0856244	0.0767665	0.110672	0.0811097	0.121594	0.0993373	0.110094	0.132669	0.0951712	0.114418	0.0738989	0.100182	0.0932536	0.079552	0.090812	0.0859855	0.0482529	0.105196	0.105224	0.0866138	0.0848313	0.08682	0.082047	0.0931681	0.0843201	0.120138	0.079972	0.107068	0.0928517	0.134182	0.0809543	0.119107	0.0183004	0.00881695	0.0472292
Nucleus of the brachium of the inferior colliculus	0.0203198	0.00523336	0.0269283	0.0091013	0.0342029	0.0108853	0.0154445	0.0204883	0.0121383	0.022901	0.0387031	0.0402797	0.0282495	0.0416551	0.045362	0.0470943	0.0235101	0.0371181	0.0399772	0.0342516	0.0260378	0.0178446	0.0464822	0.0116127	0.0377029	0.0300484	0.0222746	0.0117521	0.0308666	0.0129459	0.034327	0.0230177	0.0281495	0.0378302	0.0422969	0.0459463	0.0511288	0.0481829	0.0388326	0.0224921	0.0204511	0.0198968	0.0341555	0.00476202	0.00226871	0.0181253	0.000117796	0.00231363
Nucleus of the lateral olfactory tract, molecular layer	0.0299449	0.0261668	0.0376997	0.0303377	0.0269478	0.0293903	0.0330954	0.0312716	0.0297941	0.0381684	0.0342799	0.0302098	0.0350294	0.0312413	0.0372201	0.032966	0.0446691	0.0332783	0.0375544	0.040368	0.0297575	0.046396	0.040523	0.0253368	0.0269307	0.0404099	0.0233352	0.0309829	0.0363785	0.0223611	0.0298977	0.0317864	0.0303148	0.034391	0.0345054	0.0306309	0.0306773	0.0517966	0.0339785	0.0362373	0.0372932	0.0331613	0.0353753	0.0321436	0.0317619	0.00514086	0.0189558	0.0806677
olfactory nerve layer of main olfactory bulb	0.303727	0.317141	0.287595	0.324613	0.319227	0.327648	0.353018	0.355849	0.356426	0.285717	0.309625	0.351329	0.392104	0.289271	0.412911	0.308468	0.372634	0.371181	0.352526	0.398787	0.370729	0.334289	0.424299	0.329378	0.322091	0.32846	0.353211	0.362179	0.300949	0.363662	0.40528	0.397878	0.335629	0.381741	0.319453	0.322718	0.354493	0.386668	0.345853	0.338631	0.348872	0.378039	0.428164	0.376199	0.397023	0.0375311	0.0213809	0.0848589
Orbital area, lateral part	0.375381	0.332841	0.369457	0.360007	0.315081	0.34833	0.294549	0.296541	0.31339	0.238825	0.318471	0.27972	0.225996	0.352911	0.225647	0.367335	0.228047	0.240628	0.230172	0.236091	0.251699	0.277186	0.246713	0.285039	0.302701	0.367834	0.311844	0.345085	0.391344	0.391908	0.263543	0.241138	0.312892	0.225835	0.317227	0.296463	0.274959	0.293916	0.280323	0.283651	0.274286	0.226824	0.246408	0.245244	0.24502	-0.0567003	0.0081256	0.0461053
Orbital area, lateral part, layer 5	0.108016	0.0921071	0.106636	0.0900017	0.115046	0.120827	0.055159	0.104598	0.0717265	0.0632504	0.0774062	0.0648951	0.0497192	0.0960381	0.0558302	0.10243	0.0540731	0.0806359	0.0690516	0.0623868	0.0694341	0.076137	0.0679356	0.0939572	0.057093	0.106724	0.0647023	0.0950855	0.102521	0.100036	0.0597954	0.0635728	0.0747044	0.0619039	0.0634454	0.083141	0.057946	0.0831155	0.0922274	0.0637277	0.0709774	0.055711	0.0695309	0.0595252	0.0601207	-0.0215081	0.0130071	0.0630597
Orbital area, lateral part, layer 6a	0.0342228	0.0230268	0.0344683	0.0242701	0.0518226	0.0359215	0.0319922	0.0528382	0.036415	0.0305347	0.0287509	0.0302098	0.0271196	0.0323984	0.0232626	0.0388528	0.0293876	0.0281586	0.0230172	0.026912	0.023558	0.029741	0.0226452	0.0517292	0.0312396	0.0331568	0.0350029	0.0331197	0.040788	0.058845	0.0254684	0.0241138	0.0292322	0.0194883	0.02894	0.0218792	0.0329497	0.0349326	0.0376191	0.0462338	0.0312782	0.0265291	0.0256166	0.0285721	0.0294932	-0.00755017	0.0235359	0.0879439
Orbital area, medial part	0.113363	0.128741	0.0861707	0.140564	0.11401	0.112119	0.201882	0.15528	0.200834	0.188661	0.14486	0.194685	0.210177	0.0983523	0.195406	0.12009	0.203362	0.208629	0.184138	0.231198	0.23806	0.189153	0.208574	0.121405	0.204673	0.105687	0.160165	0.174145	0.124569	0.238911	0.21482	0.199487	0.230609	0.19259	0.161396	0.141121	0.142024	0.110821	0.173533	0.0949668	0.178045	0.18703	0.197614	0.171433	0.204183	0.0425057	0.0230872	0.0875485
Orbital area, medial part, layer 1	0.0245976	0.0261668	0.0193884	0.0293264	0.0259113	0.0272133	0.0408177	0.0355849	0.0397255	0.0414399	0.0398089	0.038042	0.0497192	0.0242988	0.045362	0.0317886	0.0517221	0.0460776	0.0496687	0.0513774	0.047116	0.0380685	0.0393311	0.0285039	0.0506296	0.0290122	0.0286387	0.0416667	0.0374808	0.0647295	0.0431855	0.0482276	0.0422242	0.0458547	0.0244877	0.0361007	0.0295411	0.0301143	0.035192	0.0262408	0.0372932	0.0450994	0.0548928	0.0380961	0.0510459	0.0114737	0.00274218	0.0216547
Orbital area, medial part, layer 2	0.00641677	0.0104667	0.0096942	0.0101126	0.011401	0.00544265	0.02427	0.0226449	0.0231732	0.0239915	0.00552902	0.0290909	0.0293795	0.0104138	0.0314045	0.00706414	0.0329141	0.0345582	0.0181715	0.0354749	0.0446362	0.0273617	0.0393311	0.0116127	0.0247762	0.00621691	0.0190925	0.0128205	0.00330713	0.0223611	0.0321123	0.0241138	0.0259842	0.0309519	0.0200354	0.00875168	0.0147705	0.00361372	0.0266974	0.00624781	0.0180451	0.0252026	0.0341555	0.0202386	0.0317619	0.0118025	0.0159785	0.0719973
Pallidum	1.9507	1.98239	2.02824	1.92644	2.02626	1.96915	1.95815	1.9658	1.89468	1.83099	1.97718	1.79021	1.96504	1.95432	1.95755	1.88024	1.84084	1.89558	1.86076	1.86549	1.92804	1.81063	1.85214	1.96043	1.93147	1.93035	1.95698	1.88996	2.10995	2.18668	1.98986	1.94993	2.03109	1.98207	2.09593	1.95272	1.97812	2.03573	1.84333	1.91933	1.8418	1.82387	1.95784	1.80838	2.04524	-0.062665	0.0221689	0.086169
Pallidum, dorsal region	0.426715	0.408202	0.415774	0.382254	0.375196	0.417996	0.413693	0.421627	0.38622	0.376231	0.396983	0.353566	0.371764	0.362168	0.393138	0.373222	0.376161	0.376301	0.394927	0.368205	0.369489	0.369978	0.382585	0.418057	0.396419	0.385448	0.42852	0.383547	0.42662	0.388377	0.428533	0.428568	0.422242	0.416132	0.375107	0.403671	0.380626	0.392691	0.377404	0.377368	0.339248	0.348857	0.367172	0.336913	0.384546	-0.0263533	0.000984651	0.0104756
Pallidum, medial region	0.385006	0.396688	0.416851	0.407536	0.477804	0.412553	0.398248	0.43241	0.409393	0.400222	0.424628	0.438601	0.426003	0.444321	0.440826	0.427381	0.458446	0.450537	0.448229	0.422029	0.415365	0.417564	0.443369	0.438115	0.398574	0.403063	0.415792	0.388889	0.40788	0.534313	0.442929	0.405551	0.42116	0.439059	0.455249	0.390544	0.434027	0.491466	0.449002	0.472335	0.434286	0.441709	0.446461	0.444058	0.42992	0.0215057	0.0179869	0.0774045
Parabrachial nucleus, lateral division, superior lateral part	0.0213892	0.0167467	0.0269283	0.0252814	0.0196926	0.0217706	0.0275795	0.0280366	0.0253802	0.0174484	0.0243277	0.019021	0.0259896	0.0127279	0.0209363	0.00941886	0.018808	0.0115194	0.00726859	0.013456	0.0161186	0.0273617	0.00476741	0.0179469	0.0118495	0.0217592	0.0254566	0.017094	0.0154333	0.0035307	0.0155025	0.0219217	0.0238188	0.0263665	0.0200354	0.026255	0.0124982	0.00722743	0.0157757	0.0237417	0.0204511	0.0252026	0.00975872	0.0261911	0.0226871	-0.00673911	0.0156391	0.0713069
Paraflocculus	0.99353	1.08644	1.0222	1.08912	1.01987	1.02431	0.982934	0.862664	0.935755	0.974929	1.03503	1.12112	1.10625	1.1108	1.02937	0.985448	1.05913	1.20186	1.02972	1.11685	0.991916	1.14443	0.992813	1.01136	1.00397	0.919066	0.940835	1.01709	0.933714	0.801469	0.999911	0.896596	0.936512	1.01339	1.04184	1.03379	1.04416	1.03473	1.11765	1.07837	1.02496	1.11953	1.02223	1.0036	1.15137	0.0719581	0.0191028	0.0808441
Paraflocculus, molecular layer	0.502647	0.561016	0.540721	0.544055	0.521335	0.529026	0.509669	0.449664	0.466774	0.503822	0.548478	0.573986	0.60793	0.5797	0.547834	0.478007	0.552486	0.601569	0.531818	0.567598	0.499678	0.610286	0.516072	0.536295	0.51276	0.467304	0.473069	0.527778	0.480637	0.369547	0.488329	0.462547	0.487203	0.535354	0.542069	0.537134	0.551055	0.543262	0.590984	0.602289	0.481203	0.591598	0.53429	0.54287	0.562639	0.0421611	0.0164146	0.0735299
Paramedian lobule	0.656649	0.660449	0.612889	0.685631	0.678876	0.653118	0.623297	0.57475	0.649953	0.627052	0.809448	0.706014	0.755958	0.701194	0.695551	0.69935	0.722934	0.669406	0.680824	0.752312	0.717899	0.710215	0.712728	0.667202	0.676498	0.681788	0.607777	0.685897	0.647096	0.473114	0.609027	0.589692	0.668009	0.742847	0.742423	0.753739	0.68399	0.69022	0.743887	0.762233	0.706165	0.771996	0.696528	0.700017	0.78951	0.0757208	4.62466e-05	0.00110982
Paramedian lobule, granular layer	0.283407	0.282601	0.262821	0.291242	0.304717	0.294992	0.285724	0.246938	0.290217	0.280265	0.349434	0.307692	0.331085	0.315884	0.30474	0.320241	0.319737	0.298225	0.306492	0.337623	0.334772	0.311686	0.322992	0.29454	0.299469	0.293231	0.280023	0.293803	0.288823	0.214196	0.260221	0.242234	0.282578	0.330154	0.321679	0.323812	0.305637	0.339689	0.331291	0.322387	0.312782	0.331613	0.285442	0.310722	0.31535	0.0377541	1.03175e-05	0.000282257
Paramedian lobule, molecular layer	0.373242	0.377848	0.350068	0.39439	0.374159	0.358126	0.337573	0.327812	0.359736	0.346787	0.460014	0.398322	0.424873	0.38531	0.390811	0.379109	0.403197	0.371181	0.374332	0.414689	0.383128	0.39853	0.389736	0.372662	0.377029	0.388557	0.327754	0.392094	0.358273	0.258918	0.348806	0.347458	0.385432	0.412693	0.420743	0.429926	0.378353	0.350531	0.412596	0.439846	0.393383	0.440383	0.411086	0.389295	0.474159	0.0379667	0.000653106	0.00757999
Parasubiculum, layer 2	0.132613	0.11618	0.120639	0.120339	0.108827	0.126269	0.12135	0.114303	0.124694	0.113415	0.10284	0.121958	0.132208	0.113394	0.104682	0.0883018	0.101093	0.111354	0.105395	0.107648	0.106631	0.110637	0.101307	0.102403	0.090487	0.118121	0.126222	0.128205	0.121262	0.0800292	0.0885857	0.107416	0.103937	0.11349	0.104629	0.120336	0.098849	0.114434	0.100722	0.104963	0.122707	0.110096	0.0951475	0.111907	0.113435	-0.0115978	0.00706207	0.0417767
Peripeduncular nucleus	0.0406395	0.0303535	0.0269283	0.0313489	0.0228019	0.0337444	0.0341986	0.0269582	0.0496568	0.0294442	0.00995223	0.0223776	0.0225996	0.026613	0.0174469	0.0153056	0.0293876	0.0115194	0.0218058	0.0220189	0.0185984	0.0214135	0.00834297	0.0285039	0.0107723	0.0238315	0.0243959	0.0395299	0.0231499	0.0258918	0.0143952	0.0197295	0.0151574	0.0206346	0.0178092	0.0153154	0.0124982	0.0144549	0.0169893	0.0287399	0.0336842	0.0278555	0.0182976	0.0416677	0.0204183	-0.0135781	0.000140975	0.00263383
Perirhinal area	0.272713	0.250154	0.28544	0.278095	0.264295	0.236211	0.297859	0.290071	0.275871	0.279174	0.272028	0.232727	0.250856	0.232574	0.291945	0.233117	0.246856	0.232948	0.267726	0.245878	0.219461	0.26529	0.272934	0.276593	0.258534	0.254893	0.273659	0.24359	0.289925	0.243618	0.241396	0.279501	0.303148	0.285446	0.211485	0.247235	0.269278	0.274643	0.274255	0.213675	0.20812	0.213559	0.273244	0.241672	0.26317	-0.0218853	0.0173923	0.075696
Perirhinal area, layer 2/3	0.0930432	0.0816403	0.0947878	0.086968	0.0798068	0.0772856	0.100389	0.091658	0.0904858	0.087242	0.0818294	0.0839161	0.0802287	0.0833102	0.0930503	0.0647546	0.0787587	0.0691165	0.0884345	0.0807359	0.0607548	0.0856541	0.0870052	0.0844559	0.0797148	0.0694221	0.0806127	0.0747863	0.0892926	0.0753216	0.0697613	0.0920709	0.0844485	0.0882704	0.0801416	0.0809531	0.0829423	0.0915475	0.0885869	0.0624781	0.0673684	0.0596904	0.0866086	0.0702398	0.080539	-0.00851921	0.0278406	0.0983003
Perirhinal area, layer 5	0.0791402	0.0711736	0.0743222	0.0738216	0.0673694	0.0598692	0.0871513	0.0808747	0.0783474	0.0741557	0.0740888	0.0570629	0.0711889	0.0555401	0.0709509	0.065932	0.0658281	0.0627168	0.070263	0.0660567	0.0619947	0.0725681	0.0762786	0.0791774	0.0775603	0.0766752	0.0731878	0.0683761	0.0848831	0.0694371	0.0675466	0.0679571	0.0855312	0.0722212	0.0523146	0.0678255	0.0613546	0.0722744	0.0728111	0.0587294	0.0493233	0.0570375	0.0731904	0.0809543	0.0680612	-0.00766333	0.0153693	0.0704963
Piriform area	2.35923	2.63342	2.49464	2.51095	2.46365	2.43395	2.48988	2.56643	2.57553	2.46022	2.28901	2.55776	2.2577	2.3755	2.29718	2.423	2.29928	2.28852	2.39136	2.39761	2.45251	2.40902	2.31339	2.43761	2.58211	2.50956	2.57748	2.4562	2.48035	2.36557	2.69411	2.55168	2.55294	2.3214	2.53559	2.25793	2.50418	2.43324	2.35059	2.46039	2.54316	2.29211	2.54459	2.4953	2.53868	-0.133263	0.000921263	0.0100812
Piriform area, molecular layer	0.915459	1.04876	0.96188	0.99103	0.90275	0.965526	0.944322	0.995298	1.01079	0.925855	0.893489	1.00811	0.928845	0.936083	0.883978	0.976029	0.894557	0.874195	0.942493	0.896658	0.9448	0.921971	0.862901	0.96702	0.980276	0.969838	1.0066	0.941239	0.972297	0.922689	1.04753	1.0084	0.997142	0.9469	0.990639	0.890484	0.981673	0.969681	0.930769	0.983406	0.98406	0.907294	0.997829	0.961928	0.966469	-0.0458515	0.0207535	0.0841122
Piriform area, polymorph layer	0.752901	0.83629	0.803542	0.794847	0.843672	0.791361	0.81856	0.872369	0.830924	0.83098	0.7431	0.855944	0.701719	0.76252	0.759523	0.754686	0.729987	0.762841	0.760779	0.79268	0.809651	0.766129	0.75921	0.793885	0.883326	0.806126	0.845372	0.805556	0.801429	0.762631	0.888072	0.82535	0.829327	0.727944	0.832582	0.714356	0.818061	0.7902	0.753595	0.805968	0.866165	0.74812	0.822172	0.82502	0.82354	-0.0514855	0.00257501	0.0205464
Piriform area, pyramidal layer	0.690872	0.74837	0.729219	0.72507	0.717225	0.677066	0.726996	0.698758	0.733817	0.703388	0.652424	0.693706	0.62714	0.676895	0.653678	0.692286	0.674738	0.651487	0.688093	0.708274	0.698061	0.720922	0.691274	0.676703	0.71851	0.733595	0.725514	0.709402	0.706624	0.680248	0.758515	0.717934	0.726474	0.646552	0.71237	0.653094	0.704441	0.673356	0.666222	0.671015	0.692932	0.636698	0.724585	0.70835	0.748673	-0.0359259	0.00231581	0.0190535
Pons	3.80087	3.5524	3.6838	3.56872	3.6794	3.91218	3.91188	3.69328	3.81806	3.88336	3.79843	4.24056	3.9798	4.03476	3.9023	4.10309	3.82744	4.37226	3.88869	4.29735	4.63969	3.73071	4.30855	3.71395	3.74982	3.75501	3.9829	3.95085	3.85061	2.1502	4.04615	4.00509	3.76445	3.9928	3.8045	4.04	4.06758	3.87029	4.29828	3.9911	4.08541	4.15313	4.40728	3.91914	4.52266	0.336038	0.00166309	0.0149873
Pons, motor related	1.0577	1.08644	1.06205	1.05878	1.18156	1.15602	1.2499	1.13548	1.18735	1.18431	1.06489	1.41762	1.21134	1.26007	1.19453	1.51408	1.14611	1.56792	1.40768	1.51196	1.58707	1.06354	1.48266	1.07048	1.34115	1.08071	1.21768	1.23718	1.19718	0.666125	1.44395	1.33503	1.17037	1.2461	1.13979	1.19242	1.41343	1.17084	1.56908	1.22582	1.28842	1.27737	1.57115	1.21312	1.60738	0.20477	0.00404618	0.0281761
Pontine reticular nucleus, caudal part	0.470563	0.557876	0.498713	0.512706	0.576267	0.556239	0.597924	0.570437	0.592571	0.547443	0.446745	0.815664	0.60793	0.531102	0.500145	0.861825	0.505466	0.952271	0.797122	0.900328	0.898924	0.458012	0.880779	0.551075	0.793916	0.507714	0.58126	0.638889	0.593079	0.294225	0.83935	0.709165	0.578147	0.558281	0.510903	0.518537	0.712395	0.533626	0.946545	0.574799	0.650827	0.648636	0.944156	0.597633	0.90181	0.156258	0.0225205	0.086169
Posterior complex of the thalamus	0.223517	0.235501	0.235892	0.234611	0.232165	0.262336	0.264763	0.255564	0.228421	0.239915	0.216737	0.242797	0.229386	0.231417	0.207037	0.233117	0.237452	0.221429	0.241075	0.229975	0.228141	0.222463	0.221685	0.254423	0.222986	0.251785	0.216381	0.224359	0.221578	0.256564	0.249147	0.222505	0.215452	0.228127	0.221502	0.212228	0.223831	0.225255	0.228141	0.222422	0.240602	0.221518	0.208593	0.271435	0.213258	-0.013368	0.0157663	0.0714615
Posterior limiting nucleus of the thalamus	0.0117641	0.0261668	0.0183113	0.0212364	0.0165832	0.0152394	0.0165477	0.0183316	0.0165523	0.0479831	0.0287509	0.0581818	0.0146898	0.0393409	0.0244257	0.0423849	0.016457	0.0447977	0.0278629	0.0354749	0.0570352	0.0178446	0.0286045	0.0158355	0.0107723	0.0186507	0.00848554	0.0299145	0.0154333	0.035307	0.0121805	0.0164412	0.0151574	0.0194883	0.0178092	0.027349	0.0556736	0.0457738	0.030338	0.0424851	0.0481203	0.0477523	0.0463539	0.0345246	0.038568	0.0126554	0.0278475	0.0983003
Posterior parietal association areas	0.578579	0.706503	0.592423	0.702822	0.606324	0.573655	0.670734	0.609256	0.673126	0.600879	0.572806	0.511329	0.689289	0.548459	0.582728	0.598097	0.581874	0.572131	0.621464	0.560258	0.520756	0.63051	0.530374	0.585913	0.673266	0.657956	0.678843	0.669872	0.582055	0.843837	0.652212	0.735471	0.6561	0.672918	0.635567	0.561202	0.556736	0.595059	0.592197	0.569801	0.514887	0.510685	0.550148	0.61311	0.539952	-0.052963	0.0199018	0.0819614
Postsubiculum	0.125127	0.152814	0.148644	0.146632	0.168942	0.113207	0.108112	0.138026	0.105935	0.153764	0.160341	0.148811	0.145768	0.157364	0.164001	0.167185	0.157517	0.153592	0.151429	0.160249	0.147547	0.135619	0.159708	0.134074	0.136808	0.146097	0.120919	0.149573	0.145514	0.147112	0.118483	0.1118	0.152657	0.155906	0.179205	0.179409	0.140888	0.167436	0.168679	0.159944	0.143158	0.153869	0.15492	0.16548	0.131585	0.0184283	0.0108918	0.0548166
Postsubiculum, layer 2	0.0470563	0.0533802	0.0570881	0.0586528	0.0663329	0.0424527	0.0397145	0.0517598	0.0441394	0.0512546	0.0586076	0.0637762	0.0542391	0.0659539	0.0558302	0.0671094	0.0564241	0.0575971	0.0569373	0.0599403	0.0619947	0.0487753	0.0631682	0.0496178	0.0517069	0.0569883	0.0424277	0.0587607	0.0595284	0.0600219	0.0476148	0.0504198	0.059547	0.0607575	0.0734631	0.0711074	0.0556736	0.0638423	0.0582489	0.0562303	0.0577444	0.0570375	0.0536729	0.0642872	0.0533146	0.00807481	0.00835393	0.046349
Prelimbic area, layer 5	0.0705845	0.0690803	0.0678594	0.0596641	0.0746245	0.0729315	0.0562622	0.0830314	0.0617951	0.0468926	0.0696656	0.0548252	0.0395494	0.0786818	0.045362	0.0765282	0.0481956	0.0435178	0.0520915	0.0513774	0.0483559	0.0547235	0.0440985	0.0749546	0.0484752	0.0766752	0.0583381	0.0683761	0.0738593	0.0835599	0.0498295	0.0624767	0.0487203	0.0481475	0.0534277	0.0656376	0.0511288	0.0746835	0.0546083	0.0837207	0.0697744	0.055711	0.0585523	0.0523822	0.0419711	-0.0118901	0.0252768	0.0915909
Presubiculum	0.276991	0.256434	0.200347	0.258881	0.172051	0.253628	0.293446	0.190864	0.295734	0.255183	0.169188	0.209231	0.241816	0.190919	0.17098	0.183668	0.236276	0.211189	0.18656	0.182267	0.23806	0.239118	0.162092	0.236477	0.18636	0.224845	0.298055	0.208333	0.198428	0.161235	0.24804	0.274021	0.195964	0.198322	0.170301	0.159718	0.193153	0.173458	0.174747	0.213675	0.212932	0.261311	0.206153	0.227386	0.286991	-0.0437125	0.00857944	0.0466089
Presubiculum, layer 2	0.143308	0.129787	0.0872478	0.118317	0.0891349	0.137155	0.148929	0.0959714	0.152281	0.119958	0.0740888	0.0861538	0.119778	0.080996	0.0767665	0.0835924	0.119901	0.0908753	0.0823773	0.0697265	0.0917522	0.128481	0.0691274	0.116127	0.0754058	0.11294	0.143194	0.0886752	0.0948045	0.0906213	0.105196	0.133722	0.0790351	0.0962949	0.0845939	0.0732953	0.0772613	0.0698652	0.0715976	0.0887189	0.0842105	0.129992	0.07563	0.111907	0.106629	-0.0319307	0.00233816	0.0190535
Primary auditory area	0.507994	0.500309	0.526718	0.445964	0.550356	0.412553	0.451201	0.5424	0.48443	0.52018	0.434581	0.525874	0.444083	0.465149	0.417563	0.492135	0.454919	0.3891	0.438538	0.45628	0.404206	0.399719	0.451712	0.523627	0.513837	0.43622	0.494283	0.347222	0.401266	0.56962	0.389777	0.487757	0.435235	0.416132	0.446344	0.48353	0.499926	0.474602	0.450215	0.394862	0.495639	0.409874	0.428164	0.440487	0.39362	-0.0500674	0.00869844	0.0469226
Primary auditory area, layer 2/3	0.11978	0.137114	0.159416	0.127418	0.145103	0.115384	0.115834	0.153123	0.130211	0.130863	0.124956	0.130909	0.111868	0.0960381	0.126781	0.156588	0.118726	0.0998349	0.123566	0.114988	0.100431	0.104688	0.108459	0.139352	0.131422	0.116049	0.134708	0.099359	0.105828	0.160058	0.110732	0.120569	0.122342	0.120369	0.120212	0.129087	0.15225	0.119253	0.116498	0.0962163	0.0986466	0.099484	0.117105	0.107145	0.103226	-0.0166682	0.0212025	0.0845893
Primary motor area, Layer 6a	0.402118	0.361102	0.407156	0.358996	0.37105	0.406022	0.326541	0.372024	0.358633	0.355511	0.33727	0.32	0.297185	0.380681	0.317534	0.386173	0.290349	0.331503	0.337989	0.330283	0.327332	0.346185	0.275318	0.369495	0.329631	0.393738	0.310783	0.415598	0.456384	0.473114	0.335518	0.337593	0.343207	0.31869	0.293852	0.321624	0.309045	0.356553	0.356774	0.368621	0.297143	0.317022	0.314719	0.310722	0.304007	-0.0428533	0.00228794	0.0190496
Primary somatosensory area	5.82963	5.73994	5.68188	5.69539	5.64659	5.71696	5.75529	5.81004	5.77674	5.92482	5.45824	5.64252	5.33803	5.45797	5.41436	5.7302	5.30387	5.40388	5.50595	5.47659	5.34767	5.31531	5.40386	5.75145	5.70715	5.77551	5.88897	5.85684	6.02009	7.60866	5.81565	5.60975	5.72409	5.33634	5.37394	5.40526	5.56622	5.64945	5.43414	5.43435	5.52902	5.28459	5.29044	5.5418	5.35074	-0.311694	9.50725e-07	4.2839e-05
Primary somatosensory area, barrel field	1.81381	1.78771	1.78373	1.85565	1.91018	1.71226	1.89747	1.87198	1.90572	1.98803	1.72395	1.77119	1.78424	1.68009	1.77959	1.80842	1.76796	1.77399	1.85712	1.82634	1.75817	1.76543	1.69839	1.98155	1.88838	1.83295	1.9241	1.94765	1.85971	2.2926	1.85476	1.92691	1.77775	1.84107	1.70857	1.68798	1.76678	1.74783	1.81421	1.90183	1.75639	1.7549	1.72485	1.7429	1.74917	-0.0838177	0.00504882	0.0327746
Primary somatosensory area, barrel field, layer 5	0.393562	0.382035	0.396385	0.400457	0.473659	0.361392	0.401558	0.449664	0.406082	0.460201	0.348328	0.36028	0.385324	0.366796	0.358244	0.410898	0.372634	0.380141	0.399772	0.381661	0.362049	0.366409	0.371858	0.487733	0.416887	0.397882	0.39776	0.422009	0.394651	0.517836	0.376489	0.428568	0.387597	0.403522	0.339489	0.345691	0.374945	0.399918	0.36891	0.402359	0.377744	0.339572	0.353753	0.348818	0.351649	-0.0383153	0.00298665	0.0229348
Primary somatosensory area, barrel field, layer 6a	0.373242	0.376802	0.36838	0.358996	0.406289	0.347241	0.361843	0.407609	0.370771	0.406766	0.345011	0.351329	0.323175	0.337869	0.329165	0.364981	0.32679	0.346862	0.318606	0.358419	0.328572	0.321203	0.330143	0.405388	0.369489	0.348147	0.372303	0.384615	0.370399	0.477821	0.34327	0.356227	0.367026	0.325569	0.304983	0.343504	0.362446	0.360167	0.325223	0.337382	0.354887	0.339572	0.342775	0.32977	0.332365	-0.0407073	2.73536e-05	0.000698429
Primary somatosensory area, lower limb	0.613871	0.620676	0.599963	0.563269	0.572122	0.624816	0.604543	0.627588	0.598089	0.570344	0.528574	0.535944	0.575161	0.547302	0.555976	0.555713	0.56189	0.559331	0.576641	0.549249	0.551753	0.535338	0.548252	0.565854	0.580625	0.612365	0.600352	0.573718	0.625048	0.835599	0.600168	0.572155	0.571651	0.545671	0.522033	0.545886	0.54651	0.564945	0.581275	0.573549	0.556992	0.533234	0.500134	0.580966	0.511593	-0.047134	6.78305e-06	0.000207833
Primary somatosensory area, lower limb, layer 5	0.135822	0.151767	0.156184	0.159778	0.147176	0.152394	0.170993	0.153123	0.163316	0.163579	0.140437	0.120839	0.171757	0.123808	0.151207	0.131864	0.146938	0.156152	0.155063	0.129667	0.154987	0.140378	0.11561	0.150965	0.162661	0.157495	0.161225	0.17094	0.148821	0.193012	0.146166	0.153452	0.150492	0.153613	0.148039	0.124711	0.130663	0.146958	0.169893	0.147448	0.121504	0.114075	0.131743	0.159528	0.131585	-0.0139743	0.0275996	0.0983003
Primary somatosensory area, lower limb, layer 6a	0.13903	0.158047	0.130333	0.121351	0.126447	0.141509	0.134588	0.134791	0.126901	0.110143	0.0950991	0.101818	0.123168	0.131908	0.0930503	0.128332	0.122252	0.117754	0.111452	0.0929686	0.0880325	0.0975505	0.106075	0.117183	0.121727	0.133664	0.130465	0.104701	0.142207	0.189481	0.146166	0.13153	0.137499	0.115783	0.102403	0.113772	0.117028	0.122866	0.0934409	0.128705	0.113083	0.112749	0.0841689	0.115479	0.09642	-0.023894	0.000603792	0.00757999
Primary somatosensory area, unassigned, layer 5	0.182878	0.227128	0.168033	0.182026	0.14303	0.179607	0.201882	0.164984	0.194213	0.130863	0.184669	0.176783	0.184187	0.159678	0.118639	0.156588	0.130481	0.142073	0.139315	0.13456	0.11531	0.186774	0.107267	0.143575	0.170202	0.191688	0.221685	0.17094	0.198428	0.240088	0.180493	0.176469	0.175393	0.16737	0.174753	0.180503	0.159067	0.154185	0.122565	0.168691	0.13594	0.0795872	0.108566	0.160718	0.137257	-0.0285165	0.0242531	0.0893166
Primary somatosensory area, unassigned, layer 6a	0.115502	0.120367	0.11633	0.142587	0.0580413	0.127358	0.102596	0.0808747	0.121383	0.0828799	0.0950991	0.0995804	0.101698	0.115709	0.0767665	0.104785	0.0834607	0.058877	0.0629944	0.058717	0.0731538	0.0785163	0.0738949	0.0496178	0.122804	0.111904	0.115616	0.104701	0.127876	0.152997	0.105196	0.0964553	0.110433	0.0733676	0.0968377	0.0929866	0.0931681	0.0867292	0.0509678	0.0724746	0.0866165	0.0663227	0.060992	0.0928594	0.0794047	-0.0234649	0.018542	0.0793473
Primary somatosensory area, upper limb	1.13256	1.11994	1.05128	1.01833	0.978411	1.12336	0.989553	0.993142	1.03507	0.982563	1.02066	1.0249	0.908505	1.01476	0.943297	1.05256	0.913365	0.958671	0.949762	0.949259	0.9386	0.936247	0.963017	0.933238	1.00613	1.07242	1.06494	1.01282	1.1608	1.32401	1.03867	0.914133	1.03287	0.914802	0.978395	0.981282	0.98849	1.01184	0.948972	0.937172	0.986466	0.936476	0.949035	0.985738	0.922229	-0.0752216	0.00295434	0.0229348
Primary somatosensory area, upper limb, layer 1	0.140099	0.118274	0.124947	0.112249	0.12852	0.128447	0.119143	0.12293	0.105935	0.122139	0.105051	0.107413	0.0994384	0.113394	0.110497	0.130687	0.10462	0.115194	0.10176	0.107648	0.123989	0.109447	0.117993	0.104514	0.100182	0.115013	0.118798	0.112179	0.119057	0.17065	0.122913	0.0942631	0.119094	0.099734	0.105742	0.109396	0.117028	0.12648	0.103149	0.112461	0.109474	0.129992	0.120764	0.114288	0.110032	-0.0109504	0.00945848	0.0503139
Primary somatosensory area, upper limb, layer 5	0.280199	0.315048	0.268206	0.268994	0.235275	0.294992	0.252628	0.240468	0.271457	0.27045	0.266499	0.26965	0.233906	0.254559	0.254725	0.257841	0.228047	0.262387	0.255612	0.225082	0.249219	0.247445	0.221685	0.237532	0.271461	0.275616	0.273659	0.274573	0.318587	0.333063	0.292333	0.251003	0.260924	0.238445	0.257121	0.248329	0.247691	0.216823	0.254839	0.251162	0.229774	0.191009	0.22445	0.253577	0.232542	-0.0215673	0.0170268	0.0752002
Primary somatosensory area, upper limb, layer 6a	0.194642	0.237594	0.189576	0.205285	0.188634	0.19267	0.202985	0.193021	0.210766	0.175574	0.206785	0.181259	0.172887	0.18282	0.169817	0.1872	0.166921	0.159992	0.163543	0.163918	0.150027	0.179636	0.157325	0.182636	0.206827	0.217592	0.217442	0.217949	0.19953	0.243618	0.197103	0.177565	0.185137	0.173102	0.197015	0.191443	0.157931	0.202368	0.171106	0.17244	0.16	0.137951	0.15492	0.176195	0.147466	-0.0266032	0.000639496	0.00757999
Primary visual area	1.17962	1.25496	1.14284	1.20036	1.25411	1.14405	1.13848	1.13656	1.14873	1.08071	1.12571	1.12336	1.14806	1.07956	1.14568	1.11025	1.14964	1.02907	1.14965	1.11807	0.957199	1.10875	1.02261	1.11904	1.2205	1.13977	1.18267	1.0438	1.13214	1.36756	1.09736	1.16623	1.15954	1.1521	1.16205	1.10052	1.1396	1.04798	1.12129	1.09962	0.955188	1.02402	1.12347	1.10836	1.09692	-0.070533	0.00848172	0.0464071
Primary visual area, layer 5	0.312283	0.346448	0.286518	0.309444	0.329592	0.3037	0.292343	0.299776	0.305665	0.272631	0.272028	0.236084	0.311875	0.229103	0.24891	0.26726	0.282121	0.227828	0.279841	0.248324	0.203343	0.274807	0.253865	0.261813	0.298392	0.295303	0.310783	0.271368	0.298744	0.309525	0.277938	0.275117	0.257676	0.29347	0.292739	0.276772	0.206788	0.257779	0.235423	0.25616	0.187669	0.24672	0.259826	0.264292	0.286991	-0.0492717	0.000171434	0.00291819
Primary visual area, layer 6b	0.0395701	0.0523336	0.0355454	0.0424727	0.0445674	0.0391871	0.0397145	0.0355849	0.0397255	0.0392589	0.0298567	0.0346853	0.0474592	0.0358697	0.0302413	0.0294339	0.0364406	0.0358382	0.0351315	0.0342516	0.0272777	0.0321203	0.0393311	0.0380052	0.0441663	0.0352291	0.0350029	0.0405983	0.0330713	0.0482529	0.0254684	0.0460355	0.0346455	0.0366838	0.0345054	0.0339128	0.0340859	0.0325235	0.0364056	0.0374869	0.0324812	0.0371407	0.0243968	0.0416677	0.0272245	-0.0063393	0.00709004	0.0417767
Principal sensory nucleus of the trigeminal	0.233143	0.200961	0.224044	0.20124	0.209363	0.22206	0.221739	0.199491	0.219593	0.210471	0.243277	0.255105	0.207917	0.221003	0.200058	0.247245	0.203362	0.272626	0.250766	0.255664	0.271537	0.234359	0.249097	0.214307	0.245608	0.224845	0.207896	0.222222	0.211657	0.112982	0.254684	0.238946	0.232775	0.21781	0.242651	0.241765	0.215877	0.225255	0.269401	0.186185	0.209323	0.238762	0.275684	0.223815	0.27111	0.0251753	0.00679622	0.0409914
Pyramus (VIII)	0.174322	0.146534	0.162647	0.177981	0.130593	0.156748	0.111421	0.0808747	0.109245	0.137406	0.16587	0.167832	0.161587	0.171249	0.181448	0.143638	0.173974	0.156152	0.150217	0.135783	0.164906	0.202239	0.151365	0.124572	0.144348	0.170965	0.154861	0.154915	0.148821	0.131813	0.150596	0.105224	0.139665	0.193736	0.192562	0.180503	0.170429	0.138526	0.146836	0.218673	0.180451	0.159174	0.15004	0.166671	0.14066	0.0247813	0.0242228	0.0893166
Reticular nucleus of the thalamus	0.291963	0.365288	0.294057	0.328658	0.281915	0.28846	0.337573	0.271739	0.347598	0.364235	0.270922	0.273007	0.297185	0.259187	0.283803	0.26726	0.312684	0.281586	0.301646	0.27279	0.281456	0.320013	0.269359	0.299818	0.329631	0.311882	0.278962	0.357906	0.29654	0.349539	0.274616	0.325537	0.308562	0.283153	0.278269	0.265832	0.277232	0.278256	0.269401	0.298645	0.265865	0.2507	0.279343	0.246434	0.248423	-0.0332335	0.00831808	0.046349
Retrohippocampal region	4.0308	4.14377	3.93477	4.05412	3.98309	3.86211	4.00896	3.76661	3.91627	3.84737	3.71882	3.87916	3.9685	3.90979	3.66851	3.81464	3.83684	3.82316	3.80268	3.75789	3.71101	4.12448	3.58152	3.87547	3.74336	3.74569	4.00093	4.0641	3.75029	3.15762	3.5844	3.78916	3.72223	3.82658	3.81118	3.86277	3.71877	3.70527	3.69638	3.88114	3.85684	3.88253	3.72539	4.00129	3.96797	-0.139632	0.017082	0.0752002
Retrosplenial area, ventral part, layer 6a	0.120849	0.127694	0.12387	0.117306	0.135775	0.114296	0.126866	0.12293	0.121383	0.0970567	0.107263	0.101818	0.125428	0.109923	0.0965397	0.104785	0.11755	0.103675	0.11024	0.0954152	0.0917522	0.104688	0.108459	0.12035	0.122804	0.12123	0.117737	0.108974	0.113545	0.174181	0.118483	0.130434	0.116929	0.118076	0.119099	0.118148	0.098849	0.116844	0.0946545	0.116209	0.0914286	0.110096	0.111005	0.0976214	0.111167	-0.0148382	0.00137345	0.0131508
sensory root of the trigeminal nerve	0.249185	0.241781	0.271438	0.268994	0.245639	0.254716	0.241597	0.239389	0.227318	0.254092	0.272028	0.285315	0.247466	0.247616	0.241931	0.264905	0.259786	0.282866	0.304069	0.318051	0.307494	0.254583	0.306306	0.242811	0.284388	0.278725	0.24502	0.273504	0.232602	0.143582	0.29344	0.302519	0.264172	0.241884	0.261573	0.270208	0.261325	0.240915	0.287604	0.237417	0.300752	0.283861	0.298861	0.230958	0.293797	0.0269248	0.00762737	0.0439291
Simple lobule	0.962515	0.994338	0.942492	0.95058	0.989812	1.00689	0.949838	0.900405	0.960032	0.969476	1.11686	0.998042	1.04749	1.08535	1.1166	0.951305	1.04737	0.993229	1.01276	0.965161	0.989436	0.995729	1.02261	0.935349	1.00074	1.00092	0.93341	0.945513	0.887414	0.733209	0.976658	0.954688	0.941925	1.04663	1.09082	1.11256	1.08848	0.941976	1.01572	0.989654	0.979248	1.04525	0.947815	1.03336	1.06969	0.0636656	0.0030208	0.0229348
Simple lobule, granular layer	0.402118	0.439602	0.386691	0.422705	0.439456	0.426704	0.402661	0.396825	0.402772	0.419852	0.484342	0.44979	0.438433	0.479034	0.489677	0.403833	0.44434	0.445417	0.416732	0.436708	0.451322	0.425891	0.444561	0.404333	0.428736	0.435184	0.411549	0.412393	0.378116	0.331886	0.419675	0.413223	0.420077	0.449376	0.490867	0.470403	0.452206	0.411964	0.440507	0.434848	0.445113	0.469565	0.396448	0.453582	0.50025	0.0329908	0.00226299	0.0190489
Simple lobule, molecular layer	0.560398	0.554736	0.555801	0.527875	0.550356	0.580187	0.547178	0.50358	0.55726	0.549624	0.632519	0.548252	0.60906	0.606313	0.626926	0.547471	0.603033	0.547812	0.596024	0.528453	0.538114	0.569838	0.578048	0.531016	0.572007	0.565739	0.521861	0.53312	0.509299	0.401323	0.556983	0.541465	0.521848	0.597258	0.599949	0.642155	0.63627	0.530012	0.575208	0.554806	0.534135	0.575681	0.551367	0.579776	0.569445	0.0306748	0.0233271	0.0875909
Somatosensory areas	6.94401	6.86198	6.69654	6.78047	6.70481	6.80222	6.89488	6.89592	6.90119	7.05242	6.49217	6.71329	6.30078	6.42298	6.48444	6.71682	6.3148	6.41247	6.54052	6.47845	6.39042	6.29439	6.46699	6.82087	6.79945	6.87486	7.02497	6.88248	7.14561	8.65845	6.98277	6.79133	6.8923	6.36578	6.38127	6.39967	6.55471	6.63358	6.44621	6.47898	6.59489	6.30463	6.35048	6.61801	6.4556	-0.389712	2.80097e-07	1.4304e-05
Spinal nucleus of the trigeminal, caudal part	0.163628	0.196774	0.162647	0.167868	0.233202	0.190493	0.260351	0.238311	0.225111	0.197385	0.205679	0.237203	0.255376	0.219846	0.262867	0.277856	0.258611	0.255987	0.259246	0.253217	0.225661	0.196291	0.239562	0.230142	0.226218	0.206194	0.250324	0.184829	0.252445	0.147112	0.213713	0.282789	0.26742	0.259079	0.254895	0.242859	0.271551	0.280665	0.275469	0.246164	0.199699	0.192336	0.253727	0.273816	0.285857	0.038531	0.00463935	0.0311732
spinal tract of the trigeminal nerve	0.249185	0.241781	0.266052	0.262926	0.24253	0.253628	0.23939	0.232919	0.2218	0.253002	0.270922	0.280839	0.241816	0.247616	0.241931	0.262551	0.257435	0.275186	0.299223	0.310711	0.302534	0.249825	0.296771	0.241755	0.280079	0.27458	0.237595	0.272436	0.229295	0.142405	0.289011	0.300327	0.259841	0.237298	0.259347	0.26802	0.259053	0.238505	0.279109	0.236167	0.29594	0.281208	0.293981	0.227386	0.28926	0.0257834	0.00667758	0.0409202
stria medullaris	0.0866264	0.073267	0.0850935	0.0707879	0.0901713	0.090348	0.0739131	0.0927364	0.0673126	0.0883325	0.067454	0.0682517	0.0779687	0.0833102	0.0616458	0.0894791	0.0752322	0.078076	0.0654173	0.0758428	0.0644745	0.0713784	0.0500578	0.0960686	0.0786375	0.0787475	0.0848554	0.0779915	0.0804736	0.156528	0.0752979	0.0646689	0.0649604	0.0745139	0.071237	0.0601678	0.0590822	0.108412	0.0667435	0.0687259	0.0781955	0.0795872	0.0573325	0.133337	0.0896139	-0.010429	0.0205303	0.0836502
stria terminalis	0.150794	0.176887	0.142182	0.14461	0.140957	0.162191	0.183128	0.126165	0.172144	0.150492	0.127167	0.12979	0.133338	0.151578	0.129107	0.130687	0.153991	0.120314	0.124777	0.137006	0.128949	0.139188	0.127528	0.146742	0.136808	0.162676	0.13789	0.155983	0.148821	0.173004	0.14063	0.143587	0.123425	0.132979	0.143587	0.129087	0.112483	0.128889	0.134701	0.136202	0.131128	0.137951	0.129303	0.145242	0.110032	-0.0216149	0.00145039	0.0134024
Striatum	8.02845	7.94109	8.14421	7.99296	7.85838	7.88096	7.89105	7.9419	8.0433	8.05461	7.9076	7.61734	7.63868	7.65181	7.74295	7.73641	7.69484	7.56057	7.66715	7.74086	7.63651	7.68984	7.65884	7.81428	8.06088	8.06126	7.88943	8.12927	8.17303	9.22572	8.11888	7.87974	8.15686	7.77926	7.9919	7.60849	7.74999	7.88152	7.61604	7.63983	7.79068	7.57007	7.64717	7.57042	7.79414	-0.289737	1.01506e-07	7.069e-06
Striatum dorsal region	4.75696	4.73409	4.74154	4.6993	4.51686	4.69483	4.68852	4.65084	4.69974	4.76559	4.54043	4.38266	4.40806	4.40271	4.42105	4.47396	4.3811	4.28778	4.35267	4.3683	4.41031	4.40762	4.3884	4.58701	4.67947	4.66268	4.68296	4.78846	4.82401	5.51848	4.76591	4.65287	4.77026	4.44562	4.53134	4.34302	4.45843	4.44005	4.32255	4.32099	4.47038	4.20088	4.30969	4.38225	4.37747	-0.292901	5.72931e-10	8.7773e-08
Subiculum, dorsal part	0.213892	0.276321	0.264975	0.27405	0.268441	0.198112	0.19085	0.204883	0.209662	0.318433	0.266499	0.38042	0.221476	0.323984	0.293108	0.308468	0.283296	0.348142	0.273783	0.308264	0.336012	0.229601	0.362323	0.241755	0.213291	0.210339	0.220624	0.327991	0.252445	0.328355	0.197103	0.23785	0.266338	0.208639	0.249329	0.254893	0.335178	0.358963	0.310661	0.306143	0.38015	0.302431	0.291542	0.338103	0.2972	0.0607592	0.0051204	0.0329599
Subiculum, dorsal part, molecular layer	0.0374312	0.0460535	0.0452396	0.0495515	0.0559684	0.0304788	0.0308891	0.0334282	0.038622	0.0545262	0.0409147	0.0693706	0.0429393	0.0578543	0.0546671	0.0565131	0.0505466	0.0550372	0.0448229	0.0574938	0.0582751	0.0404478	0.0858134	0.0411722	0.0409346	0.0352291	0.0339422	0.0576923	0.0418904	0.0670833	0.0387563	0.039459	0.0487203	0.043562	0.0422969	0.0470403	0.0624908	0.0686606	0.0509678	0.0499825	0.0709774	0.0530581	0.0500134	0.0559537	0.0442398	0.0127578	0.0135599	0.064918
Subiculum, dorsal part, pyramidal layer	0.131544	0.181074	0.155107	0.171913	0.16065	0.129535	0.123556	0.130478	0.136832	0.203928	0.164765	0.24951	0.135598	0.216375	0.176796	0.200151	0.171623	0.225268	0.164755	0.182267	0.210782	0.13086	0.226452	0.154132	0.12819	0.138844	0.140011	0.217949	0.154333	0.200073	0.125127	0.147971	0.173228	0.136418	0.146926	0.155342	0.20906	0.227664	0.203871	0.196181	0.239398	0.2056	0.186635	0.221434	0.20078	0.0364	0.0143624	0.0674944
Subiculum, dorsal part, stratum radiatum	0.0449174	0.0491935	0.064628	0.0525853	0.0518226	0.0380986	0.036405	0.0409765	0.034208	0.0599788	0.0608192	0.0615385	0.0429393	0.0497547	0.0616458	0.0518037	0.0611261	0.0678365	0.0642058	0.0685032	0.0669543	0.0582924	0.0500578	0.0464507	0.0441663	0.0362653	0.0466705	0.0523504	0.0562213	0.0611988	0.0332196	0.0504198	0.0443896	0.0286592	0.0601062	0.0525101	0.063627	0.0626378	0.0558219	0.059979	0.0697744	0.043773	0.0548928	0.0607157	0.0521802	0.0116015	0.00573689	0.0363178
Subiculum, ventral part	0.761457	0.802797	0.789539	0.737205	0.768011	0.761971	0.786568	0.779633	0.763611	0.724108	0.790649	0.656783	0.761608	0.695409	0.712998	0.713478	0.745269	0.696284	0.703841	0.707051	0.678222	0.757801	0.687699	0.750602	0.750827	0.696294	0.841129	0.713675	0.725365	0.579035	0.741905	0.786987	0.762202	0.812775	0.732405	0.753739	0.702169	0.679379	0.691706	0.681012	0.71218	0.724244	0.731904	0.713112	0.702164	-0.0515597	0.00111806	0.0114191
Subiculum, ventral part, pyramidal layer	0.557189	0.547409	0.576266	0.502594	0.553465	0.551885	0.563725	0.58122	0.567191	0.450387	0.559536	0.386014	0.570641	0.452421	0.497819	0.469765	0.508993	0.428778	0.49063	0.458727	0.375688	0.534149	0.427875	0.532072	0.549385	0.514967	0.608838	0.416667	0.51922	0.356601	0.525978	0.574347	0.558659	0.592672	0.507563	0.553544	0.476066	0.411964	0.463564	0.39986	0.409023	0.453647	0.45866	0.413105	0.394755	-0.0712074	0.00430899	0.0294704
Subparafascicular nucleus, parvicellular part	0.0588204	0.0680336	0.0624737	0.0667428	0.0424945	0.0576921	0.0650876	0.0679348	0.0640021	0.0741557	0.0552902	0.0693706	0.0497192	0.0520689	0.0535039	0.0518037	0.0481956	0.0601569	0.0460344	0.0538239	0.0607548	0.0535338	0.0524415	0.055952	0.0549385	0.0611329	0.0456098	0.0737179	0.049607	0.0423684	0.0465075	0.0482276	0.0584643	0.0412693	0.04341	0.0481343	0.0624908	0.04216	0.0412596	0.0474834	0.0745865	0.0530581	0.0426944	0.0845258	0.0782703	-0.0083824	0.0121034	0.0598142
Substantia innominata	0.679108	0.74523	0.711985	0.694732	0.687168	0.692305	0.714861	0.668565	0.692988	0.646681	0.698868	0.580699	0.714149	0.665324	0.693225	0.667561	0.614788	0.638687	0.608138	0.639771	0.693101	0.636458	0.622147	0.647143	0.743286	0.707691	0.692632	0.676282	0.761743	0.703786	0.690969	0.66861	0.729722	0.685528	0.791398	0.696853	0.702169	0.697448	0.623749	0.65727	0.623158	0.62476	0.708727	0.601205	0.752076	-0.0415995	0.0108031	0.0548026
superior cerebellar peduncle decussation	0.0652372	0.0680336	0.0721679	0.0758441	0.0456039	0.0740201	0.0507463	0.0614648	0.0584847	0.0643409	0.0552902	0.0223776	0.059889	0.0509118	0.0488514	0.0447396	0.0846362	0.020479	0.0460344	0.0195723	0.0260378	0.0571027	0.0286045	0.0622862	0.0495524	0.0704583	0.0583381	0.0608974	0.0518118	0.023538	0.0420782	0.052612	0.059547	0.0527329	0.0456362	0.0514161	0.0147705	0.0469783	0.035192	0.0687259	0.0842105	0.0809137	0.0207373	0.0761923	0.0737329	-0.0201692	0.00665433	0.0409202
Superior colliculus, motor related, deep gray layer	0.378589	0.452162	0.376997	0.393378	0.412508	0.400579	0.38501	0.383885	0.365253	0.447115	0.453379	0.467692	0.396624	0.467463	0.49433	0.47683	0.39732	0.473576	0.463978	0.445271	0.450082	0.379495	0.464822	0.390609	0.381338	0.377159	0.372303	0.459402	0.406777	0.28834	0.410816	0.402262	0.373522	0.400083	0.395143	0.434302	0.449934	0.496284	0.467205	0.442345	0.453534	0.4563	0.441582	0.452392	0.377739	0.0489801	0.00192955	0.0167959
Superior colliculus, motor related, intermediate gray layer, sublayer c	0.0737928	0.0502402	0.0797079	0.0728104	0.0621871	0.071843	0.0805322	0.0722481	0.0772439	0.0250821	0.0541844	0.0156643	0.0779687	0.0231417	0.0488514	0.0235471	0.0799342	0.0281586	0.0593601	0.0183491	0.0210782	0.0844645	0.0154941	0.0760103	0.0700197	0.0870367	0.082734	0.0416667	0.058426	0.0423684	0.0730832	0.0635728	0.0812005	0.0607575	0.0623323	0.0568859	0.0306773	0.0313189	0.030338	0.059979	0.0421053	0.043773	0.0256166	0.0666683	0.0714642	-0.024246	0.019722	0.0819614
Supplemental somatosensory area	1.11438	1.12203	1.01466	1.08508	1.05822	1.08526	1.13959	1.08588	1.12445	1.1276	1.03393	1.07077	0.962745	0.96501	1.07008	0.986625	1.01093	1.00859	1.03456	1.00186	1.04275	0.979074	1.06313	1.06942	1.09231	1.09936	1.136	1.02564	1.12553	1.04979	1.16712	1.18158	1.1682	1.02944	1.00734	0.99441	0.98849	0.984136	1.01207	1.04463	1.06586	1.02004	1.06004	1.07622	1.10486	-0.0780182	8.26589e-05	0.00180905
Supplemental somatosensory area, layer 2/3	0.282338	0.288881	0.259589	0.273039	0.285024	0.275398	0.284621	0.291149	0.290217	0.304256	0.270922	0.278601	0.248596	0.248773	0.261704	0.264905	0.250382	0.268786	0.267726	0.278906	0.256658	0.255773	0.27651	0.288206	0.271461	0.279761	0.283205	0.253205	0.282209	0.273041	0.28126	0.276213	0.280412	0.267104	0.268252	0.245047	0.263597	0.269824	0.273042	0.273654	0.288722	0.266617	0.278123	0.284531	0.274513	-0.0197402	0.000531316	0.00701703
Supplemental somatosensory area, layer 6b	0.055612	0.0607069	0.0570881	0.0566303	0.0611507	0.0576921	0.0617781	0.0625431	0.070623	0.0610694	0.0475495	0.038042	0.0519792	0.0439693	0.0523408	0.0600452	0.0458446	0.0601569	0.0484572	0.0526007	0.047116	0.0535338	0.0524415	0.0675647	0.0603247	0.0518076	0.0604595	0.0576923	0.0507094	0.0564912	0.065332	0.0723415	0.0541336	0.0538793	0.0512016	0.0448524	0.0420392	0.0373417	0.0558219	0.0474834	0.0421053	0.0450994	0.0463539	0.0488107	0.0533146	-0.0101758	0.000216932	0.00361239
Supratrigeminal nucleus	0.0171114	0.0177934	0.016157	0.0182026	0.0248748	0.0217706	0.0353018	0.0215666	0.0220697	0.0239915	0.0331741	0.0425175	0.0225996	0.0323984	0.0325676	0.0376754	0.0258611	0.038398	0.0375544	0.0342516	0.0371968	0.0226032	0.0381393	0.0200583	0.0366257	0.0238315	0.0222746	0.025641	0.031969	0.0094152	0.0365416	0.0361707	0.0249015	0.0355374	0.0311662	0.0240671	0.040903	0.0349326	0.032765	0.0212426	0.0240601	0.0278555	0.0353753	0.0297626	0.0487772	0.0115727	0.000156228	0.00278304
Taenia tecta, dorsal part, layer 4	0.027806	0.0219801	0.0301597	0.0283151	0.0248748	0.0272133	0.00882544	0.0258799	0.0110348	0.0119958	0.0276451	0.0145455	0.00903985	0.0242988	0.00930503	0.0235471	0.011755	0.0127993	0.0109029	0.0110094	0.00991916	0.00832748	0.0107267	0.0242811	0.0129267	0.0279761	0.0116676	0.0224359	0.0341737	0.0176535	0.00885857	0.00767258	0.00974406	0.00917095	0.0200354	0.026255	0.0193153	0.0325235	0.0169893	0.0124956	0.0240601	0.0132645	0.0109786	0.00952404	0.0102092	-0.0076684	0.0198849	0.0819614
Temporal association areas	0.713331	0.645796	0.655974	0.729115	0.712043	0.648764	0.67625	0.716011	0.640021	0.632504	0.631414	0.675804	0.581941	0.632926	0.630416	0.68169	0.615963	0.59133	0.629944	0.637324	0.605069	0.637647	0.625723	0.717875	0.680807	0.726342	0.690511	0.649573	0.675758	0.64141	0.673252	0.711358	0.710233	0.612161	0.623323	0.611524	0.646495	0.615537	0.621322	0.707252	0.636391	0.600883	0.644075	0.691683	0.661328	-0.0479662	0.00196889	0.0169457
Temporal association areas, layer 5	0.228865	0.196774	0.187421	0.215397	0.217655	0.207909	0.214017	0.208118	0.192006	0.202838	0.19241	0.187972	0.172887	0.178191	0.182611	0.20486	0.186905	0.170231	0.197463	0.1945	0.188464	0.196291	0.183545	0.214307	0.206827	0.231062	0.205774	0.181624	0.202838	0.178889	0.197103	0.217024	0.217617	0.178833	0.195902	0.196913	0.190881	0.185504	0.174747	0.20118	0.179248	0.172439	0.182976	0.203576	0.196243	-0.0196899	0.000422495	0.00599317
thalamus related	0.0652372	0.0743136	0.0678594	0.0768554	0.0518226	0.0838168	0.0683972	0.0711698	0.0617951	0.0796083	0.0586076	0.0413986	0.0564991	0.0381838	0.0488514	0.0400301	0.0575996	0.0435178	0.0508801	0.0464843	0.0285176	0.0559131	0.0512497	0.0548963	0.0764831	0.0704583	0.0572774	0.0865385	0.0628355	0.0635526	0.0730832	0.0602845	0.0747044	0.0584648	0.05788	0.054698	0.0488564	0.0445692	0.0449002	0.0474834	0.0372932	0.0424465	0.0463539	0.0511917	0.0453741	-0.0225696	7.48184e-06	0.000220427
trigeminal nerve	0.312283	0.302488	0.334989	0.326635	0.297462	0.315674	0.314406	0.294384	0.292423	0.309709	0.331741	0.349091	0.311875	0.298528	0.312882	0.317886	0.329141	0.319984	0.344046	0.371875	0.370729	0.321203	0.364707	0.295596	0.3264	0.340894	0.307601	0.325855	0.295437	0.180066	0.34327	0.352939	0.312892	0.294617	0.325019	0.344597	0.305637	0.303552	0.345853	0.281152	0.346466	0.347531	0.361072	0.304769	0.352784	0.0240844	0.0101232	0.0523944
Uvula (IX)	0.469494	0.346448	0.440548	0.53192	0.319227	0.404933	0.371772	0.320264	0.325528	0.41549	0.515304	0.486713	0.432783	0.452421	0.381506	0.429735	0.387916	0.486375	0.454287	0.526007	0.513316	0.499649	0.531566	0.336768	0.407192	0.473521	0.351089	0.464744	0.432132	0.243618	0.435177	0.352939	0.333463	0.502109	0.330584	0.529477	0.353357	0.416782	0.514532	0.358624	0.495639	0.529255	0.478177	0.37739	0.50025	0.0744822	0.00787625	0.045024
Uvula (IX), molecular layer	0.241698	0.160141	0.246664	0.270005	0.149249	0.175253	0.205192	0.144496	0.153384	0.219195	0.272028	0.293147	0.201137	0.23026	0.164001	0.270792	0.178676	0.272626	0.268938	0.299702	0.281456	0.234359	0.311074	0.158355	0.172356	0.299448	0.148497	0.228632	0.262366	0.101213	0.265757	0.176469	0.189468	0.245323	0.142474	0.27349	0.153386	0.237301	0.30338	0.154946	0.256241	0.274576	0.289102	0.18929	0.300603	0.0556411	0.00970091	0.0512476
Ventral auditory area	0.438479	0.384128	0.371611	0.42675	0.439456	0.411464	0.437963	0.403295	0.441394	0.434029	0.380396	0.400559	0.383064	0.371425	0.388485	0.426203	0.393793	0.368621	0.391292	0.369428	0.376928	0.39734	0.384968	0.452895	0.428736	0.461087	0.405185	0.481838	0.428825	0.400146	0.460646	0.427472	0.426573	0.376009	0.386238	0.351161	0.387443	0.355349	0.381045	0.408607	0.412632	0.354163	0.38059	0.42382	0.414039	-0.0317412	0.00127704	0.0123825
Ventral auditory area, layer 1	0.0652372	0.0586136	0.0603195	0.0616866	0.06426	0.0609577	0.0584686	0.0690131	0.0717265	0.0643409	0.0497611	0.0671329	0.0531091	0.0509118	0.0593196	0.0682867	0.0552486	0.0524773	0.0593601	0.0526007	0.0545554	0.0582924	0.0572089	0.0749546	0.066788	0.0704583	0.0668236	0.0651709	0.0650403	0.0576681	0.0631173	0.0569963	0.0606297	0.0538793	0.0667847	0.0448524	0.0624908	0.0614332	0.067957	0.0699755	0.0673684	0.055711	0.060992	0.0690493	0.0623894	-0.00667277	0.0060426	0.0379396
Ventral auditory area, layer 5	0.122988	0.101527	0.0926335	0.121351	0.134739	0.116473	0.122453	0.115381	0.12028	0.115596	0.113898	0.0962238	0.106218	0.102981	0.109334	0.1248	0.106971	0.103675	0.104183	0.103978	0.107871	0.103499	0.102499	0.125628	0.1088	0.129519	0.106069	0.137821	0.117954	0.115336	0.125127	0.117281	0.121259	0.0974413	0.0990639	0.100644	0.106802	0.0867292	0.105576	0.0987154	0.105865	0.0901988	0.091488	0.125003	0.108898	-0.00971668	0.0211837	0.0845893
Ventral auditory area, layer 6a	0.0663066	0.0711736	0.0678594	0.0768554	0.075661	0.0598692	0.0650876	0.0636215	0.0783474	0.0676125	0.0641366	0.0615385	0.0553691	0.0578543	0.0686246	0.0729961	0.0658281	0.0575971	0.0642058	0.0660567	0.0644745	0.0701888	0.0572089	0.0707318	0.0700197	0.0642414	0.0647023	0.0876068	0.0760641	0.0729678	0.0830491	0.0690532	0.0714564	0.0699285	0.0634454	0.0536041	0.0670356	0.0517966	0.0594624	0.0612286	0.0637594	0.0477523	0.060992	0.0583347	0.0635238	-0.00569488	0.0275999	0.0983003
Ventral auditory area, layer 6b	0.0213892	0.0167467	0.0129256	0.0202251	0.0228019	0.0250362	0.0275795	0.0183316	0.0253802	0.0261726	0.0154812	0.0156643	0.0180797	0.013885	0.0197732	0.0188377	0.016457	0.0179191	0.01696	0.0159025	0.0148787	0.0190342	0.0190696	0.0179469	0.0258534	0.0269399	0.0148497	0.0245727	0.0231499	0.0188304	0.0210391	0.0208256	0.0205708	0.0194883	0.0211485	0.0207852	0.0147705	0.0108412	0.0121352	0.0224921	0.0216541	0.0119381	0.0195174	0.0166671	0.0260901	-0.00458636	0.00385814	0.0273642
Ventral cochlear nucleus	0.186086	0.192587	0.19927	0.190116	0.185525	0.18505	0.16989	0.168219	0.182075	0.179937	0.172505	0.223776	0.192097	0.199019	0.219831	0.194264	0.216292	0.20479	0.205943	0.222635	0.218221	0.203429	0.20619	0.216418	0.206827	0.206194	0.186682	0.186966	0.181892	0.120044	0.195996	0.177565	0.204625	0.213225	0.211485	0.191443	0.195426	0.204777	0.219647	0.19868	0.212932	0.2056	0.235429	0.197624	0.221199	0.0222009	0.000435912	0.00607106
Vermal regions	3.41479	3.20909	3.35958	3.57175	3.15703	3.39295	3.12641	3.23499	3.19017	3.34682	3.92118	3.8042	3.63628	3.62284	3.88136	3.55444	3.65816	3.81036	3.54949	3.86187	3.91559	3.77592	3.80559	3.04463	3.44497	3.69284	3.25633	3.36645	3.31265	2.38793	3.43048	3.09972	3.11485	3.78302	3.69542	3.81355	3.67787	3.69201	3.8153	3.87614	3.84361	3.86529	3.59853	3.70842	3.71501	0.453277	9.7488e-08	7.069e-06
Vestibular nuclei	0.517619	0.513915	0.511638	0.53192	0.505789	0.534468	0.520701	0.488483	0.50981	0.502732	0.532997	0.533706	0.514142	0.512589	0.517592	0.573373	0.527801	0.540132	0.545144	0.568821	0.600109	0.536528	0.612612	0.525738	0.614019	0.542943	0.528225	0.526709	0.525834	0.244795	0.548124	0.565579	0.449309	0.541086	0.515355	0.54151	0.552191	0.56374	0.56914	0.54356	0.577444	0.541193	0.559906	0.526203	0.570579	0.0336421	0.00544072	0.0347299
Visual areas	2.45228	2.39897	2.44186	2.34106	2.55278	2.40565	2.3917	2.44026	2.40449	2.23448	2.3819	2.34853	2.34471	2.22392	2.39139	2.25228	2.50029	2.18869	2.43134	2.26428	2.02599	2.31385	2.09885	2.44922	2.40652	2.40491	2.38656	2.09188	2.4572	2.86928	2.18142	2.38179	2.39704	2.25376	2.36195	2.34545	2.29512	2.08391	2.27292	2.30044	2.06797	2.09049	2.23963	2.34172	2.21993	-0.116658	0.0240021	0.0892504
Zona incerta	0.435271	0.434368	0.475016	0.412592	0.4208	0.437589	0.43355	0.446429	0.451325	0.408947	0.456697	0.43972	0.440693	0.435064	0.444315	0.434445	0.481956	0.456937	0.45671	0.499095	0.46992	0.456822	0.491043	0.447616	0.421196	0.397882	0.466705	0.432692	0.435439	0.376608	0.447358	0.426376	0.459053	0.467718	0.465266	0.468215	0.454478	0.467374	0.456283	0.479832	0.498045	0.444362	0.435483	0.427391	0.443532	0.0231357	0.0137302	0.0649217

## Sheet: Dataset_S03_Table_03
Brain regions positively affected by RGFP109 by at least 20 % in R6/1 mice (absolute volume analysis)	Brain regions positively affected by RGFP109 by at least 20 % in R6/1 mice (relative volume analysis)
Agranular insular area, dorsal part, layer 6a	Anterior olfactory nucleus, lateral part
Agranular insular area, ventral part, layer 2/3	arbor vitae
anterior commissure, olfactory limb	Basomedial amygdalar nucleus
Anteromedial visual area, layer 4	Central amygdalar nucleus
Basomedial amygdalar nucleus, anterior part	Central linear nucleus raphe
Bed nuclei of the stria terminalis, anterior division	Central lobule
Central amygdalar nucleus, medial part	cerebellum related fiber tracts
Central linear nucleus raphe	Cerebral nuclei
cochlear nerve	Crus 2
Cortical amygdalar area, anterior part	Crus 2, granular layer
Cortical amygdalar area, anterior part, layer 1	Crus 2, molecular layer
Cortical amygdalar area, posterior part, lateral zone, layer 1	Dentate gyrus
Ectorhinal area/Layer 6a	Dentate gyrus, molecular layer
Ectorhinal area/Layer 6b	Ectorhinal area/Layer 6a
Entorhinal area, lateral part, layer 2b	Ectorhinal area/Layer 6b
Entorhinal area, medial part, dorsal zone, layer 1	Entorhinal area, lateral part, layer 3
Entorhinal area, medial part, dorsal zone, layer 6	Entorhinal area, medial part, dorsal zone, layer 6
epithalamus related	Flocculus
Gustatory areas, layer 1	Folium-tuber vermis (VII), granular layer
hypothalamus related	Inferior colliculus, central nucleus
Intermediodorsal nucleus of the thalamus	Intercalated amygdalar nucleus
Interpeduncular nucleus	Intermediodorsal nucleus of the thalamus
Lateral visual area, layer 1	lateral forebrain bundle system
Lateral visual area, layer 2/3	Lateral habenula
Lobule II	Lobule III
Main olfactory bulb, mitral layer	Midbrain reticular nucleus, retrorubral area
mammillary related	Nucleus of the brachium of the inferior colliculus
Medial amygdalar nucleus, anterodorsal part	Nucleus of the lateral olfactory tract, molecular layer
Midbrain reticular nucleus, retrorubral area	Orbital area, lateral part, layer 6a
Midline group of the dorsal thalamus	Orbital area, medial part
Nodulus (X), molecular layer	Orbital area, medial part, layer 1
Nucleus of the brachium of the inferior colliculus	Orbital area, medial part, layer 2
Olfactory tubercle	Pallidum
Olfactory tubercle, molecular layer	Parabrachial nucleus, lateral division, superior lateral part
optic tract	Peripeduncular nucleus
Orbital area, medial part, layer 1	Piriform area
Orbital area, medial part, layer 2	Piriform area, molecular layer
Pallidum, ventral region	Piriform area, polymorph layer
Parabrachial nucleus, lateral division	Piriform area, pyramidal layer
Parabrachial nucleus, lateral division, superior lateral part	Prelimbic area, layer 5
Paracentral nucleus	sensory root of the trigeminal nerve
Parataenial nucleus	spinal tract of the trigeminal nerve
Piriform area, molecular layer	stria medullaris
Piriform-amygdalar area	Subiculum, dorsal part, stratum radiatum
Posterior parietal association areas, layer 6b	Substantia innominata
Prelimbic area	superior cerebellar peduncle decussation
Prelimbic area, layer 1	Superior colliculus, motor related, intermediate gray layer, sublayer c
Prelimbic area, layer 5	Supplemental somatosensory area, layer 2/3
Primary motor area, Layer 1	Taenia tecta, dorsal part, layer 4
Primary somatosensory area, barrel field, layer 1	Temporal association areas
stria medullaris	trigeminal nerve
Substantia innominata	Uvula (IX)
superior cerebellar peduncle decussation	Uvula (IX), molecular layer
Taenia tecta	Ventral auditory area, layer 1
Taenia tecta, dorsal part, layer 2	Ventral auditory area, layer 6b
Taenia tecta, dorsal part, layer 4
Temporal association areas, layer 4
Ventral auditory area, layer 1
Ventral tegmental area
vestibulocochlear nerve
Visceral area, layer 4
